# Supplementary material for: Genomic diversity of resistant and virulent factors of Burkholderia pseudomallei clinical strains recovered from Guangdong using whole genome sequencing
Source: Front Microbiol. 2022 Oct 28;13:980525. doi: 10.3389/fmicb.2022.980525 (PMC9649843; doi:10.3389/fmicb.2022.980525)
Supplement: SUPPLEMENTARY TABLE S1 — Details of all genomes used in this study. [file Table_1.XLSX]

## Sheet: Sheet1
ID	Name	Type	Host	Geographic Location	Country	mlst
CP012041_1	CP012041.1	Public	Homo sapiens	USA	USA	880
CP012042_1	CP012042.1	Public	Homo sapiens	USA	USA	unknown
CP025300_3	CP025300.3	Public	Homo sapiens	Malaysia	Malaysia	46
CP025301_3	CP025301.3	Public	Homo sapiens	Malaysia	Malaysia	unknown
CP025302_1	CP025302.1	Public	Homo sapiens	Malaysia	Malaysia	84
CP025303_1	CP025303.1	Public	Homo sapiens	Malaysia	Malaysia	unknown
CP025304_1	CP025304.1	Public	Homo sapiens	Malaysia	Malaysia	289
CP025305_1	CP025305.1	Public	Homo sapiens	Malaysia	Malaysia	unknown
CP025306_1	CP025306.1	Public	Homo sapiens	Malaysia	Malaysia	289
CP025307_1	CP025307.1	Public	Homo sapiens	Malaysia	Malaysia	unknown
CP038214_1	CP038214.1	Public	Homo sapiens	Yap(Micronesia)	Micronesia	1045
CP038215_1	CP038215.1	Public	Homo sapiens	Yap(Micronesia)	Micronesia	unknown
CP038216_1	CP038216.1	Public	Homo sapiens	Yap(Micronesia)	Micronesia	1045
CP038217_1	CP038217.1	Public	Homo sapiens	Yap(Micronesia)	Micronesia	unknown
CP038218_1	CP038218.1	Public	Homo sapiens	Yap(Micronesia)	Micronesia	1045
CP038219_1	CP038219.1	Public	Homo sapiens	Yap(Micronesia)	Micronesia	unknown
CP038220_1	CP038220.1	Public	Homo sapiens	Yap(Micronesia)	Micronesia	1045
CP038221_1	CP038221.1	Public	Homo sapiens	Yap(Micronesia)	Micronesia	unknown
CP038222_1	CP038222.1	Public	Homo sapiens	Yap(Micronesia)	Micronesia	1045
CP038223_1	CP038223.1	Public	Homo sapiens	Yap(Micronesia)	Micronesia	unknown
CP038224_1	CP038224.1	Public	Homo sapiens	Yap(Micronesia)	Micronesia	1045
CP038225_1	CP038225.1	Public	Homo sapiens	Yap(Micronesia)	Micronesia	unknown
CP038226_1	CP038226.1	Public	Homo sapiens	Yap(Micronesia)	Micronesia	1045
CP038227_1	CP038227.1	Public	Homo sapiens	Yap(Micronesia)	Micronesia	unknown
CP040531_1	CP040531.1	Public	Homo sapiens	India	India	412
CP040532_1	CP040532.1	Public	Homo sapiens	India	India	unknown
CP041220_1	CP041220.1	Public	Homo sapiens	Huasabas(Mexico)	Mexico	92
CP041221_1	CP041221.1	Public	Homo sapiens	Huasabas(Mexico)	Mexico	unknown
GD18BP02	GD18BP02	This study	Homo sapiens	Guang Dong(China)	China	1775
GD18BP04	GD18BP04	This study	Homo sapiens	Guang Dong(China)	China	271
GD18BP06	GD18BP06	This study	Homo sapiens	Guang Dong(China)	China	562
GD19BP01	GD19BP01	This study	Homo sapiens	Guang Dong(China)	China	1774
GD19BP02	GD19BP02	This study	Homo sapiens	Guang Dong(China)	China	10
GD19BP03	GD19BP03	This study	Homo sapiens	Guang Dong(China)	China	46
GD19BP04	GD19BP04	This study	Homo sapiens	Guang Dong(China)	China	1325
GD19BP05	GD19BP05	This study	Homo sapiens	Guang Dong(China)	China	830
GU574442_1	GU574442.1	Public	Homo sapiens	Southeast Asia	Southeast Asia	unknown
HM852063_1	HM852063.1	Public	Homo sapiens	Southeast Asia	Southeast Asia	unknown
HQ023427_1	HQ023427.1	Public	Missing	unknown	unknown	unknown
NZ_CP012041_1	NZ_CP012041.1	Public	Homo sapiens	USA	USA	880
NZ_CP012042_1	NZ_CP012042.1	Public	Homo sapiens	USA	USA	unknown
NZ_CP016636_1	NZ_CP016636.1	Public	Homo sapiens	Malaysia	Malaysia	1034
NZ_CP016637_1	NZ_CP016637.1	Public	Homo sapiens	Malaysia	Malaysia	unknown
NZ_CP016638_1	NZ_CP016638.1	Public	Homo sapiens	Malaysia	Malaysia	unknown
NZ_CP016639_1	NZ_CP016639.1	Public	Homo sapiens	Malaysia	Malaysia	unknown
NZ_CP017044_1	NZ_CP017044.1	Public	Homo sapiens	Northern Territory(Australia)	Australia	437
NZ_CP017045_1	NZ_CP017045.1	Public	Homo sapiens	Northern Territory(Australia)	Australia	unknown
NZ_CP017046_1	NZ_CP017046.1	Public	Homo sapiens	Northern Territory(Australia)	Australia	975
NZ_CP017047_1	NZ_CP017047.1	Public	Homo sapiens	Northern Territory(Australia)	Australia	unknown
NZ_CP017048_1	NZ_CP017048.1	Public	Homo sapiens	Northern Territory(Australia)	Australia	975
NZ_CP017049_1	NZ_CP017049.1	Public	Homo sapiens	Northern Territory(Australia)	Australia	unknown
NZ_CP018370_1	NZ_CP018370.1	Public	Homo sapiens	Puerto Rico(USA)	USA	unknown
NZ_CP018371_1	NZ_CP018371.1	Public	Homo sapiens	Venezuela	Venezuela	unknown
NZ_CP018373_1	NZ_CP018373.1	Public	Homo sapiens	Ecuador	Ecuador	11
NZ_CP018374_1	NZ_CP018374.1	Public	Homo sapiens	Ecuador	Ecuador	unknown
NZ_CP018382_1	NZ_CP018382.1	Public	Homo sapiens	California(USA)	USA	unknown
NZ_CP018383_1	NZ_CP018383.1	Public	Homo sapiens	California(USA)	USA	550
NZ_CP018384_1	NZ_CP018384.1	Public	Homo sapiens	New York ex Aruba(USA)	USA	698
NZ_CP018386_1	NZ_CP018386.1	Public	Homo sapiens	New York ex Aruba(USA)	USA	unknown
NZ_CP018388_1	NZ_CP018388.1	Public	Homo sapiens	Arizona ex Costa Rica(USA)	USA	unknown
NZ_CP018389_1	NZ_CP018389.1	Public	Homo sapiens	ex Martinique(Switzerland)	Switzerland	92
NZ_CP018390_1	NZ_CP018390.1	Public	Homo sapiens	ex Martinique(Switzerland)	Switzerland	unknown
NZ_CP018392_1	NZ_CP018392.1	Public	Homo sapiens	Florida ex Trinidad(USA)	USA	unknown
NZ_CP018398_1	NZ_CP018398.1	Public	Animal	California(USA)	USA	unknown
NZ_CP018400_1	NZ_CP018400.1	Public	Animal	Ohio(USA)	USA	17
NZ_CP018401_1	NZ_CP018401.1	Public	Animal	Ohio(USA)	USA	unknown
NZ_CP018402_1	NZ_CP018402.1	Public	Homo sapiens	Rhode Island ex Guatemala(USA)	USA	unknown
NZ_CP018404_1	NZ_CP018404.1	Public	Homo sapiens	Rhode Island ex Guatemala(USA)	USA	unknown
NZ_CP018407_1	NZ_CP018407.1	Public	Missing	Puerto Rico(USA)	USA	unknown
NZ_CP018409_1	NZ_CP018409.1	Public	Missing	Puerto Rico(USA)	USA	unknown
NZ_CP018410_1	NZ_CP018410.1	Public	Homo sapiens	California ex Mexico(USA)	USA	951
NZ_CP018411_1	NZ_CP018411.1	Public	Homo sapiens	California ex Mexico(USA)	USA	unknown
NZ_CP018412_1	NZ_CP018412.1	Public	Homo sapiens	Texas ex Mexico(USA)	USA	unknown
NZ_CP018413_1	NZ_CP018413.1	Public	Homo sapiens	Texas ex Mexico(USA)	USA	92
NZ_CP018414_1	NZ_CP018414.1	Public	Homo sapiens	Illinois ex Mexico(USA)	USA	92
NZ_CP018415_1	NZ_CP018415.1	Public	Homo sapiens	Illinois ex Mexico(USA)	USA	unknown
NZ_CP018417_1	NZ_CP018417.1	Public	Homo sapiens	Georgia ex Panama and Peru(USA)	USA	unknown
NZ_CP018419_1	NZ_CP018419.1	Public	Animal	California(USA)	USA	unknown
NZ_CP019042_1	NZ_CP019042.1	Public	Homo sapiens	Hong Kong(China)	China	70
NZ_CP019043_1	NZ_CP019043.1	Public	Homo sapiens	Hong Kong(China)	China	unknown
NZ_CP023775_1	NZ_CP023775.1	Public	Animal	China	China	unknown
NZ_CP023776_1	NZ_CP023776.1	Public	Animal	China	China	unknown
NZ_CP025300_3	NZ_CP025300.3	Public	Homo sapiens	Malaysia	Malaysia	46
NZ_CP025302_1	NZ_CP025302.1	Public	Homo sapiens	Malaysia	Malaysia	84
NZ_CP025303_1	NZ_CP025303.1	Public	Homo sapiens	Malaysia	Malaysia	unknown
NZ_CP025304_1	NZ_CP025304.1	Public	Homo sapiens	Malaysia	Malaysia	289
NZ_CP025305_1	NZ_CP025305.1	Public	Homo sapiens	Malaysia	Malaysia	unknown
NZ_CP025306_1	NZ_CP025306.1	Public	Homo sapiens	Malaysia	Malaysia	289
NZ_CP025307_1	NZ_CP025307.1	Public	Homo sapiens	Malaysia	Malaysia	unknown
NZ_CP038214_1	NZ_CP038214.1	Public	Homo sapiens	Yap(Micronesia)	Micronesia	1045
NZ_CP038215_1	NZ_CP038215.1	Public	Homo sapiens	Yap(Micronesia)	Micronesia	unknown
NZ_CP038216_1	NZ_CP038216.1	Public	Homo sapiens	Yap(Micronesia)	Micronesia	1045
NZ_CP038217_1	NZ_CP038217.1	Public	Homo sapiens	Yap(Micronesia)	Micronesia	unknown
NZ_CP038218_1	NZ_CP038218.1	Public	Homo sapiens	Yap(Micronesia)	Micronesia	1045
NZ_CP038219_1	NZ_CP038219.1	Public	Homo sapiens	Yap(Micronesia)	Micronesia	unknown
NZ_CP038220_1	NZ_CP038220.1	Public	Homo sapiens	Yap(Micronesia)	Micronesia	1045
NZ_CP038221_1	NZ_CP038221.1	Public	Homo sapiens	Yap(Micronesia)	Micronesia	unknown
NZ_CP038222_1	NZ_CP038222.1	Public	Homo sapiens	Yap(Micronesia)	Micronesia	1045
NZ_CP038223_1	NZ_CP038223.1	Public	Homo sapiens	Yap(Micronesia)	Micronesia	unknown
NZ_CP038224_1	NZ_CP038224.1	Public	Homo sapiens	Yap(Micronesia)	Micronesia	1045
NZ_CP038225_1	NZ_CP038225.1	Public	Homo sapiens	Yap(Micronesia)	Micronesia	unknown
NZ_CP038226_1	NZ_CP038226.1	Public	Homo sapiens	Yap(Micronesia)	Micronesia	1045
NZ_CP038227_1	NZ_CP038227.1	Public	Homo sapiens	Yap(Micronesia)	Micronesia	unknown
NZ_CP041220_1	NZ_CP041220.1	Public	Homo sapiens	Huasabas(Mexico)	Mexico	92
NZ_CP041221_1	NZ_CP041221.1	Public	Homo sapiens	Huasabas(Mexico)	Mexico	unknown
7907_5_32	GCA_001191815.1	Public	Homo sapiens	Thailand	Thailand	670
7909_4_3	GCA_001192415.1	Public	Homo sapiens	Thailand	Thailand	670
7909_4_25	GCA_001192815.1	Public	Homo sapiens	Thailand	Thailand	670
7907_5_30	GCA_001193035.1	Public	Homo sapiens	Thailand	Thailand	423
7910_7_23	GCA_001193375.1	Public	Homo sapiens	Singapore	Singapore	670
7907_5_11	GCA_001193615.1	Public	Homo sapiens	Thailand	Thailand	670
7909_4_21	GCA_001193655.1	Public	Homo sapiens	Thailand	Thailand	670
7909_4_19	GCA_001194765.1	Public	Homo sapiens	Thailand	Thailand	51
7910_7_28	GCA_001194905.1	Public	Homo sapiens	Singapore	Singapore	670
7910_7_31	GCA_001195065.1	Public	Environment	Singapore	Singapore	51
7915_5_14	GCA_001195465.1	Public	Homo sapiens	Singapore	Singapore	670
7907_5_31	GCA_001196125.1	Public	Homo sapiens	Thailand	Thailand	670
7909_4_17	GCA_001196775.1	Public	Homo sapiens	Thailand	Thailand	51
7907_5_17	GCA_001197015.1	Public	Homo sapiens	Thailand	Thailand	670
7915_5_18	GCA_001197235.1	Public	Homo sapiens	Singapore	Singapore	670
7910_7_16	GCA_001197355.1	Public	Missing	Singapore	Singapore	423
7907_5_3	GCA_001197775.1	Public	Homo sapiens	Thailand	Thailand	670
7909_4_11	GCA_001197795.1	Public	Homo sapiens	Thailand	Thailand	670
7915_5_11	GCA_001197955.1	Public	Animal	Singapore	Singapore	423
7910_7_7	GCA_001198755.1	Public	Missing	Singapore	Singapore	423
7915_5_9	GCA_001199035.1	Public	Homo sapiens	Singapore	Singapore	670
7909_4_18	GCA_001199195.1	Public	Homo sapiens	Thailand	Thailand	13
7910_5_2	GCA_001199695.1	Public	Homo sapiens	Thailand	Thailand	46
7915_5_3	GCA_001199735.1	Public	Homo sapiens	Singapore	Singapore	422
7907_5_28	GCA_001199815.1	Public	Homo sapiens	Thailand	Thailand	670

## Sheet: Sheet2
Id	Name	ST
CP012041_1	CP012041.1	880
CP012042_1	CP012042.1	unknown
CP025300_3	CP025300.3	46
CP025301_3	CP025301.3	unknown
CP025302_1	CP025302.1	84
CP025303_1	CP025303.1	unknown
CP025304_1	CP025304.1	289
CP025305_1	CP025305.1	unknown
CP025306_1	CP025306.1	289
CP025307_1	CP025307.1	unknown
CP038214_1	CP038214.1	1045
CP038215_1	CP038215.1	unknown
CP038216_1	CP038216.1	1045
CP038217_1	CP038217.1	unknown
CP038218_1	CP038218.1	1045
CP038219_1	CP038219.1	unknown
CP038220_1	CP038220.1	1045
CP038221_1	CP038221.1	unknown
CP038222_1	CP038222.1	1045
CP038223_1	CP038223.1	unknown
CP038224_1	CP038224.1	1045
CP038225_1	CP038225.1	unknown
CP038226_1	CP038226.1	1045
CP038227_1	CP038227.1	unknown
CP040531_1	CP040531.1	412
CP040532_1	CP040532.1	unknown
CP041220_1	CP041220.1	92
CP041221_1	CP041221.1	unknown
GD18BP02	GD18BP02	1775
GD18BP04	GD18BP04	271
GD18BP06	GD18BP06	562
GD19BP01	GD19BP01	1774
GD19BP02	GD19BP02	10
GD19BP03	GD19BP03	46
GD19BP04	GD19BP04	1325
GD19BP05	GD19BP05	830
GU574442_1	GU574442.1	unknown
HM852063_1	HM852063.1	unknown
HQ023427_1	HQ023427.1	unknown
NZ_CP012041_1	NZ_CP012041.1	880
NZ_CP012042_1	NZ_CP012042.1	unknown
NZ_CP016636_1	NZ_CP016636.1	1034
NZ_CP016637_1	NZ_CP016637.1	unknown
NZ_CP016638_1	NZ_CP016638.1	unknown
NZ_CP016639_1	NZ_CP016639.1	unknown
NZ_CP017044_1	NZ_CP017044.1	437
NZ_CP017045_1	NZ_CP017045.1	unknown
NZ_CP017046_1	NZ_CP017046.1	975
NZ_CP017047_1	NZ_CP017047.1	unknown
NZ_CP017048_1	NZ_CP017048.1	975
NZ_CP017049_1	NZ_CP017049.1	unknown
NZ_CP018370_1	NZ_CP018370.1	unknown
NZ_CP018371_1	NZ_CP018371.1	unknown
NZ_CP018373_1	NZ_CP018373.1	11
NZ_CP018374_1	NZ_CP018374.1	unknown
NZ_CP018382_1	NZ_CP018382.1	unknown
NZ_CP018383_1	NZ_CP018383.1	550
NZ_CP018384_1	NZ_CP018384.1	698
NZ_CP018386_1	NZ_CP018386.1	unknown
NZ_CP018388_1	NZ_CP018388.1	unknown
NZ_CP018389_1	NZ_CP018389.1	92
NZ_CP018390_1	NZ_CP018390.1	unknown
NZ_CP018392_1	NZ_CP018392.1	unknown
NZ_CP018398_1	NZ_CP018398.1	unknown
NZ_CP018400_1	NZ_CP018400.1	17
NZ_CP018401_1	NZ_CP018401.1	unknown
NZ_CP018402_1	NZ_CP018402.1	unknown
NZ_CP018404_1	NZ_CP018404.1	unknown
NZ_CP018407_1	NZ_CP018407.1	unknown
NZ_CP018409_1	NZ_CP018409.1	unknown
NZ_CP018410_1	NZ_CP018410.1	951
NZ_CP018411_1	NZ_CP018411.1	unknown
NZ_CP018412_1	NZ_CP018412.1	unknown
NZ_CP018413_1	NZ_CP018413.1	92
NZ_CP018414_1	NZ_CP018414.1	92
NZ_CP018415_1	NZ_CP018415.1	unknown
NZ_CP018417_1	NZ_CP018417.1	unknown
NZ_CP018419_1	NZ_CP018419.1	unknown
NZ_CP019042_1	NZ_CP019042.1	70
NZ_CP019043_1	NZ_CP019043.1	unknown
NZ_CP023775_1	NZ_CP023775.1	unknown
NZ_CP023776_1	NZ_CP023776.1	unknown
NZ_CP025300_3	NZ_CP025300.3	46
NZ_CP025302_1	NZ_CP025302.1	84
NZ_CP025303_1	NZ_CP025303.1	unknown
NZ_CP025304_1	NZ_CP025304.1	289
NZ_CP025305_1	NZ_CP025305.1	unknown
NZ_CP025306_1	NZ_CP025306.1	289
NZ_CP025307_1	NZ_CP025307.1	unknown
NZ_CP038214_1	NZ_CP038214.1	1045
NZ_CP038215_1	NZ_CP038215.1	unknown
NZ_CP038216_1	NZ_CP038216.1	1045
NZ_CP038217_1	NZ_CP038217.1	unknown
NZ_CP038218_1	NZ_CP038218.1	1045
NZ_CP038219_1	NZ_CP038219.1	unknown
NZ_CP038220_1	NZ_CP038220.1	1045
NZ_CP038221_1	NZ_CP038221.1	unknown
NZ_CP038222_1	NZ_CP038222.1	1045
NZ_CP038223_1	NZ_CP038223.1	unknown
NZ_CP038224_1	NZ_CP038224.1	1045
NZ_CP038225_1	NZ_CP038225.1	unknown
NZ_CP038226_1	NZ_CP038226.1	1045
NZ_CP038227_1	NZ_CP038227.1	unknown
NZ_CP041220_1	NZ_CP041220.1	92
NZ_CP041221_1	NZ_CP041221.1	unknown
7907_5_11	GCA_001191815.1	670
7907_5_17	GCA_001192415.1	670
7907_5_28	GCA_001192815.1	670
7907_5_3	GCA_001193035.1	670
7907_5_30	GCA_001193375.1	423
7907_5_31	GCA_001193615.1	670
7907_5_32	GCA_001193655.1	670
7909_4_11	GCA_001194765.1	670
7909_4_17	GCA_001194905.1	51
7909_4_18	GCA_001195065.1	13
7909_4_19	GCA_001195465.1	51
7909_4_21	GCA_001196125.1	670
7909_4_25	GCA_001196775.1	670
7909_4_3	GCA_001197015.1	670
7910_5_2	GCA_001197235.1	46
7910_7_16	GCA_001197355.1	423
7910_7_23	GCA_001197775.1	670
7910_7_28	GCA_001197795.1	670
7910_7_31	GCA_001197955.1	51
7910_7_7	GCA_001198755.1	423
7915_5_11	GCA_001199035.1	423
7915_5_14	GCA_001199195.1	670
7915_5_18	GCA_001199695.1	670
7915_5_3	GCA_001199735.1	422
7915_5_9	GCA_001199815.1	670
