# Supplementary material for: Genomic diversity of resistant and virulent factors of Burkholderia pseudomallei clinical strains recovered from Guangdong using whole genome sequencing
Source: Front Microbiol. 2022 Oct 28;13:980525. doi: 10.3389/fmicb.2022.980525 (PMC9649843; doi:10.3389/fmicb.2022.980525)
Supplement: SUPPLEMENTARY TABLE S2 — Details of all mutations and SNPs found in B. pseudomallei strains from this study. [file Table_2.XLSX]

## Sheet: BP-GD18BP02
CHROM	POS	TYPE	REF	ALT	EVIDENCE	FTYPE	STRAND	NT_POS	AA_POS	EFFECT	LOCUS_TAG	GENE	PRODUCT
NZ_CP008781	4304	snp	A	G	G:20 A:0	CDS	-	1129/1431	377/476	synonymous_variant c.1129T>C p.Leu377Leu	DP58_RS00025	lpdA	dihydrolipoyl dehydrogenase
NZ_CP008781	6027	snp	C	T	T:20 C:0	CDS	-	771/1266	257/421	synonymous_variant c.771G>A p.Ala257Ala	DP58_RS00030	odhB	2-oxoglutarate dehydrogenase complex dihydrolipoyllysine-residue succinyltransferase
NZ_CP008781	6314	ins	C	CCGGCGCGGCCTT	CCGGCGCGGCCTT:16 C:0	CDS	-	483/1266	161/421	conservative_inframe_insertion c.483_484insAAGGCCGCGCCG p.Pro161_Ala162insLysAlaAlaPro	DP58_RS00030	odhB	2-oxoglutarate dehydrogenase complex dihydrolipoyllysine-residue succinyltransferase
NZ_CP008781	6621	snp	C	T	T:20 C:0	CDS	-	177/1266	59/421	synonymous_variant c.177G>A p.Gln59Gln	DP58_RS00030	odhB	2-oxoglutarate dehydrogenase complex dihydrolipoyllysine-residue succinyltransferase
NZ_CP008781	10459	snp	C	T	T:20 C:0	CDS	-	1503/1827	501/608	synonymous_variant c.1503G>A p.Ala501Ala	DP58_RS00040	typA	translational GTPase TypA
NZ_CP008781	10785	snp	C	T	T:20 C:0	CDS	-	1177/1827	393/608	missense_variant c.1177G>A p.Val393Ile	DP58_RS00040	typA	translational GTPase TypA
NZ_CP008781	11392	snp	A	G	G:20 A:0	CDS	-	570/1827	190/608	synonymous_variant c.570T>C p.Ile190Ile	DP58_RS00040	typA	translational GTPase TypA
NZ_CP008781	12004	ins	G	GTT	GTT:19 G:0	CDS	+	96/141	32/46	frameshift_variant c.94_95dupTT p.Leu32fs	DP58_RS39885		hypothetical protein
NZ_CP008781	12112	snp	G	A	A:20 G:0
NZ_CP008781	12814	snp	C	T	T:20 C:0
NZ_CP008781	12860	snp	C	T	T:20 C:0	CDS	+	10/1497	4/498	missense_variant c.10C>T p.Leu4Phe	DP58_RS00050		efflux transporter outer membrane subunit
NZ_CP008781	13132	snp	A	G	G:20 A:0	CDS	+	282/1497	94/498	synonymous_variant c.282A>G p.Ala94Ala	DP58_RS00050		efflux transporter outer membrane subunit
NZ_CP008781	14284	snp	A	G	G:20 A:0	CDS	+	1434/1497	478/498	synonymous_variant c.1434A>G p.Thr478Thr	DP58_RS00050		efflux transporter outer membrane subunit
NZ_CP008781	14302	snp	T	C	C:20 T:0	CDS	+	1452/1497	484/498	synonymous_variant c.1452T>C p.Ala484Ala	DP58_RS00050		efflux transporter outer membrane subunit
NZ_CP008781	14744	snp	G	A	A:20 G:0	CDS	+	330/1236	110/411	synonymous_variant c.330G>A p.Thr110Thr	DP58_RS00055		EmrA/EmrK family multidrug efflux transporter periplasmic adaptor subunit
NZ_CP008781	15621	snp	G	C	C:20 G:0	CDS	+	1207/1236	403/411	missense_variant c.1207G>C p.Val403Leu	DP58_RS00055		EmrA/EmrK family multidrug efflux transporter periplasmic adaptor subunit
NZ_CP008781	15635	snp	A	G	G:20 A:0	CDS	+	1221/1236	407/411	synonymous_variant c.1221A>G p.Ala407Ala	DP58_RS00055		EmrA/EmrK family multidrug efflux transporter periplasmic adaptor subunit
NZ_CP008781	16719	snp	C	G	G:20 C:0	CDS	+	1047/1560	349/519	synonymous_variant c.1047C>G p.Ala349Ala	DP58_RS00060		DHA2 family efflux MFS transporter permease subunit
NZ_CP008781	16830	snp	G	A	A:20 G:0	CDS	+	1158/1560	386/519	synonymous_variant c.1158G>A p.Val386Val	DP58_RS00060		DHA2 family efflux MFS transporter permease subunit
NZ_CP008781	17054	snp	G	A	A:20 G:0	CDS	+	1382/1560	461/519	missense_variant c.1382G>A p.Gly461Asp	DP58_RS00060		DHA2 family efflux MFS transporter permease subunit
NZ_CP008781	17301	snp	A	G	G:20 A:0
NZ_CP008781	17322	ins	G	GA	GA:19 G:0
NZ_CP008781	17380	snp	A	G	G:20 A:0
NZ_CP008781	17480	snp	A	G	G:20 A:0
NZ_CP008781	17485	snp	A	C	C:20 A:0
NZ_CP008781	17574	snp	G	A	A:20 G:0	CDS	-	837/909	279/302	synonymous_variant c.837C>T p.Asp279Asp	DP58_RS00065	truB	tRNA pseudouridine(55) synthase TruB
NZ_CP008781	17970	snp	C	G	G:20 C:0	CDS	-	441/909	147/302	synonymous_variant c.441G>C p.Thr147Thr	DP58_RS00065	truB	tRNA pseudouridine(55) synthase TruB
NZ_CP008781	18327	snp	C	T	T:20 C:0	CDS	-	84/909	28/302	synonymous_variant c.84G>A p.Lys28Lys	DP58_RS00065	truB	tRNA pseudouridine(55) synthase TruB
NZ_CP008781	18524	snp	T	C	C:20 T:0	CDS	-	309/369	103/122	synonymous_variant c.309A>G p.Lys103Lys	DP58_RS00070	rbfA	30S ribosome-binding factor RbfA
NZ_CP008781	18653	snp	G	C	C:20 G:0	CDS	-	180/369	60/122	synonymous_variant c.180C>G p.Thr60Thr	DP58_RS00070	rbfA	30S ribosome-binding factor RbfA
NZ_CP008781	18686	snp	A	G	G:20 A:0	CDS	-	147/369	49/122	synonymous_variant c.147T>C p.Tyr49Tyr	DP58_RS00070	rbfA	30S ribosome-binding factor RbfA
NZ_CP008781	19385	snp	C	G	G:20 C:0	CDS	-	2481/2928	827/975	synonymous_variant c.2481G>C p.Ala827Ala	DP58_RS00075	infB	translation initiation factor IF-2
NZ_CP008781	19712	snp	G	A	A:20 G:0	CDS	-	2154/2928	718/975	synonymous_variant c.2154C>T p.Ser718Ser	DP58_RS00075	infB	translation initiation factor IF-2
NZ_CP008781	19721	snp	C	T	T:20 C:0	CDS	-	2145/2928	715/975	synonymous_variant c.2145G>A p.Gln715Gln	DP58_RS00075	infB	translation initiation factor IF-2
NZ_CP008781	21268	snp	G	T	T:20 G:0	CDS	-	598/2928	200/975	missense_variant c.598C>A p.Arg200Ser	DP58_RS00075	infB	translation initiation factor IF-2
NZ_CP008781	31355	snp	T	C	C:20 T:0
NZ_CP008781	32828	snp	G	A	A:20 G:0
NZ_CP008781	33046	ins	C	CG	CG:19 C:0
NZ_CP008781	33059	ins	T	TA	TA:20 T:0
NZ_CP008781	33349	snp	C	G	G:20 C:0	CDS	-	978/1206	326/401	synonymous_variant c.978G>C p.Leu326Leu	DP58_RS00140	bamC	outer membrane protein assembly factor BamC
NZ_CP008781	33508	snp	C	A	A:20 C:0	CDS	-	819/1206	273/401	synonymous_variant c.819G>T p.Ala273Ala	DP58_RS00140	bamC	outer membrane protein assembly factor BamC
NZ_CP008781	33871	snp	G	A	A:20 G:0	CDS	-	456/1206	152/401	synonymous_variant c.456C>T p.Gly152Gly	DP58_RS00140	bamC	outer membrane protein assembly factor BamC
NZ_CP008781	33907	snp	A	G	G:20 A:0	CDS	-	420/1206	140/401	synonymous_variant c.420T>C p.Thr140Thr	DP58_RS00140	bamC	outer membrane protein assembly factor BamC
NZ_CP008781	34371	snp	T	C	C:20 T:0
NZ_CP008781	34474	ins	G	GC	GC:19 G:0
NZ_CP008781	34785	snp	G	A	A:20 G:0	CDS	+	110/492	37/163	missense_variant c.110G>A p.Ser37Asn	DP58_RS00145		DUF2844 domain-containing protein
NZ_CP008781	34797	complex	GTCCG	ATCCA	ATCCA:19 GTCCG:0	CDS	+	122/492	41/163	missense_variant c.122_126delGTCCGinsATCCA p.Ser41Asn	DP58_RS00145		DUF2844 domain-containing protein
NZ_CP008781	34809	snp	G	A	A:20 G:0	CDS	+	134/492	45/163	missense_variant c.134G>A p.Arg45His	DP58_RS00145		DUF2844 domain-containing protein
NZ_CP008781	34822	snp	G	A	A:20 G:0	CDS	+	147/492	49/163	synonymous_variant c.147G>A p.Gln49Gln	DP58_RS00145		DUF2844 domain-containing protein
NZ_CP008781	34835	snp	A	G	G:20 A:0	CDS	+	160/492	54/163	missense_variant c.160A>G p.Thr54Ala	DP58_RS00145		DUF2844 domain-containing protein
NZ_CP008781	34913	snp	G	A	A:20 G:0	CDS	+	238/492	80/163	missense_variant c.238G>A p.Ala80Thr	DP58_RS00145		DUF2844 domain-containing protein
NZ_CP008781	35048	snp	G	A	A:20 G:0	CDS	+	373/492	125/163	missense_variant c.373G>A p.Gly125Arg	DP58_RS00145		DUF2844 domain-containing protein
NZ_CP008781	35508	snp	C	T	T:20 C:0	CDS	+	331/1197	111/398	missense_variant c.331C>T p.Pro111Ser	DP58_RS00150		DUF3443 domain-containing protein
NZ_CP008781	35987	snp	G	A	A:20 G:0	CDS	+	810/1197	270/398	synonymous_variant c.810G>A p.Thr270Thr	DP58_RS00150		DUF3443 domain-containing protein
NZ_CP008781	36093	snp	G	A	A:20 G:0	CDS	+	916/1197	306/398	missense_variant c.916G>A p.Asp306Asn	DP58_RS00150		DUF3443 domain-containing protein
NZ_CP008781	36152	snp	C	T	T:20 C:0	CDS	+	975/1197	325/398	synonymous_variant c.975C>T p.Asp325Asp	DP58_RS00150		DUF3443 domain-containing protein
NZ_CP008781	36158	snp	G	A	A:20 G:0	CDS	+	981/1197	327/398	synonymous_variant c.981G>A p.Thr327Thr	DP58_RS00150		DUF3443 domain-containing protein
NZ_CP008781	36499	snp	A	C	C:20 A:0
NZ_CP008781	36504	snp	A	G	G:20 A:0
NZ_CP008781	36530	snp	T	C	C:20 T:0
NZ_CP008781	36845	snp	G	A	A:20 G:0
NZ_CP008781	36885	del	CGACA	C	C:19 CGACA:0
NZ_CP008781	36926	snp	G	A	A:20 G:0
NZ_CP008781	37027	snp	T	C	C:20 T:0
NZ_CP008781	37602	snp	C	G	G:20 C:0	CDS	+	517/1185	173/394	missense_variant c.517C>G p.Leu173Val	DP58_RS00160		acyltransferase
NZ_CP008781	38571	snp	G	A	A:20 G:0
NZ_CP008781	38748	snp	C	G	G:20 C:0	CDS	-	201/255	67/84	synonymous_variant c.201G>C p.Thr67Thr	DP58_RS39890		hypothetical protein
NZ_CP008781	38790	snp	C	G	G:20 C:0	CDS	-	159/255	53/84	synonymous_variant c.159G>C p.Ala53Ala	DP58_RS39890		hypothetical protein
NZ_CP008781	38846	snp	G	A	A:20 G:0	CDS	-	103/255	35/84	missense_variant c.103C>T p.Pro35Ser	DP58_RS39890		hypothetical protein
NZ_CP008781	38950	snp	A	G	G:20 A:0	CDS	+	25/1965	9/654	missense_variant c.25A>G p.Ile9Val	DP58_RS00165		hypothetical protein
NZ_CP008781	39015	snp	C	T	T:20 C:0	CDS	+	90/1965	30/654	synonymous_variant c.90C>T p.Arg30Arg	DP58_RS00165		hypothetical protein
NZ_CP008781	39753	snp	A	G	G:20 A:0	CDS	+	828/1965	276/654	synonymous_variant c.828A>G p.Gln276Gln	DP58_RS00165		hypothetical protein
NZ_CP008781	39801	snp	T	C	C:20 T:0	CDS	+	876/1965	292/654	synonymous_variant c.876T>C p.Ile292Ile	DP58_RS00165		hypothetical protein
NZ_CP008781	40284	snp	A	G	G:20 A:0	CDS	+	1359/1965	453/654	synonymous_variant c.1359A>G p.Lys453Lys	DP58_RS00165		hypothetical protein
NZ_CP008781	40437	snp	G	A	A:20 G:0	CDS	+	1512/1965	504/654	synonymous_variant c.1512G>A p.Val504Val	DP58_RS00165		hypothetical protein
NZ_CP008781	40668	snp	G	C	C:20 G:0	CDS	+	1743/1965	581/654	synonymous_variant c.1743G>C p.Pro581Pro	DP58_RS00165		hypothetical protein
NZ_CP008781	40901	snp	A	G	G:20 A:0
NZ_CP008781	41039	snp	G	A	A:20 G:0	CDS	-	378/405	126/134	synonymous_variant c.378C>T p.Asp126Asp	DP58_RS00170		MerR family transcriptional regulator
NZ_CP008781	41051	snp	A	G	G:20 A:0	CDS	-	366/405	122/134	synonymous_variant c.366T>C p.Arg122Arg	DP58_RS00170		MerR family transcriptional regulator
NZ_CP008781	41541	snp	C	T	T:20 C:0	CDS	-	339/405	113/134	synonymous_variant c.339G>A p.Thr113Thr	DP58_RS00175		integration host factor subunit alpha
NZ_CP008781	41795	snp	A	G	G:20 A:0	CDS	-	85/405	29/134	missense_variant c.85T>C p.Ser29Pro	DP58_RS00175		integration host factor subunit alpha
NZ_CP008781	41807	snp	G	C	C:20 G:0	CDS	-	73/405	25/134	missense_variant c.73C>G p.Pro25Ala	DP58_RS00175		integration host factor subunit alpha
NZ_CP008781	41819	snp	C	A	A:20 C:0	CDS	-	61/405	21/134	missense_variant c.61G>T p.Ala21Ser	DP58_RS00175		integration host factor subunit alpha
NZ_CP008781	41943	snp	T	G	G:20 T:0
NZ_CP008781	42004	snp	T	C	C:20 T:0	CDS	-	2381/2433	794/810	missense_variant c.2381A>G p.Gln794Arg	DP58_RS00180	pheT	phenylalanine--tRNA ligase subunit beta
NZ_CP008781	42378	snp	A	G	G:20 A:0	CDS	-	2007/2433	669/810	synonymous_variant c.2007T>C p.Gly669Gly	DP58_RS00180	pheT	phenylalanine--tRNA ligase subunit beta
NZ_CP008781	42951	snp	A	G	G:20 A:0	CDS	-	1434/2433	478/810	synonymous_variant c.1434T>C p.Ile478Ile	DP58_RS00180	pheT	phenylalanine--tRNA ligase subunit beta
NZ_CP008781	43177	snp	C	T	T:20 C:0	CDS	-	1208/2433	403/810	missense_variant c.1208G>A p.Ser403Asn	DP58_RS00180	pheT	phenylalanine--tRNA ligase subunit beta
NZ_CP008781	43830	snp	A	G	G:20 A:0	CDS	-	555/2433	185/810	synonymous_variant c.555T>C p.Thr185Thr	DP58_RS00180	pheT	phenylalanine--tRNA ligase subunit beta
NZ_CP008781	46327	snp	A	G	G:20 A:0
NZ_CP008781	46353	snp	G	A	A:20 G:0
NZ_CP008781	46379	snp	C	T	T:20 C:0
NZ_CP008781	47384	snp	G	C	C:20 G:0	CDS	-	1512/1908	504/635	synonymous_variant c.1512C>G p.Arg504Arg	DP58_RS00205	thrS	threonine--tRNA ligase
NZ_CP008781	47717	snp	A	G	G:20 A:0	CDS	-	1179/1908	393/635	synonymous_variant c.1179T>C p.Asn393Asn	DP58_RS00205	thrS	threonine--tRNA ligase
NZ_CP008781	47894	snp	A	C	C:20 A:0	CDS	-	1002/1908	334/635	synonymous_variant c.1002T>G p.Pro334Pro	DP58_RS00205	thrS	threonine--tRNA ligase
NZ_CP008781	47900	snp	A	G	G:20 A:0	CDS	-	996/1908	332/635	synonymous_variant c.996T>C p.Asn332Asn	DP58_RS00205	thrS	threonine--tRNA ligase
NZ_CP008781	48653	snp	G	A	A:20 G:0	CDS	-	243/1908	81/635	synonymous_variant c.243C>T p.Tyr81Tyr	DP58_RS00205	thrS	threonine--tRNA ligase
NZ_CP008781	48951	snp	G	A	A:20 G:0
NZ_CP008781	51565	snp	A	G	G:20 A:0	CDS	-	27/2238	9/745	synonymous_variant c.27T>C p.Ala9Ala	DP58_RS00215		bifunctional (p)ppGpp synthetase/guanosine-3',5'-bis(diphosphate) 3'-pyrophosphohydrolase
NZ_CP008781	52264	snp	C	T	T:20 C:0	CDS	-	1146/1347	382/448	synonymous_variant c.1146G>A p.Ala382Ala	DP58_RS00225		alpha/beta hydrolase
NZ_CP008781	52348	snp	A	G	G:20 A:0	CDS	-	1062/1347	354/448	synonymous_variant c.1062T>C p.Asp354Asp	DP58_RS00225		alpha/beta hydrolase
NZ_CP008781	53207	snp	A	G	G:20 A:0	CDS	-	203/1347	68/448	missense_variant c.203T>C p.Phe68Ser	DP58_RS00225		alpha/beta hydrolase
NZ_CP008781	53282	snp	G	C	C:20 G:0	CDS	-	128/1347	43/448	missense_variant c.128C>G p.Ala43Gly	DP58_RS00225		alpha/beta hydrolase
NZ_CP008781	53293	snp	G	A	A:20 G:0	CDS	-	117/1347	39/448	synonymous_variant c.117C>T p.Arg39Arg	DP58_RS00225		alpha/beta hydrolase
NZ_CP008781	53306	complex	ACA	GCC	GCC:19 ACA:0	CDS	-	104/1347	34/448	missense_variant c.102_104delTGTinsGGC p.Val35Ala	DP58_RS00225		alpha/beta hydrolase
NZ_CP008781	53329	snp	A	G	G:20 A:0	CDS	-	81/1347	27/448	synonymous_variant c.81T>C p.Cys27Cys	DP58_RS00225		alpha/beta hydrolase
NZ_CP008781	53596	snp	C	T	T:20 C:0	CDS	-	698/927	233/308	missense_variant c.698G>A p.Arg233His	DP58_RS38935		hypothetical protein
NZ_CP008781	53877	snp	C	T	T:20 C:0	CDS	-	417/927	139/308	synonymous_variant c.417G>A p.Arg139Arg	DP58_RS38935		hypothetical protein
NZ_CP008781	54015	snp	C	G	G:20 C:0	CDS	-	279/927	93/308	missense_variant c.279G>C p.Glu93Asp	DP58_RS38935		hypothetical protein
NZ_CP008781	54032	snp	T	C	C:20 T:0	CDS	-	262/927	88/308	missense_variant c.262A>G p.Thr88Ala	DP58_RS38935		hypothetical protein
NZ_CP008781	54584	snp	C	T	T:20 C:0	CDS	-	617/906	206/301	missense_variant c.617G>A p.Gly206Glu	DP58_RS00235		LysR family transcriptional regulator
NZ_CP008781	55205	snp	C	T	T:20 C:0
NZ_CP008781	55999	snp	A	G	G:20 A:0	CDS	+	40/1101	14/366	missense_variant c.40A>G p.Thr14Ala	DP58_RS00245		polysaccharide deacetylase family protein
NZ_CP008781	56075	snp	C	T	T:20 C:0	CDS	+	116/1101	39/366	missense_variant c.116C>T p.Ala39Val	DP58_RS00245		polysaccharide deacetylase family protein
NZ_CP008781	56179	snp	C	A	A:20 C:0	CDS	+	220/1101	74/366	missense_variant c.220C>A p.Pro74Thr	DP58_RS00245		polysaccharide deacetylase family protein
NZ_CP008781	56190	snp	A	G	G:20 A:0	CDS	+	231/1101	77/366	synonymous_variant c.231A>G p.Glu77Glu	DP58_RS00245		polysaccharide deacetylase family protein
NZ_CP008781	56293	snp	G	A	A:20 G:0	CDS	+	334/1101	112/366	missense_variant c.334G>A p.Gly112Ser	DP58_RS00245		polysaccharide deacetylase family protein
NZ_CP008781	56605	snp	G	A	A:20 G:0	CDS	+	646/1101	216/366	missense_variant c.646G>A p.Ala216Thr	DP58_RS00245		polysaccharide deacetylase family protein
NZ_CP008781	56665	snp	C	T	T:20 C:0	CDS	+	706/1101	236/366	synonymous_variant c.706C>T p.Leu236Leu	DP58_RS00245		polysaccharide deacetylase family protein
NZ_CP008781	56682	snp	T	C	C:20 T:0	CDS	+	723/1101	241/366	synonymous_variant c.723T>C p.Tyr241Tyr	DP58_RS00245		polysaccharide deacetylase family protein
NZ_CP008781	56799	snp	T	C	C:20 T:0	CDS	+	840/1101	280/366	synonymous_variant c.840T>C p.Gly280Gly	DP58_RS00245		polysaccharide deacetylase family protein
NZ_CP008781	57024	snp	T	C	C:20 T:0	CDS	+	1065/1101	355/366	synonymous_variant c.1065T>C p.Arg355Arg	DP58_RS00245		polysaccharide deacetylase family protein
NZ_CP008781	57177	snp	G	A	A:20 G:0	CDS	+	74/723	25/240	missense_variant c.74G>A p.Arg25His	DP58_RS00250		SDR family oxidoreductase
NZ_CP008781	57221	snp	G	A	A:20 G:0	CDS	+	118/723	40/240	missense_variant c.118G>A p.Asp40Asn	DP58_RS00250		SDR family oxidoreductase
NZ_CP008781	57240	complex	CC	GT	GT:20 CC:0	CDS	+	137/723	46/240	missense_variant c.137_138delCCinsGT p.Ala46Gly	DP58_RS00250		SDR family oxidoreductase
NZ_CP008781	57478	snp	G	A	A:20 G:0	CDS	+	375/723	125/240	synonymous_variant c.375G>A p.Pro125Pro	DP58_RS00250		SDR family oxidoreductase
NZ_CP008781	57663	snp	A	G	G:17 A:0	CDS	+	560/723	187/240	missense_variant c.560A>G p.Asp187Gly	DP58_RS00250		SDR family oxidoreductase
NZ_CP008781	57778	snp	C	T	T:14 C:0	CDS	+	675/723	225/240	synonymous_variant c.675C>T p.Tyr225Tyr	DP58_RS00250		SDR family oxidoreductase
NZ_CP008781	57793	snp	G	C	C:13 G:0	CDS	+	690/723	230/240	synonymous_variant c.690G>C p.Thr230Thr	DP58_RS00250		SDR family oxidoreductase
NZ_CP008781	58100	ins	C	CA	CA:13 C:0
NZ_CP008781	58155	snp	T	G	G:17 T:0
NZ_CP008781	58212	ins	G	GGC	GGC:19 G:0
NZ_CP008781	58236	snp	C	T	T:20 C:0	CDS	-	633/642	211/213	synonymous_variant c.633G>A p.Ala211Ala	DP58_RS00255		CoA transferase subunit B
NZ_CP008781	58960	snp	A	G	G:20 A:0	CDS	-	615/705	205/234	synonymous_variant c.615T>C p.His205His	DP58_RS00260		CoA transferase subunit A
NZ_CP008781	59407	snp	C	G	G:20 C:0	CDS	-	168/705	56/234	synonymous_variant c.168G>C p.Gly56Gly	DP58_RS00260		CoA transferase subunit A
NZ_CP008781	59425	snp	A	G	G:20 A:0	CDS	-	150/705	50/234	synonymous_variant c.150T>C p.Cys50Cys	DP58_RS00260		CoA transferase subunit A
NZ_CP008781	61299	snp	G	A	A:20 G:0	CDS	+	336/1533	112/510	synonymous_variant c.336G>A p.Arg112Arg	DP58_RS00270		cellulase family glycosylhydrolase
NZ_CP008781	61365	snp	T	C	C:20 T:0	CDS	+	402/1533	134/510	synonymous_variant c.402T>C p.Cys134Cys	DP58_RS00270		cellulase family glycosylhydrolase
NZ_CP008781	61718	snp	T	C	C:20 T:0	CDS	+	755/1533	252/510	missense_variant c.755T>C p.Val252Ala	DP58_RS00270		cellulase family glycosylhydrolase
NZ_CP008781	61736	snp	C	T	T:20 C:0	CDS	+	773/1533	258/510	missense_variant c.773C>T p.Thr258Met	DP58_RS00270		cellulase family glycosylhydrolase
NZ_CP008781	61786	snp	A	C	C:20 A:0	CDS	+	823/1533	275/510	missense_variant c.823A>C p.Ser275Arg	DP58_RS00270		cellulase family glycosylhydrolase
NZ_CP008781	62028	snp	G	C	C:20 G:0	CDS	+	1065/1533	355/510	synonymous_variant c.1065G>C p.Gly355Gly	DP58_RS00270		cellulase family glycosylhydrolase
NZ_CP008781	62034	snp	A	G	G:20 A:0	CDS	+	1071/1533	357/510	synonymous_variant c.1071A>G p.Lys357Lys	DP58_RS00270		cellulase family glycosylhydrolase
NZ_CP008781	62729	snp	G	A	A:20 G:0
NZ_CP008781	62765	snp	T	C	C:20 T:0
NZ_CP008781	62936	snp	C	T	T:20 C:0
NZ_CP008781	62984	snp	G	A	A:20 G:0
NZ_CP008781	62997	snp	A	T	T:20 A:0
NZ_CP008781	63298	snp	C	T	T:20 C:0
NZ_CP008781	63823	snp	G	C	C:20 G:0	CDS	+	399/1074	133/357	synonymous_variant c.399G>C p.Val133Val	DP58_RS00275		hypothetical protein
NZ_CP008781	64282	snp	G	A	A:20 G:0	CDS	+	858/1074	286/357	synonymous_variant c.858G>A p.Ala286Ala	DP58_RS00275		hypothetical protein
NZ_CP008781	64358	snp	G	T	T:20 G:0	CDS	+	934/1074	312/357	missense_variant c.934G>T p.Ala312Ser	DP58_RS00275		hypothetical protein
NZ_CP008781	64441	snp	G	A	A:20 G:0	CDS	+	1017/1074	339/357	synonymous_variant c.1017G>A p.Leu339Leu	DP58_RS00275		hypothetical protein
NZ_CP008781	64507	snp	T	C	C:20 T:0
NZ_CP008781	64610	snp	A	G	G:20 A:0
NZ_CP008781	64773	snp	C	T	T:20 C:0
NZ_CP008781	64871	snp	A	G	G:20 A:0
NZ_CP008781	65008	snp	G	A	A:20 G:0	CDS	-	300/432	100/143	synonymous_variant c.300C>T p.Asp100Asp	DP58_RS00280		acyl-CoA thioesterase
NZ_CP008781	65149	snp	T	C	C:20 T:0	CDS	-	159/432	53/143	synonymous_variant c.159A>G p.Glu53Glu	DP58_RS00280		acyl-CoA thioesterase
NZ_CP008781	65176	snp	C	T	T:20 C:0	CDS	-	132/432	44/143	synonymous_variant c.132G>A p.Lys44Lys	DP58_RS00280		acyl-CoA thioesterase
NZ_CP008781	65871	snp	T	A	A:20 T:0	CDS	-	261/780	87/259	synonymous_variant c.261A>T p.Ile87Ile	DP58_RS00285		SDR family oxidoreductase
NZ_CP008781	65895	snp	A	G	G:20 A:0	CDS	-	237/780	79/259	synonymous_variant c.237T>C p.His79His	DP58_RS00285		SDR family oxidoreductase
NZ_CP008781	65901	snp	A	G	G:20 A:0	CDS	-	231/780	77/259	synonymous_variant c.231T>C p.Val77Val	DP58_RS00285		SDR family oxidoreductase
NZ_CP008781	65931	snp	A	G	G:20 A:0	CDS	-	201/780	67/259	synonymous_variant c.201T>C p.Val67Val	DP58_RS00285		SDR family oxidoreductase
NZ_CP008781	66084	snp	G	A	A:20 G:0	CDS	-	48/780	16/259	synonymous_variant c.48C>T p.Gly16Gly	DP58_RS00285		SDR family oxidoreductase
NZ_CP008781	67040	snp	C	T	T:20 C:0	CDS	+	729/1674	243/557	synonymous_variant c.729C>T p.His243His	DP58_RS00290		electron transfer flavoprotein-ubiquinone oxidoreductase
NZ_CP008781	67178	snp	G	A	A:20 G:0	CDS	+	867/1674	289/557	synonymous_variant c.867G>A p.Gln289Gln	DP58_RS00290		electron transfer flavoprotein-ubiquinone oxidoreductase
NZ_CP008781	67259	snp	G	A	A:20 G:0	CDS	+	948/1674	316/557	synonymous_variant c.948G>A p.Ala316Ala	DP58_RS00290		electron transfer flavoprotein-ubiquinone oxidoreductase
NZ_CP008781	67727	snp	A	G	G:20 A:0	CDS	+	1416/1674	472/557	synonymous_variant c.1416A>G p.Glu472Glu	DP58_RS00290		electron transfer flavoprotein-ubiquinone oxidoreductase
NZ_CP008781	70000	snp	A	G	G:20 A:0	CDS	-	744/1110	248/369	synonymous_variant c.744T>C p.Gly248Gly	DP58_RS00305	aroC	chorismate synthase
NZ_CP008781	70900	snp	C	A	A:20 C:0
NZ_CP008781	71025	snp	C	T	T:20 C:0
NZ_CP008781	71086	snp	G	A	A:20 G:0
NZ_CP008781	71497	snp	A	G	G:20 A:0	CDS	-	1546/1935	516/644	missense_variant c.1546T>C p.Tyr516His	DP58_RS00315		MFS transporter
NZ_CP008781	72389	snp	C	T	T:20 C:0	CDS	-	654/1935	218/644	synonymous_variant c.654G>A p.Ala218Ala	DP58_RS00315		MFS transporter
NZ_CP008781	72834	snp	G	C	C:20 G:0	CDS	-	209/1935	70/644	missense_variant c.209C>G p.Ala70Gly	DP58_RS00315		MFS transporter
NZ_CP008781	73141	snp	C	T	T:20 C:0
NZ_CP008781	73698	snp	G	A	A:20 G:0
NZ_CP008781	74148	snp	C	G	G:18 C:0
NZ_CP008781	74173	snp	T	G	G:18 T:0
NZ_CP008781	74247	snp	C	A	A:16 C:0
NZ_CP008781	74259	snp	A	T	T:16 A:0
NZ_CP008781	74436	snp	T	G	G:16 T:0	CDS	-	1274/1314	425/437	missense_variant c.1274A>C p.Glu425Ala	DP58_RS00330		YihY family inner membrane protein
NZ_CP008781	74473	snp	G	A	A:16 G:0	CDS	-	1237/1314	413/437	missense_variant c.1237C>T p.Arg413Cys	DP58_RS00330		YihY family inner membrane protein
NZ_CP008781	75732	snp	A	G	G:20 A:0
NZ_CP008781	75776	snp	A	G	G:20 A:0
NZ_CP008781	75988	snp	G	A	A:20 G:0	CDS	+	174/609	58/202	synonymous_variant c.174G>A p.Pro58Pro	DP58_RS00335	wrbA	NAD(P)H:quinone oxidoreductase
NZ_CP008781	76147	snp	C	T	T:20 C:0	CDS	+	333/609	111/202	synonymous_variant c.333C>T p.Phe111Phe	DP58_RS00335	wrbA	NAD(P)H:quinone oxidoreductase
NZ_CP008781	76329	snp	G	A	A:20 G:0	CDS	+	515/609	172/202	missense_variant c.515G>A p.Arg172His	DP58_RS00335	wrbA	NAD(P)H:quinone oxidoreductase
NZ_CP008781	78103	snp	C	T	T:20 C:0	CDS	+	1200/1422	400/473	synonymous_variant c.1200C>T p.Asp400Asp	DP58_RS00345		FAD-binding oxidoreductase
NZ_CP008781	78229	snp	A	G	G:20 A:0	CDS	+	1326/1422	442/473	synonymous_variant c.1326A>G p.Gln442Gln	DP58_RS00345		FAD-binding oxidoreductase
NZ_CP008781	78275	snp	G	A	A:20 G:0	CDS	+	1372/1422	458/473	missense_variant c.1372G>A p.Ala458Thr	DP58_RS00345		FAD-binding oxidoreductase
NZ_CP008781	78503	snp	G	A	A:20 G:0	CDS	+	147/972	49/323	synonymous_variant c.147G>A p.Pro49Pro	DP58_RS00350		metallophosphoesterase
NZ_CP008781	78826	ins	C	CGAGGGAGGCCTT	CGAGGGAGGCCTT:16 C:1	CDS	+	489/972	163/323	disruptive_inframe_insertion c.477_488dupGGCCTTGAGGGA p.Glu159_Arg162dup	DP58_RS00350		metallophosphoesterase
NZ_CP008781	79010	snp	T	C	C:19 T:0	CDS	+	654/972	218/323	synonymous_variant c.654T>C p.Ala218Ala	DP58_RS00350		metallophosphoesterase
NZ_CP008781	79928	snp	C	T	T:20 C:0	CDS	-	691/942	231/313	missense_variant c.691G>A p.Ala231Thr	DP58_RS00360		LysR family transcriptional regulator
NZ_CP008781	80292	snp	A	G	G:20 A:0	CDS	-	327/942	109/313	synonymous_variant c.327T>C p.Pro109Pro	DP58_RS00360		LysR family transcriptional regulator
NZ_CP008781	80640	snp	G	C	C:20 G:0
NZ_CP008781	82535	snp	G	C	C:20 G:0	CDS	+	1745/1758	582/585	missense_variant c.1745G>C p.Arg582Pro	DP58_RS00365		efflux transporter outer membrane subunit
NZ_CP008781	82568	snp	T	C	C:20 T:0	CDS	+	4/2202	2/733	missense_variant c.4T>C p.Ser2Pro	DP58_RS00370		FUSC family protein
NZ_CP008781	82595	snp	A	C	C:20 A:0	CDS	+	31/2202	11/733	missense_variant c.31A>C p.Thr11Pro	DP58_RS00370		FUSC family protein
NZ_CP008781	82609	snp	G	A	A:20 G:0	CDS	+	45/2202	15/733	synonymous_variant c.45G>A p.Ala15Ala	DP58_RS00370		FUSC family protein
NZ_CP008781	82658	snp	G	A	A:20 G:0	CDS	+	94/2202	32/733	missense_variant c.94G>A p.Ala32Thr	DP58_RS00370		FUSC family protein
NZ_CP008781	87395	snp	C	T	T:20 C:0	CDS	-	494/1677	165/558	missense_variant c.494G>A p.Arg165Lys	DP58_RS00390		methyl-accepting chemotaxis protein
NZ_CP008781	87428	complex	CC	AG	AG:19 CC:0	CDS	-	461/1677	154/558	missense_variant c.460_461delGGinsCT p.Gly154Leu	DP58_RS00390		methyl-accepting chemotaxis protein
NZ_CP008781	87436	snp	T	G	G:20 T:0	CDS	-	453/1677	151/558	synonymous_variant c.453A>C p.Ala151Ala	DP58_RS00390		methyl-accepting chemotaxis protein
NZ_CP008781	88617	snp	G	T	T:20 G:0	CDS	+	378/1254	126/417	synonymous_variant c.378G>T p.Ala126Ala	DP58_RS00395		MFS transporter
NZ_CP008781	90481	snp	C	G	G:20 C:0	CDS	-	138/789	46/262	synonymous_variant c.138G>C p.Val46Val	DP58_RS00400		5'-methylthioadenosine/adenosylhomocysteine nucleosidase
NZ_CP008781	91023	snp	C	T	T:20 C:0	CDS	-	1956/2364	652/787	synonymous_variant c.1956G>A p.Arg652Arg	DP58_RS00405		UvrD-helicase domain-containing protein
NZ_CP008781	91488	snp	G	A	A:20 G:0	CDS	-	1491/2364	497/787	synonymous_variant c.1491C>T p.Asn497Asn	DP58_RS00405		UvrD-helicase domain-containing protein
NZ_CP008781	97160	snp	G	A	A:20 G:0	CDS	-	472/618	158/205	synonymous_variant c.472C>T p.Leu158Leu	DP58_RS00420		DUF4136 domain-containing protein
NZ_CP008781	100712	snp	T	C	C:20 T:0	CDS	-	777/1365	259/454	synonymous_variant c.777A>G p.Ala259Ala	DP58_RS00430		FecR domain-containing protein
NZ_CP008781	104253	snp	C	T	T:20 C:0	CDS	-	359/1038	120/345	missense_variant c.359G>A p.Arg120His	DP58_RS00450		Gfo/Idh/MocA family oxidoreductase
NZ_CP008781	105020	snp	C	G	G:20 C:0	CDS	-	624/1020	208/339	synonymous_variant c.624G>C p.Ala208Ala	DP58_RS00455	iolG	inositol 2-dehydrogenase
NZ_CP008781	105248	snp	G	A	A:20 G:0	CDS	-	396/1020	132/339	synonymous_variant c.396C>T p.Thr132Thr	DP58_RS00455	iolG	inositol 2-dehydrogenase
NZ_CP008781	106197	snp	T	C	C:20 T:0	CDS	-	321/882	107/293	synonymous_variant c.321A>G p.Glu107Glu	DP58_RS00460		MurR/RpiR family transcriptional regulator
NZ_CP008781	106845	snp	G	A	A:20 G:0	CDS	+	84/1050	28/349	synonymous_variant c.84G>A p.Pro28Pro	DP58_RS00465		sugar ABC transporter substrate-binding protein
NZ_CP008781	107093	snp	G	A	A:20 G:0	CDS	+	332/1050	111/349	missense_variant c.332G>A p.Arg111Lys	DP58_RS00465		sugar ABC transporter substrate-binding protein
NZ_CP008781	107580	snp	A	G	G:20 A:0	CDS	+	819/1050	273/349	synonymous_variant c.819A>G p.Pro273Pro	DP58_RS00465		sugar ABC transporter substrate-binding protein
NZ_CP008781	109222	snp	A	G	G:20 A:0	CDS	+	153/801	51/266	synonymous_variant c.153A>G p.Thr51Thr	DP58_RS00475		ATP-binding cassette domain-containing protein
NZ_CP008781	109648	snp	G	A	A:20 G:0	CDS	+	579/801	193/266	synonymous_variant c.579G>A p.Lys193Lys	DP58_RS00475		ATP-binding cassette domain-containing protein
NZ_CP008781	112383	snp	T	C	C:20 T:0	CDS	+	489/1986	163/661	synonymous_variant c.489T>C p.His163His	DP58_RS00485	iolD	3D-(3,5/4)-trihydroxycyclohexane-1,2-dione acylhydrolase (decyclizing)
NZ_CP008781	112863	snp	C	T	T:20 C:0	CDS	+	969/1986	323/661	synonymous_variant c.969C>T p.Asp323Asp	DP58_RS00485	iolD	3D-(3,5/4)-trihydroxycyclohexane-1,2-dione acylhydrolase (decyclizing)
NZ_CP008781	113153	snp	T	A	A:20 T:0	CDS	+	1259/1986	420/661	missense_variant c.1259T>A p.Leu420Gln	DP58_RS00485	iolD	3D-(3,5/4)-trihydroxycyclohexane-1,2-dione acylhydrolase (decyclizing)
NZ_CP008781	113205	snp	G	C	C:20 G:0	CDS	+	1311/1986	437/661	synonymous_variant c.1311G>C p.Ser437Ser	DP58_RS00485	iolD	3D-(3,5/4)-trihydroxycyclohexane-1,2-dione acylhydrolase (decyclizing)
NZ_CP008781	115095	snp	G	A	A:20 G:0	CDS	+	299/804	100/267	missense_variant c.299G>A p.Arg100His	DP58_RS00495	iolB	5-deoxy-glucuronate isomerase
NZ_CP008781	115114	snp	G	C	C:20 G:0	CDS	+	318/804	106/267	synonymous_variant c.318G>C p.Val106Val	DP58_RS00495	iolB	5-deoxy-glucuronate isomerase
NZ_CP008781	115611	snp	A	G	G:20 A:0
NZ_CP008781	115644	snp	G	A	A:20 G:0
NZ_CP008781	115665	snp	G	A	A:20 G:0
NZ_CP008781	115888	snp	A	G	G:20 A:0	CDS	-	534/705	178/234	synonymous_variant c.534T>C p.Leu178Leu	DP58_RS00500		ABC transporter ATP-binding protein
NZ_CP008781	116176	snp	G	A	A:20 G:0	CDS	-	246/705	82/234	synonymous_variant c.246C>T p.Tyr82Tyr	DP58_RS00500		ABC transporter ATP-binding protein
NZ_CP008781	116275	snp	C	G	G:20 C:0	CDS	-	147/705	49/234	synonymous_variant c.147G>C p.Ala49Ala	DP58_RS00500		ABC transporter ATP-binding protein
NZ_CP008781	116426	snp	C	A	A:20 C:0	CDS	-	2269/2277	757/758	stop_gained c.2269G>T p.Glu757*	DP58_RS00505		branched-chain amino acid ABC transporter ATP-binding protein/permease
NZ_CP008781	116559	snp	A	G	G:20 A:0	CDS	-	2136/2277	712/758	synonymous_variant c.2136T>C p.His712His	DP58_RS00505		branched-chain amino acid ABC transporter ATP-binding protein/permease
NZ_CP008781	116739	snp	G	A	A:20 G:0	CDS	-	1956/2277	652/758	synonymous_variant c.1956C>T p.Leu652Leu	DP58_RS00505		branched-chain amino acid ABC transporter ATP-binding protein/permease
NZ_CP008781	117013	snp	G	T	T:20 G:0	CDS	-	1682/2277	561/758	missense_variant c.1682C>A p.Ala561Glu	DP58_RS00505		branched-chain amino acid ABC transporter ATP-binding protein/permease
NZ_CP008781	117048	snp	T	C	C:20 T:0	CDS	-	1647/2277	549/758	synonymous_variant c.1647A>G p.Ala549Ala	DP58_RS00505		branched-chain amino acid ABC transporter ATP-binding protein/permease
NZ_CP008781	117894	snp	G	A	A:20 G:0	CDS	-	801/2277	267/758	synonymous_variant c.801C>T p.Ala267Ala	DP58_RS00505		branched-chain amino acid ABC transporter ATP-binding protein/permease
NZ_CP008781	117930	snp	C	T	T:20 C:0	CDS	-	765/2277	255/758	synonymous_variant c.765G>A p.Ala255Ala	DP58_RS00505		branched-chain amino acid ABC transporter ATP-binding protein/permease
NZ_CP008781	118197	snp	T	C	C:20 T:0	CDS	-	498/2277	166/758	synonymous_variant c.498A>G p.Lys166Lys	DP58_RS00505		branched-chain amino acid ABC transporter ATP-binding protein/permease
NZ_CP008781	118251	snp	G	A	A:20 G:0	CDS	-	444/2277	148/758	synonymous_variant c.444C>T p.Gly148Gly	DP58_RS00505		branched-chain amino acid ABC transporter ATP-binding protein/permease
NZ_CP008781	120136	del	CGCGGCGCAA	C	C:16 CGCGGCGCAA:0	CDS	-	185/345	59/114	disruptive_inframe_deletion c.177_185delTTGCGCCGC p.Cys60_Ala62del	DP58_RS39895		hypothetical protein
NZ_CP008781	121590	del	CA	C	C:19 CA:0
NZ_CP008781	121874	snp	T	C	C:20 T:0	CDS	+	192/336	64/111	synonymous_variant c.192T>C p.Asp64Asp	DP58_RS00525		YbjQ family protein
NZ_CP008781	121895	snp	T	C	C:20 T:0	CDS	+	213/336	71/111	synonymous_variant c.213T>C p.Asp71Asp	DP58_RS00525		YbjQ family protein
NZ_CP008781	122901	complex	ACCT	CCCC	CCCC:20 ACCT:0
NZ_CP008781	122937	complex	ACCT	CCC	CCC:18 ACCT:0
NZ_CP008781	122954	snp	C	T	T:20 C:0
NZ_CP008781	123308	snp	G	A	A:20 G:0	CDS	+	348/678	116/225	synonymous_variant c.348G>A p.Arg116Arg	DP58_RS00535		hypothetical protein
NZ_CP008781	123360	snp	G	A	A:20 G:0	CDS	+	400/678	134/225	missense_variant c.400G>A p.Ala134Thr	DP58_RS00535		hypothetical protein
NZ_CP008781	123454	complex	TCA	CCG	CCG:20 TCA:0	CDS	+	494/678	165/225	missense_variant c.494_496delTCAinsCCG p.IleThr165ThrAla	DP58_RS00535		hypothetical protein
NZ_CP008781	124655	snp	A	G	G:20 A:0	CDS	-	759/1557	253/518	synonymous_variant c.759T>C p.Asp253Asp	DP58_RS00540		trypsin-like peptidase domain-containing protein
NZ_CP008781	124733	snp	A	G	G:20 A:0	CDS	-	681/1557	227/518	synonymous_variant c.681T>C p.Phe227Phe	DP58_RS00540		trypsin-like peptidase domain-containing protein
NZ_CP008781	125099	snp	C	T	T:20 C:0	CDS	-	315/1557	105/518	synonymous_variant c.315G>A p.Ala105Ala	DP58_RS00540		trypsin-like peptidase domain-containing protein
NZ_CP008781	125352	snp	A	G	G:20 A:0	CDS	-	62/1557	21/518	missense_variant c.62T>C p.Val21Ala	DP58_RS00540		trypsin-like peptidase domain-containing protein
NZ_CP008781	125406	snp	T	C	C:20 T:0	CDS	-	8/1557	3/518	missense_variant c.8A>G p.His3Arg	DP58_RS00540		trypsin-like peptidase domain-containing protein
NZ_CP008781	125543	snp	T	C	C:20 T:0
NZ_CP008781	125589	snp	A	G	G:20 A:0
NZ_CP008781	125599	snp	T	C	C:20 T:0
NZ_CP008781	125612	complex	TT	GG	GG:19 TT:0
NZ_CP008781	125770	snp	C	T	T:20 C:0	CDS	-	1616/1641	539/546	missense_variant c.1616G>A p.Arg539Lys	DP58_RS00550		YbfB/YjiJ family MFS transporter
NZ_CP008781	125821	snp	A	G	G:20 A:0	CDS	-	1565/1641	522/546	missense_variant c.1565T>C p.Val522Ala	DP58_RS00550		YbfB/YjiJ family MFS transporter
NZ_CP008781	126108	complex	GG	AC	AC:20 GG:0	CDS	-	1278/1641	426/546	missense_variant c.1277_1278delCCinsGT p.Ala426Gly	DP58_RS00550		YbfB/YjiJ family MFS transporter
NZ_CP008781	126210	snp	T	C	C:20 T:0	CDS	-	1176/1641	392/546	synonymous_variant c.1176A>G p.Arg392Arg	DP58_RS00550		YbfB/YjiJ family MFS transporter
NZ_CP008781	127257	snp	G	A	A:20 G:0	CDS	-	129/1641	43/546	synonymous_variant c.129C>T p.Arg43Arg	DP58_RS00550		YbfB/YjiJ family MFS transporter
NZ_CP008781	127345	snp	C	G	G:20 C:0	CDS	-	41/1641	14/546	missense_variant c.41G>C p.Arg14Pro	DP58_RS00550		YbfB/YjiJ family MFS transporter
NZ_CP008781	127359	snp	G	A	A:20 G:0	CDS	-	27/1641	9/546	synonymous_variant c.27C>T p.Ala9Ala	DP58_RS00550		YbfB/YjiJ family MFS transporter
NZ_CP008781	127381	snp	T	C	C:20 T:0	CDS	-	5/1641	2/546	missense_variant c.5A>G p.Asn2Ser	DP58_RS00550		YbfB/YjiJ family MFS transporter
NZ_CP008781	131758	snp	C	T	T:20 C:0
NZ_CP008781	133369	snp	C	A	A:20 C:0	CDS	+	1165/1221	389/406	missense_variant c.1165C>A p.Leu389Met	DP58_RS00565		CoA transferase
NZ_CP008781	133574	snp	G	A	A:20 G:0
NZ_CP008781	133586	snp	C	G	G:20 C:0
NZ_CP008781	133656	ins	G	GCCGCTCCGACA	GCCGCTCCGACA:16 G:1
NZ_CP008781	134550	snp	C	A	A:20 C:0	CDS	+	308/1710	103/569	missense_variant c.308C>A p.Ala103Asp	DP58_RS00575		glutamine--tRNA ligase/YqeY domain fusion protein
NZ_CP008781	136224	snp	T	C	C:20 T:0
NZ_CP008781	136277	snp	C	T	T:20 C:0
NZ_CP008781	141086	snp	G	A	A:20 G:0	CDS	-	906/1416	302/471	synonymous_variant c.906C>T p.Cys302Cys	DP58_RS00600		cytochrome-c peroxidase
NZ_CP008781	141216	snp	A	G	G:20 A:0	CDS	-	776/1416	259/471	missense_variant c.776T>C p.Val259Ala	DP58_RS00600		cytochrome-c peroxidase
NZ_CP008781	141332	snp	C	G	G:20 C:0	CDS	-	660/1416	220/471	synonymous_variant c.660G>C p.Ala220Ala	DP58_RS00600		cytochrome-c peroxidase
NZ_CP008781	141414	snp	G	A	A:20 G:0	CDS	-	578/1416	193/471	missense_variant c.578C>T p.Ala193Val	DP58_RS00600		cytochrome-c peroxidase
NZ_CP008781	141589	snp	A	G	G:20 A:0	CDS	-	403/1416	135/471	synonymous_variant c.403T>C p.Leu135Leu	DP58_RS00600		cytochrome-c peroxidase
NZ_CP008781	141779	snp	A	C	C:20 A:0	CDS	-	213/1416	71/471	synonymous_variant c.213T>G p.Pro71Pro	DP58_RS00600		cytochrome-c peroxidase
NZ_CP008781	141865	snp	C	T	T:20 C:0	CDS	-	127/1416	43/471	missense_variant c.127G>A p.Gly43Ser	DP58_RS00600		cytochrome-c peroxidase
NZ_CP008781	143055	snp	G	C	C:20 G:0	CDS	+	831/1584	277/527	synonymous_variant c.831G>C p.Gly277Gly	DP58_RS00605		acid phosphatase
NZ_CP008781	143700	complex	AT	GC	GC:20 AT:0	CDS	+	1476/1584	492/527	synonymous_variant c.1476_1477delATinsGC p.494	DP58_RS00605		acid phosphatase
NZ_CP008781	143743	snp	G	A	A:20 G:0	CDS	+	1519/1584	507/527	missense_variant c.1519G>A p.Val507Ile	DP58_RS00605		acid phosphatase
NZ_CP008781	143754	snp	C	T	T:20 C:0	CDS	+	1530/1584	510/527	synonymous_variant c.1530C>T p.Gly510Gly	DP58_RS00605		acid phosphatase
NZ_CP008781	143910	snp	G	A	A:20 G:0
NZ_CP008781	143915	snp	C	A	A:20 C:0
NZ_CP008781	146201	snp	A	C	C:20 A:0	CDS	+	379/1188	127/395	missense_variant c.379A>C p.Lys127Gln	DP58_RS00615		HlyD family secretion protein
NZ_CP008781	146386	snp	G	A	A:20 G:0	CDS	+	564/1188	188/395	synonymous_variant c.564G>A p.Glu188Glu	DP58_RS00615		HlyD family secretion protein
NZ_CP008781	146480	snp	G	A	A:20 G:0	CDS	+	658/1188	220/395	missense_variant c.658G>A p.Ala220Thr	DP58_RS00615		HlyD family secretion protein
NZ_CP008781	146677	snp	C	T	T:20 C:0	CDS	+	855/1188	285/395	synonymous_variant c.855C>T p.Phe285Phe	DP58_RS00615		HlyD family secretion protein
NZ_CP008781	147011	snp	C	T	T:20 C:0	CDS	+	5/189	2/62	missense_variant c.5C>T p.Thr2Met	DP58_RS39900		hypothetical protein
NZ_CP008781	147046	snp	A	G	G:20 A:0	CDS	+	40/189	14/62	missense_variant c.40A>G p.Asn14Asp	DP58_RS39900		hypothetical protein
NZ_CP008781	147172	snp	T	C	C:20 T:0	CDS	+	166/189	56/62	missense_variant c.166T>C p.Ser56Pro	DP58_RS39900		hypothetical protein
NZ_CP008781	147422	snp	T	C	C:20 T:0	CDS	+	231/1620	77/539	synonymous_variant c.231T>C p.Leu77Leu	DP58_RS00620		DHA2 family efflux MFS transporter permease subunit
NZ_CP008781	147464	snp	C	G	G:20 C:0	CDS	+	273/1620	91/539	synonymous_variant c.273C>G p.Gly91Gly	DP58_RS00620		DHA2 family efflux MFS transporter permease subunit
NZ_CP008781	147557	snp	A	G	G:20 A:0	CDS	+	366/1620	122/539	synonymous_variant c.366A>G p.Gln122Gln	DP58_RS00620		DHA2 family efflux MFS transporter permease subunit
NZ_CP008781	147707	snp	C	G	G:20 C:0	CDS	+	516/1620	172/539	synonymous_variant c.516C>G p.Gly172Gly	DP58_RS00620		DHA2 family efflux MFS transporter permease subunit
NZ_CP008781	148190	snp	A	G	G:20 A:0	CDS	+	999/1620	333/539	synonymous_variant c.999A>G p.Pro333Pro	DP58_RS00620		DHA2 family efflux MFS transporter permease subunit
NZ_CP008781	148433	snp	G	A	A:20 G:0	CDS	+	1242/1620	414/539	synonymous_variant c.1242G>A p.Leu414Leu	DP58_RS00620		DHA2 family efflux MFS transporter permease subunit
NZ_CP008781	148448	snp	C	G	G:20 C:0	CDS	+	1257/1620	419/539	synonymous_variant c.1257C>G p.Ser419Ser	DP58_RS00620		DHA2 family efflux MFS transporter permease subunit
NZ_CP008781	148616	snp	A	G	G:20 A:0	CDS	+	1425/1620	475/539	synonymous_variant c.1425A>G p.Ala475Ala	DP58_RS00620		DHA2 family efflux MFS transporter permease subunit
NZ_CP008781	148812	snp	T	C	C:20 T:0
NZ_CP008781	148824	snp	A	T	T:20 A:0	CDS	+	12/1710	4/569	synonymous_variant c.12A>T p.Ala4Ala	DP58_RS00625		efflux transporter outer membrane subunit
NZ_CP008781	148847	ins	T	TCGCGCTCGG	TCGCGCTCGG:16 T:1	CDS	+	53/1710	18/569	disruptive_inframe_insertion c.44_52dupGCGCGCTCG p.Gly15_Leu17dup	DP58_RS00625		efflux transporter outer membrane subunit
NZ_CP008781	148966	snp	G	A	A:18 G:0	CDS	+	154/1710	52/569	missense_variant c.154G>A p.Ala52Thr	DP58_RS00625		efflux transporter outer membrane subunit
NZ_CP008781	148971	snp	A	G	G:18 A:0	CDS	+	159/1710	53/569	synonymous_variant c.159A>G p.Ser53Ser	DP58_RS00625		efflux transporter outer membrane subunit
NZ_CP008781	149005	snp	G	C	C:18 G:0	CDS	+	193/1710	65/569	missense_variant c.193G>C p.Gly65Arg	DP58_RS00625		efflux transporter outer membrane subunit
NZ_CP008781	149115	snp	T	C	C:20 T:0	CDS	+	303/1710	101/569	synonymous_variant c.303T>C p.Leu101Leu	DP58_RS00625		efflux transporter outer membrane subunit
NZ_CP008781	149154	snp	C	T	T:20 C:0	CDS	+	342/1710	114/569	synonymous_variant c.342C>T p.Ala114Ala	DP58_RS00625		efflux transporter outer membrane subunit
NZ_CP008781	149421	snp	G	A	A:20 G:0	CDS	+	609/1710	203/569	synonymous_variant c.609G>A p.Gln203Gln	DP58_RS00625		efflux transporter outer membrane subunit
NZ_CP008781	149596	snp	A	G	G:20 A:0	CDS	+	784/1710	262/569	missense_variant c.784A>G p.Thr262Ala	DP58_RS00625		efflux transporter outer membrane subunit
NZ_CP008781	150434	snp	T	C	C:20 T:0	CDS	+	1622/1710	541/569	missense_variant c.1622T>C p.Val541Ala	DP58_RS00625		efflux transporter outer membrane subunit
NZ_CP008781	150666	snp	A	C	C:20 A:0
NZ_CP008781	151634	snp	C	G	G:20 C:0	CDS	-	1907/2082	636/693	missense_variant c.1907G>C p.Gly636Ala	DP58_RS00635		ATP-binding protein
NZ_CP008781	151885	snp	A	G	G:20 A:0	CDS	-	1656/2082	552/693	synonymous_variant c.1656T>C p.Arg552Arg	DP58_RS00635		ATP-binding protein
NZ_CP008781	152026	snp	A	G	G:20 A:0	CDS	-	1515/2082	505/693	synonymous_variant c.1515T>C p.Arg505Arg	DP58_RS00635		ATP-binding protein
NZ_CP008781	152110	snp	T	C	C:20 T:0	CDS	-	1431/2082	477/693	synonymous_variant c.1431A>G p.Ala477Ala	DP58_RS00635		ATP-binding protein
NZ_CP008781	152155	snp	A	G	G:20 A:0	CDS	-	1386/2082	462/693	synonymous_variant c.1386T>C p.Gly462Gly	DP58_RS00635		ATP-binding protein
NZ_CP008781	152262	snp	C	A	A:20 C:0	CDS	-	1279/2082	427/693	missense_variant c.1279G>T p.Gly427Cys	DP58_RS00635		ATP-binding protein
NZ_CP008781	152883	snp	C	T	T:20 C:0	CDS	-	658/2082	220/693	missense_variant c.658G>A p.Gly220Ser	DP58_RS00635		ATP-binding protein
NZ_CP008781	153210	snp	T	C	C:20 T:0	CDS	-	331/2082	111/693	missense_variant c.331A>G p.Arg111Gly	DP58_RS00635		ATP-binding protein
NZ_CP008781	153588	snp	C	A	A:20 C:0
NZ_CP008781	153984	snp	G	A	A:20 G:0	CDS	-	933/966	311/321	synonymous_variant c.933C>T p.Tyr311Tyr	DP58_RS00640		spore coat U domain-containing protein
NZ_CP008781	154197	snp	G	A	A:20 G:0	CDS	-	720/966	240/321	synonymous_variant c.720C>T p.Ser240Ser	DP58_RS00640		spore coat U domain-containing protein
NZ_CP008781	155196	snp	G	A	A:20 G:0	CDS	-	2148/2412	716/803	synonymous_variant c.2148C>T p.Phe716Phe	DP58_RS00645		fimbria/pilus outer membrane usher protein
NZ_CP008781	156114	snp	G	A	A:20 G:0	CDS	-	1230/2412	410/803	synonymous_variant c.1230C>T p.Gly410Gly	DP58_RS00645		fimbria/pilus outer membrane usher protein
NZ_CP008781	156972	snp	C	G	G:20 C:0	CDS	-	372/2412	124/803	synonymous_variant c.372G>C p.Arg124Arg	DP58_RS00645		fimbria/pilus outer membrane usher protein
NZ_CP008781	157184	snp	C	T	T:20 C:0	CDS	-	160/2412	54/803	missense_variant c.160G>A p.Ala54Thr	DP58_RS00645		fimbria/pilus outer membrane usher protein
NZ_CP008781	158314	snp	G	A	A:20 G:0	CDS	-	456/525	152/174	synonymous_variant c.456C>T p.Leu152Leu	DP58_RS00655		spore coat U domain-containing protein
NZ_CP008781	158422	snp	G	A	A:20 G:0	CDS	-	348/525	116/174	synonymous_variant c.348C>T p.Val116Val	DP58_RS00655		spore coat U domain-containing protein
NZ_CP008781	159140	snp	A	G	G:20 A:0	CDS	-	267/561	89/186	synonymous_variant c.267T>C p.Pro89Pro	DP58_RS00660		spore coat U domain-containing protein
NZ_CP008781	159624	snp	G	A	A:20 G:0	CDS	-	381/546	127/181	synonymous_variant c.381C>T p.Asp127Asp	DP58_RS00665		spore coat U domain-containing protein
NZ_CP008781	159943	snp	G	A	A:20 G:0	CDS	-	62/546	21/181	missense_variant c.62C>T p.Ala21Val	DP58_RS00665		spore coat U domain-containing protein
NZ_CP008781	160107	snp	C	T	T:20 C:0	CDS	-	70/186	24/61	missense_variant c.70G>A p.Val24Ile	DP58_RS39905		hypothetical protein
NZ_CP008781	160167	ins	G	GCGC	GCGC:19 G:0	CDS	-	9/186	3/61	conservative_inframe_insertion c.7_9dupGCG p.Ala3dup	DP58_RS39905		hypothetical protein
NZ_CP008781	160206	snp	G	T	T:20 G:0
NZ_CP008781	160696	snp	T	C	C:20 T:0
NZ_CP008781	160760	complex	GCAC	ACAA	ACAA:20 GCAC:0
NZ_CP008781	160790	snp	A	G	G:20 A:0
NZ_CP008781	161139	snp	G	A	A:20 G:0	CDS	-	576/894	192/297	synonymous_variant c.576C>T p.Leu192Leu	DP58_RS00670		LysR family transcriptional regulator
NZ_CP008781	161902	snp	G	A	A:20 G:0
NZ_CP008781	161951	snp	C	A	A:20 C:0
NZ_CP008781	162745	snp	A	G	G:20 A:0	CDS	+	588/1260	196/419	synonymous_variant c.588A>G p.Thr196Thr	DP58_RS00675		MFS transporter
NZ_CP008781	162756	complex	CT	TC	TC:18 CT:0	CDS	+	599/1260	200/419	missense_variant c.599_600delCTinsTC p.Ala200Val	DP58_RS00675		MFS transporter
NZ_CP008781	163656	snp	C	T	T:20 C:0	CDS	+	195/984	65/327	synonymous_variant c.195C>T p.Ser65Ser	DP58_RS00680		amidohydrolase family protein
NZ_CP008781	163761	snp	G	T	T:20 G:0	CDS	+	300/984	100/327	synonymous_variant c.300G>T p.Val100Val	DP58_RS00680		amidohydrolase family protein
NZ_CP008781	164046	snp	A	G	G:20 A:0	CDS	+	585/984	195/327	synonymous_variant c.585A>G p.Ala195Ala	DP58_RS00680		amidohydrolase family protein
NZ_CP008781	164244	snp	G	A	A:20 G:0	CDS	+	783/984	261/327	synonymous_variant c.783G>A p.Leu261Leu	DP58_RS00680		amidohydrolase family protein
NZ_CP008781	164737	snp	G	A	A:20 G:0
NZ_CP008781	164905	del	CT	C	C:19 CT:0
NZ_CP008781	165345	del	CT	C	C:18 CT:0
NZ_CP008781	165361	del	TTCGGCACGGC	T	T:17 TTCGGCACGGC:0
NZ_CP008781	165377	snp	C	A	A:19 C:0
NZ_CP008781	165407	snp	C	T	T:20 C:0
NZ_CP008781	165427	snp	T	C	C:20 T:0
NZ_CP008781	167235	snp	A	T	T:10 A:0	CDS	-	885/921	295/306	missense_variant c.885T>A p.His295Gln	DP58_RS38940		hypothetical protein
NZ_CP008781	167241	snp	T	C	C:10 T:0	CDS	-	879/921	293/306	synonymous_variant c.879A>G p.Gln293Gln	DP58_RS38940		hypothetical protein
NZ_CP008781	167270	snp	C	T	T:13 C:0	CDS	-	850/921	284/306	missense_variant c.850G>A p.Gly284Ser	DP58_RS38940		hypothetical protein
NZ_CP008781	167292	snp	G	A	A:14 G:0	CDS	-	828/921	276/306	synonymous_variant c.828C>T p.Arg276Arg	DP58_RS38940		hypothetical protein
NZ_CP008781	167319	snp	A	G	G:17 A:0	CDS	-	801/921	267/306	synonymous_variant c.801T>C p.Ala267Ala	DP58_RS38940		hypothetical protein
NZ_CP008781	167535	snp	C	T	T:20 C:0	CDS	-	585/921	195/306	synonymous_variant c.585G>A p.Lys195Lys	DP58_RS38940		hypothetical protein
NZ_CP008781	167585	snp	C	T	T:18 C:0	CDS	-	535/921	179/306	missense_variant c.535G>A p.Glu179Lys	DP58_RS38940		hypothetical protein
NZ_CP008781	167787	complex	TGCCAAAATACCACCA	GGTCAGGATGCCGCCG	GGTCAGGATGCCGCCG:16 TGCCAAAATACCACCA:0	CDS	-	333/921	106/306	missense_variant c.318_333delTGGTGGTATTTTGGCAinsCGGCGGCATCCTGACC p.Ala111Thr	DP58_RS38940		hypothetical protein
NZ_CP008781	167811	snp	C	A	A:18 C:0	CDS	-	309/921	103/306	missense_variant c.309G>T p.Glu103Asp	DP58_RS38940		hypothetical protein
NZ_CP008781	169317	snp	T	C	C:20 T:0	CDS	-	1764/2844	588/947	synonymous_variant c.1764A>G p.Gly588Gly	DP58_RS00705		hypothetical protein
NZ_CP008781	169747	snp	T	C	C:20 T:0	CDS	-	1334/2844	445/947	missense_variant c.1334A>G p.Gln445Arg	DP58_RS00705		hypothetical protein
NZ_CP008781	170688	snp	A	G	G:20 A:0	CDS	-	393/2844	131/947	synonymous_variant c.393T>C p.Ile131Ile	DP58_RS00705		hypothetical protein
NZ_CP008781	171496	snp	C	T	T:20 C:0	CDS	-	457/876	153/291	missense_variant c.457G>A p.Gly153Arg	DP58_RS00710		hypothetical protein
NZ_CP008781	172275	snp	A	G	G:20 A:0	CDS	-	2520/2841	840/946	synonymous_variant c.2520T>C p.Ser840Ser	DP58_RS00715	vgrG	type VI secretion system tip protein VgrG
NZ_CP008781	173403	snp	T	G	G:20 T:0	CDS	-	1392/2841	464/946	synonymous_variant c.1392A>C p.Arg464Arg	DP58_RS00715	vgrG	type VI secretion system tip protein VgrG
NZ_CP008781	174068	snp	C	T	T:20 C:0	CDS	-	727/2841	243/946	missense_variant c.727G>A p.Val243Met	DP58_RS00715	vgrG	type VI secretion system tip protein VgrG
NZ_CP008781	174195	snp	T	C	C:20 T:0	CDS	-	600/2841	200/946	synonymous_variant c.600A>G p.Ala200Ala	DP58_RS00715	vgrG	type VI secretion system tip protein VgrG
NZ_CP008781	174355	snp	G	A	A:20 G:0	CDS	-	440/2841	147/946	missense_variant c.440C>T p.Ala147Val	DP58_RS00715	vgrG	type VI secretion system tip protein VgrG
NZ_CP008781	174443	snp	G	A	A:20 G:0	CDS	-	352/2841	118/946	synonymous_variant c.352C>T p.Leu118Leu	DP58_RS00715	vgrG	type VI secretion system tip protein VgrG
NZ_CP008781	174486	snp	G	T	T:20 G:0	CDS	-	309/2841	103/946	synonymous_variant c.309C>A p.Gly103Gly	DP58_RS00715	vgrG	type VI secretion system tip protein VgrG
NZ_CP008781	174588	snp	G	A	A:20 G:0	CDS	-	207/2841	69/946	synonymous_variant c.207C>T p.Gly69Gly	DP58_RS00715	vgrG	type VI secretion system tip protein VgrG
NZ_CP008781	174851	snp	A	G	G:20 A:0	CDS	-	262/306	88/101	missense_variant c.262T>C p.Tyr88His	DP58_RS00720		hypothetical protein
NZ_CP008781	174895	snp	C	T	T:20 C:0	CDS	-	218/306	73/101	missense_variant c.218G>A p.Arg73Gln	DP58_RS00720		hypothetical protein
NZ_CP008781	174971	snp	C	G	G:20 C:0	CDS	-	142/306	48/101	missense_variant c.142G>C p.Glu48Gln	DP58_RS00720		hypothetical protein
NZ_CP008781	174978	snp	G	A	A:20 G:0	CDS	-	135/306	45/101	synonymous_variant c.135C>T p.Val45Val	DP58_RS00720		hypothetical protein
NZ_CP008781	175129	ins	G	GT	GT:20 G:0
NZ_CP008781	175140	complex	GGCGCA	CACGCG	CACGCG:18 GGCGCA:0	CDS	-	233/243	76/80	missense_variant c.228_233delTGCGCCinsCGCGTG p.Pro78Trp	DP58_RS00725		hypothetical protein
NZ_CP008781	175230	complex	GGCC	TGCT	TGCT:20 GGCC:0	CDS	-	143/243	47/80	missense_variant c.140_143delGGCCinsAGCA p.GlyPro47GluGln	DP58_RS00725		hypothetical protein
NZ_CP008781	175275	snp	C	A	A:20 C:0	CDS	-	98/243	33/80	missense_variant c.98G>T p.Gly33Val	DP58_RS00725		hypothetical protein
NZ_CP008781	175280	snp	G	C	C:20 G:0	CDS	-	93/243	31/80	synonymous_variant c.93C>G p.Gly31Gly	DP58_RS00725		hypothetical protein
NZ_CP008781	175305	snp	A	G	G:20 A:0	CDS	-	68/243	23/80	missense_variant c.68T>C p.Ile23Thr	DP58_RS00725		hypothetical protein
NZ_CP008781	175365	snp	C	T	T:20 C:0	CDS	-	8/243	3/80	missense_variant c.8G>A p.Arg3His	DP58_RS00725		hypothetical protein
NZ_CP008781	176407	snp	A	G	G:20 A:0
NZ_CP008781	176581	snp	T	C	C:20 T:0	CDS	-	372/492	124/163	synonymous_variant c.372A>G p.Pro124Pro	DP58_RS00740		lipoprotein
NZ_CP008781	176975	snp	G	A	A:20 G:0	CDS	-	3291/3336	1097/1111	synonymous_variant c.3291C>T p.Ala1097Ala	DP58_RS00745		type VI secretion system tip protein VgrG
NZ_CP008781	177026	snp	T	C	C:20 T:0	CDS	-	3240/3336	1080/1111	synonymous_variant c.3240A>G p.Glu1080Glu	DP58_RS00745		type VI secretion system tip protein VgrG
NZ_CP008781	177049	snp	C	T	T:20 C:0	CDS	-	3217/3336	1073/1111	missense_variant c.3217G>A p.Val1073Ile	DP58_RS00745		type VI secretion system tip protein VgrG
NZ_CP008781	177305	snp	A	G	G:20 A:0	CDS	-	2961/3336	987/1111	synonymous_variant c.2961T>C p.Asn987Asn	DP58_RS00745		type VI secretion system tip protein VgrG
NZ_CP008781	177428	snp	G	A	A:20 G:0	CDS	-	2838/3336	946/1111	synonymous_variant c.2838C>T p.Gly946Gly	DP58_RS00745		type VI secretion system tip protein VgrG
NZ_CP008781	177551	snp	A	G	G:20 A:0	CDS	-	2715/3336	905/1111	synonymous_variant c.2715T>C p.Thr905Thr	DP58_RS00745		type VI secretion system tip protein VgrG
NZ_CP008781	177615	snp	T	C	C:20 T:0	CDS	-	2651/3336	884/1111	missense_variant c.2651A>G p.Glu884Gly	DP58_RS00745		type VI secretion system tip protein VgrG
NZ_CP008781	178220	snp	G	C	C:20 G:0	CDS	-	2046/3336	682/1111	synonymous_variant c.2046C>G p.Ala682Ala	DP58_RS00745		type VI secretion system tip protein VgrG
NZ_CP008781	178236	snp	C	T	T:20 C:0	CDS	-	2030/3336	677/1111	missense_variant c.2030G>A p.Arg677His	DP58_RS00745		type VI secretion system tip protein VgrG
NZ_CP008781	178541	snp	A	T	T:20 A:0	CDS	-	1725/3336	575/1111	synonymous_variant c.1725T>A p.Gly575Gly	DP58_RS00745		type VI secretion system tip protein VgrG
NZ_CP008781	178685	snp	T	C	C:20 T:0	CDS	-	1581/3336	527/1111	synonymous_variant c.1581A>G p.Val527Val	DP58_RS00745		type VI secretion system tip protein VgrG
NZ_CP008781	179522	snp	A	G	G:20 A:0	CDS	-	744/3336	248/1111	synonymous_variant c.744T>C p.Leu248Leu	DP58_RS00745		type VI secretion system tip protein VgrG
NZ_CP008781	179692	snp	C	T	T:20 C:0	CDS	-	574/3336	192/1111	missense_variant c.574G>A p.Val192Ile	DP58_RS00745		type VI secretion system tip protein VgrG
NZ_CP008781	179882	snp	A	G	G:20 A:0	CDS	-	384/3336	128/1111	synonymous_variant c.384T>C p.Arg128Arg	DP58_RS00745		type VI secretion system tip protein VgrG
NZ_CP008781	179953	snp	G	A	A:20 G:0	CDS	-	313/3336	105/1111	missense_variant c.313C>T p.Leu105Phe	DP58_RS00745		type VI secretion system tip protein VgrG
NZ_CP008781	180089	snp	C	T	T:20 C:0	CDS	-	177/3336	59/1111	synonymous_variant c.177G>A p.Pro59Pro	DP58_RS00745		type VI secretion system tip protein VgrG
NZ_CP008781	180119	snp	C	T	T:20 C:0	CDS	-	147/3336	49/1111	synonymous_variant c.147G>A p.Leu49Leu	DP58_RS00745		type VI secretion system tip protein VgrG
NZ_CP008781	180416	snp	T	C	C:20 T:0	CDS	-	2367/2409	789/802	synonymous_variant c.2367A>G p.Gln789Gln	DP58_RS00750		DUF2235 domain-containing protein
NZ_CP008781	180695	snp	G	A	A:20 G:0	CDS	-	2088/2409	696/802	synonymous_variant c.2088C>T p.Leu696Leu	DP58_RS00750		DUF2235 domain-containing protein
NZ_CP008781	180786	complex	AA	GG	GG:20 AA:0	CDS	-	1997/2409	666/802	missense_variant c.1996_1997delTTinsCC p.Leu666Pro	DP58_RS00750		DUF2235 domain-containing protein
NZ_CP008781	180856	snp	T	C	C:20 T:0	CDS	-	1927/2409	643/802	missense_variant c.1927A>G p.Thr643Ala	DP58_RS00750		DUF2235 domain-containing protein
NZ_CP008781	181493	snp	T	C	C:20 T:0	CDS	-	1290/2409	430/802	synonymous_variant c.1290A>G p.Ala430Ala	DP58_RS00750		DUF2235 domain-containing protein
NZ_CP008781	181520	snp	T	C	C:20 T:0	CDS	-	1263/2409	421/802	synonymous_variant c.1263A>G p.Pro421Pro	DP58_RS00750		DUF2235 domain-containing protein
NZ_CP008781	181976	snp	A	G	G:20 A:0	CDS	-	807/2409	269/802	synonymous_variant c.807T>C p.Gly269Gly	DP58_RS00750		DUF2235 domain-containing protein
NZ_CP008781	182090	snp	A	G	G:20 A:0	CDS	-	693/2409	231/802	synonymous_variant c.693T>C p.Arg231Arg	DP58_RS00750		DUF2235 domain-containing protein
NZ_CP008781	182115	snp	A	T	T:20 A:0	CDS	-	668/2409	223/802	missense_variant c.668T>A p.Val223Glu	DP58_RS00750		DUF2235 domain-containing protein
NZ_CP008781	182546	snp	T	C	C:20 T:0	CDS	-	237/2409	79/802	synonymous_variant c.237A>G p.Gln79Gln	DP58_RS00750		DUF2235 domain-containing protein
NZ_CP008781	182854	snp	T	C	C:20 T:0	CDS	-	519/594	173/197	synonymous_variant c.519A>G p.Val173Val	DP58_RS00755		DUF3304 domain-containing protein
NZ_CP008781	183073	snp	G	A	A:20 G:0	CDS	-	300/594	100/197	synonymous_variant c.300C>T p.Arg100Arg	DP58_RS00755		DUF3304 domain-containing protein
NZ_CP008781	183093	snp	A	C	C:20 A:0	CDS	-	280/594	94/197	missense_variant c.280T>G p.Ser94Ala	DP58_RS00755		DUF3304 domain-containing protein
NZ_CP008781	183679	snp	G	A	A:19 G:0	CDS	-	248/558	83/185	missense_variant c.248C>T p.Ala83Val	DP58_RS00760		DUF3304 domain-containing protein
NZ_CP008781	183714	snp	G	A	A:19 G:0	CDS	-	213/558	71/185	synonymous_variant c.213C>T p.Gly71Gly	DP58_RS00760		DUF3304 domain-containing protein
NZ_CP008781	183732	snp	C	A	A:19 C:0	CDS	-	195/558	65/185	synonymous_variant c.195G>T p.Thr65Thr	DP58_RS00760		DUF3304 domain-containing protein
NZ_CP008781	183802	ins	T	TTCAGAC	TTCAGAC:17 T:1	CDS	-	124/558	42/185	conservative_inframe_insertion c.119_124dupGTCTGA p.Ser40_Leu41dup	DP58_RS00760		DUF3304 domain-containing protein
NZ_CP008781	183920	complex	AGCA	CGCG	CGCG:19 AGCA:0	CDS	-	7/558	2/185	missense_variant c.4_7delTGCTinsCGCG p.CysTrp2ArgGly	DP58_RS00760		DUF3304 domain-containing protein
NZ_CP008781	184171	snp	T	C	C:20 T:0	CDS	-	726/834	242/277	synonymous_variant c.726A>G p.Val242Val	DP58_RS00765		DUF4123 domain-containing protein
NZ_CP008781	184408	snp	A	G	G:20 A:0	CDS	-	489/834	163/277	synonymous_variant c.489T>C p.Gly163Gly	DP58_RS00765		DUF4123 domain-containing protein
NZ_CP008781	184426	snp	A	G	G:20 A:0	CDS	-	471/834	157/277	synonymous_variant c.471T>C p.Arg157Arg	DP58_RS00765		DUF4123 domain-containing protein
NZ_CP008781	184513	snp	G	A	A:20 G:0	CDS	-	384/834	128/277	synonymous_variant c.384C>T p.Arg128Arg	DP58_RS00765		DUF4123 domain-containing protein
NZ_CP008781	184820	snp	G	A	A:20 G:0	CDS	-	77/834	26/277	missense_variant c.77C>T p.Ala26Val	DP58_RS00765		DUF4123 domain-containing protein
NZ_CP008781	185274	snp	G	A	A:20 G:0	CDS	-	2433/2808	811/935	synonymous_variant c.2433C>T p.Asn811Asn	DP58_RS00770		type VI secretion system tip protein VgrG
NZ_CP008781	185322	snp	C	T	T:20 C:0	CDS	-	2385/2808	795/935	synonymous_variant c.2385G>A p.Thr795Thr	DP58_RS00770		type VI secretion system tip protein VgrG
NZ_CP008781	185355	snp	G	A	A:20 G:0	CDS	-	2352/2808	784/935	synonymous_variant c.2352C>T p.Ser784Ser	DP58_RS00770		type VI secretion system tip protein VgrG
NZ_CP008781	185383	snp	G	A	A:20 G:0	CDS	-	2324/2808	775/935	missense_variant c.2324C>T p.Ala775Val	DP58_RS00770		type VI secretion system tip protein VgrG
NZ_CP008781	185411	snp	G	C	C:20 G:0	CDS	-	2296/2808	766/935	missense_variant c.2296C>G p.Leu766Val	DP58_RS00770		type VI secretion system tip protein VgrG
NZ_CP008781	185610	snp	A	G	G:20 A:0	CDS	-	2097/2808	699/935	synonymous_variant c.2097T>C p.Arg699Arg	DP58_RS00770		type VI secretion system tip protein VgrG
NZ_CP008781	185675	snp	C	T	T:20 C:0	CDS	-	2032/2808	678/935	missense_variant c.2032G>A p.Ala678Thr	DP58_RS00770		type VI secretion system tip protein VgrG
NZ_CP008781	185868	snp	G	A	A:20 G:0	CDS	-	1839/2808	613/935	synonymous_variant c.1839C>T p.Asn613Asn	DP58_RS00770		type VI secretion system tip protein VgrG
NZ_CP008781	186094	snp	C	T	T:20 C:0	CDS	-	1613/2808	538/935	missense_variant c.1613G>A p.Arg538Gln	DP58_RS00770		type VI secretion system tip protein VgrG
NZ_CP008781	186648	snp	G	A	A:20 G:0	CDS	-	1059/2808	353/935	synonymous_variant c.1059C>T p.Gly353Gly	DP58_RS00770		type VI secretion system tip protein VgrG
NZ_CP008781	186858	snp	C	T	T:20 C:0	CDS	-	849/2808	283/935	synonymous_variant c.849G>A p.Glu283Glu	DP58_RS00770		type VI secretion system tip protein VgrG
NZ_CP008781	186896	snp	C	T	T:20 C:0	CDS	-	811/2808	271/935	missense_variant c.811G>A p.Ala271Thr	DP58_RS00770		type VI secretion system tip protein VgrG
NZ_CP008781	187128	snp	G	A	A:20 G:0	CDS	-	579/2808	193/935	synonymous_variant c.579C>T p.Pro193Pro	DP58_RS00770		type VI secretion system tip protein VgrG
NZ_CP008781	187596	snp	T	C	C:20 T:0	CDS	-	111/2808	37/935	synonymous_variant c.111A>G p.Arg37Arg	DP58_RS00770		type VI secretion system tip protein VgrG
NZ_CP008781	187695	snp	G	A	A:20 G:0	CDS	-	12/2808	4/935	synonymous_variant c.12C>T p.Ile4Ile	DP58_RS00770		type VI secretion system tip protein VgrG
NZ_CP008781	187914	ins	A	AG	AG:19 A:0
NZ_CP008781	188059	snp	T	C	C:20 T:0
NZ_CP008781	188081	snp	C	T	T:20 C:0
NZ_CP008781	188202	snp	G	A	A:20 G:0
NZ_CP008781	188338	snp	G	T	T:20 G:0	CDS	+	113/267	38/88	missense_variant c.113G>T p.Arg38Leu	DP58_RS00775		PAAR domain-containing protein
NZ_CP008781	188540	snp	G	A	A:20 G:0	CDS	+	25/1416	9/471	missense_variant c.25G>A p.Glu9Lys	DP58_RS00780		hypothetical protein
NZ_CP008781	188702	snp	G	A	A:20 G:0	CDS	+	187/1416	63/471	missense_variant c.187G>A p.Gly63Ser	DP58_RS00780		hypothetical protein
NZ_CP008781	188787	snp	A	G	G:20 A:0	CDS	+	272/1416	91/471	missense_variant c.272A>G p.Glu91Gly	DP58_RS00780		hypothetical protein
NZ_CP008781	189472	snp	A	G	G:20 A:0	CDS	+	957/1416	319/471	synonymous_variant c.957A>G p.Ala319Ala	DP58_RS00780		hypothetical protein
NZ_CP008781	189586	snp	A	G	G:20 A:0	CDS	+	1071/1416	357/471	synonymous_variant c.1071A>G p.Glu357Glu	DP58_RS00780		hypothetical protein
NZ_CP008781	189951	snp	A	C	C:20 A:0
NZ_CP008781	190829	snp	T	C	C:20 T:0	CDS	-	981/1851	327/616	synonymous_variant c.981A>G p.Thr327Thr	DP58_RS00785	tssF	type VI secretion system baseplate subunit TssF
NZ_CP008781	191123	snp	C	T	T:20 C:0	CDS	-	687/1851	229/616	synonymous_variant c.687G>A p.Glu229Glu	DP58_RS00785	tssF	type VI secretion system baseplate subunit TssF
NZ_CP008781	191509	snp	C	T	T:20 C:0	CDS	-	301/1851	101/616	missense_variant c.301G>A p.Ala101Thr	DP58_RS00785	tssF	type VI secretion system baseplate subunit TssF
NZ_CP008781	191578	snp	C	T	T:20 C:0	CDS	-	232/1851	78/616	missense_variant c.232G>A p.Val78Ile	DP58_RS00785	tssF	type VI secretion system baseplate subunit TssF
NZ_CP008781	191759	snp	G	C	C:20 G:0	CDS	-	51/1851	17/616	synonymous_variant c.51C>G p.Arg17Arg	DP58_RS00785	tssF	type VI secretion system baseplate subunit TssF
NZ_CP008781	191831	snp	G	T	T:20 G:0
NZ_CP008781	192089	del	GC	G	G:19 GC:0
NZ_CP008781	192109	snp	G	A	A:20 G:0
NZ_CP008781	192328	snp	A	C	C:20 A:0	CDS	+	30/627	10/208	synonymous_variant c.30A>C p.Pro10Pro	DP58_RS38945		TolC family protein
NZ_CP008781	192389	snp	G	T	T:20 G:0	CDS	+	91/627	31/208	missense_variant c.91G>T p.Ala31Ser	DP58_RS38945		TolC family protein
NZ_CP008781	192409	snp	G	A	A:20 G:0	CDS	+	111/627	37/208	synonymous_variant c.111G>A p.Val37Val	DP58_RS38945		TolC family protein
NZ_CP008781	192456	snp	C	A	A:19 C:0	CDS	+	158/627	53/208	missense_variant c.158C>A p.Thr53Asn	DP58_RS38945		TolC family protein
NZ_CP008781	192545	snp	T	C	C:19 T:0	CDS	+	247/627	83/208	missense_variant c.247T>C p.Ser83Pro	DP58_RS38945		TolC family protein
NZ_CP008781	192558	snp	G	T	T:19 G:0	CDS	+	260/627	87/208	missense_variant c.260G>T p.Gly87Val	DP58_RS38945		TolC family protein
NZ_CP008781	192603	snp	G	A	A:19 G:0	CDS	+	305/627	102/208	missense_variant c.305G>A p.Gly102Asp	DP58_RS38945		TolC family protein
NZ_CP008781	192628	ins	C	CACGAAGG	CACGAAGG:17 C:0	CDS	+	351/627	117/208	frameshift_variant c.344_350dupGACGAAG p.Ser117fs	DP58_RS38945		TolC family protein
NZ_CP008781	192801	snp	C	T	T:19 C:0	CDS	+	503/627	168/208	missense_variant c.503C>T p.Pro168Leu	DP58_RS38945		TolC family protein
NZ_CP008781	192983	del	CGTTGCCGCCGCT	C	C:12 CGTTGCCGCCGCT:0
NZ_CP008781	193014	snp	G	T	T:14 G:0
NZ_CP008781	193028	snp	G	A	A:15 G:0
NZ_CP008781	193039	complex	ACGC	GCGCG	GCGCG:16 ACGC:0
NZ_CP008781	193493	snp	C	G	G:20 C:0	CDS	-	456/837	152/278	synonymous_variant c.456G>C p.Ser152Ser	DP58_RS00795		alpha/beta hydrolase
NZ_CP008781	193843	snp	A	G	G:20 A:0	CDS	-	106/837	36/278	missense_variant c.106T>C p.Cys36Arg	DP58_RS00795		alpha/beta hydrolase
NZ_CP008781	195918	snp	A	G	G:20 A:0	CDS	+	1440/2403	480/800	synonymous_variant c.1440A>G p.Val480Val	DP58_RS00800		RICIN domain-containing protein
NZ_CP008781	196135	snp	G	A	A:20 G:0	CDS	+	1657/2403	553/800	missense_variant c.1657G>A p.Val553Ile	DP58_RS00800		RICIN domain-containing protein
NZ_CP008781	196190	snp	C	T	T:20 C:0	CDS	+	1712/2403	571/800	missense_variant c.1712C>T p.Ala571Val	DP58_RS00800		RICIN domain-containing protein
NZ_CP008781	197366	snp	C	T	T:20 C:0	CDS	+	459/489	153/162	synonymous_variant c.459C>T p.Ala153Ala	DP58_RS00805		hypothetical protein
NZ_CP008781	197508	snp	G	A	A:20 G:0	CDS	+	78/561	26/186	synonymous_variant c.78G>A p.Gly26Gly	DP58_RS00810		SCO family protein
NZ_CP008781	197544	complex	AGTA	CGTG	CGTG:20 AGTA:0	CDS	+	114/561	38/186	missense_variant c.114_117delAGTAinsCGTG p.Glu38Asp	DP58_RS00810		SCO family protein
NZ_CP008781	198007	snp	G	A	A:20 G:0
NZ_CP008781	198126	snp	G	C	C:20 G:0	CDS	+	90/234	30/77	synonymous_variant c.90G>C p.Thr30Thr	DP58_RS00815		hypothetical protein
NZ_CP008781	198136	snp	G	A	A:20 G:0	CDS	+	100/234	34/77	missense_variant c.100G>A p.Ala34Thr	DP58_RS00815		hypothetical protein
NZ_CP008781	198340	snp	C	A	A:20 C:0
NZ_CP008781	198702	complex	CGAA	TGAG	TGAG:20 CGAA:0
NZ_CP008781	198745	snp	T	C	C:20 T:0	CDS	-	329/345	110/114	missense_variant c.329A>G p.Asp110Gly	DP58_RS00820		H-NS histone family protein
NZ_CP008781	199891	snp	A	G	G:20 A:0	CDS	-	729/1530	243/509	synonymous_variant c.729T>C p.Gly243Gly	DP58_RS00825		hypothetical protein
NZ_CP008781	199992	snp	A	G	G:20 A:0	CDS	-	628/1530	210/509	missense_variant c.628T>C p.Tyr210His	DP58_RS00825		hypothetical protein
NZ_CP008781	200128	snp	C	T	T:20 C:0	CDS	-	492/1530	164/509	synonymous_variant c.492G>A p.Ala164Ala	DP58_RS00825		hypothetical protein
NZ_CP008781	201002	snp	G	T	T:20 G:0	CDS	-	330/711	110/236	synonymous_variant c.330C>A p.Ala110Ala	DP58_RS00830		OmpA family protein
NZ_CP008781	201020	snp	G	A	A:20 G:0	CDS	-	312/711	104/236	synonymous_variant c.312C>T p.Pro104Pro	DP58_RS00830		OmpA family protein
NZ_CP008781	203155	snp	C	G	G:20 C:0	CDS	-	1530/3273	510/1090	synonymous_variant c.1530G>C p.Ala510Ala	DP58_RS00835	bpaB	trimeric autotransporter adhesin BpaB
NZ_CP008781	203254	snp	T	C	C:20 T:0	CDS	-	1431/3273	477/1090	synonymous_variant c.1431A>G p.Glu477Glu	DP58_RS00835	bpaB	trimeric autotransporter adhesin BpaB
NZ_CP008781	203515	snp	A	G	G:20 A:0	CDS	-	1170/3273	390/1090	synonymous_variant c.1170T>C p.Gly390Gly	DP58_RS00835	bpaB	trimeric autotransporter adhesin BpaB
NZ_CP008781	203665	complex	CGCA	TGCG	TGCG:19 CGCA:0	CDS	-	1020/3273	339/1090	synonymous_variant c.1017_1020delTGCGinsCGCA p.341	DP58_RS00835	bpaB	trimeric autotransporter adhesin BpaB
NZ_CP008781	203893	snp	G	A	A:20 G:0	CDS	-	792/3273	264/1090	synonymous_variant c.792C>T p.Gly264Gly	DP58_RS00835	bpaB	trimeric autotransporter adhesin BpaB
NZ_CP008781	204828	snp	C	G	G:20 C:0
NZ_CP008781	204842	snp	C	T	T:20 C:0
NZ_CP008781	205180	complex	GGTG	AGTA	AGTA:19 GGTG:0	CDS	-	588/696	195/231	synonymous_variant c.585_588delCACCinsTACT p.197	DP58_RS00850		response regulator transcription factor
NZ_CP008781	205413	snp	G	A	A:20 G:0	CDS	-	355/696	119/231	missense_variant c.355C>T p.Arg119Cys	DP58_RS00850		response regulator transcription factor
NZ_CP008781	205438	snp	A	G	G:20 A:0	CDS	-	330/696	110/231	synonymous_variant c.330T>C p.Val110Val	DP58_RS00850		response regulator transcription factor
NZ_CP008781	205781	del	AACCAGCGAC	A	A:18 AACCAGCGAC:0
NZ_CP008781	205957	snp	A	G	G:20 A:0
NZ_CP008781	206281	snp	T	C	C:20 T:0
NZ_CP008781	206287	snp	C	G	G:20 C:0
NZ_CP008781	206400	snp	T	C	C:20 T:0	CDS	+	30/336	10/111	synonymous_variant c.30T>C p.Arg10Arg	DP58_RS38950		hypothetical protein
NZ_CP008781	207076	snp	T	C	C:20 T:0	CDS	-	54/372	18/123	synonymous_variant c.54A>G p.Ala18Ala	DP58_RS00865		YcgJ family protein
NZ_CP008781	207341	snp	A	G	G:20 A:0	CDS	-	15/216	5/71	synonymous_variant c.15T>C p.Phe5Phe	DP58_RS00870		DUF3955 domain-containing protein
NZ_CP008781	207436	del	GCGCGC	G	G:18 GCGCGC:0
NZ_CP008781	207483	ins	C	CG	CG:20 C:0
NZ_CP008781	207522	snp	T	C	C:20 T:0
NZ_CP008781	207537	snp	A	G	G:20 A:0
NZ_CP008781	207602	snp	C	T	T:20 C:0	CDS	-	719/783	240/260	missense_variant c.719G>A p.Gly240Glu	DP58_RS00875		response regulator transcription factor
NZ_CP008781	207664	snp	T	C	C:20 T:0	CDS	-	657/783	219/260	synonymous_variant c.657A>G p.Val219Val	DP58_RS00875		response regulator transcription factor
NZ_CP008781	207742	snp	T	C	C:20 T:0	CDS	-	579/783	193/260	synonymous_variant c.579A>G p.Arg193Arg	DP58_RS00875		response regulator transcription factor
NZ_CP008781	208038	snp	A	G	G:20 A:0	CDS	-	283/783	95/260	missense_variant c.283T>C p.Phe95Leu	DP58_RS00875		response regulator transcription factor
NZ_CP008781	208221	snp	T	A	A:20 T:0	CDS	-	100/783	34/260	missense_variant c.100A>T p.Ser34Cys	DP58_RS00875		response regulator transcription factor
NZ_CP008781	208487	snp	G	A	A:20 G:0
NZ_CP008781	208620	snp	C	T	T:15 C:0
NZ_CP008781	208718	ins	T	TCGCGGCGCGACGGCGCGACGGCGCGGGAGCGG	TCGCGGCGCGACGGCGCGACGGCGCGGGAGCGG:11 T:0
NZ_CP008781	208756	snp	T	A	A:15 T:0	CDS	-	956/978	319/325	missense_variant c.956A>T p.Glu319Val	DP58_RS00880		LysR family transcriptional regulator
NZ_CP008781	209188	snp	A	G	G:20 A:0	CDS	-	524/978	175/325	missense_variant c.524T>C p.Val175Ala	DP58_RS00880		LysR family transcriptional regulator
NZ_CP008781	209292	snp	G	A	A:20 G:0	CDS	-	420/978	140/325	synonymous_variant c.420C>T p.Asp140Asp	DP58_RS00880		LysR family transcriptional regulator
NZ_CP008781	209754	snp	T	C	C:20 T:0
NZ_CP008781	209899	snp	G	A	A:20 G:0
NZ_CP008781	209967	snp	G	A	A:20 G:0
NZ_CP008781	210689	snp	C	G	G:20 C:0	CDS	-	714/1425	238/474	synonymous_variant c.714G>C p.Leu238Leu	DP58_RS00885		glycosyl hydrolase family 79 C-terminal domain-containing protein
NZ_CP008781	210710	snp	T	C	C:20 T:0	CDS	-	693/1425	231/474	synonymous_variant c.693A>G p.Ala231Ala	DP58_RS00885		glycosyl hydrolase family 79 C-terminal domain-containing protein
NZ_CP008781	211017	snp	C	T	T:20 C:0	CDS	-	386/1425	129/474	missense_variant c.386G>A p.Arg129Gln	DP58_RS00885		glycosyl hydrolase family 79 C-terminal domain-containing protein
NZ_CP008781	211972	snp	T	A	A:20 T:0	CDS	-	80/366	27/121	missense_variant c.80A>T p.Gln27Leu	DP58_RS00890		hypothetical protein
NZ_CP008781	212088	snp	A	G	G:16 A:0
NZ_CP008781	212298	snp	A	G	G:10 A:0	CDS	+	23/204	8/67	missense_variant c.23T>C p.Val8Ala	DP58_RS39555		hypothetical protein
NZ_CP008781	212688	snp	A	C	C:20 A:0
NZ_CP008781	212864	snp	C	T	T:20 C:0
NZ_CP008781	212912	snp	G	A	A:20 G:0
NZ_CP008781	213062	snp	G	A	A:20 G:0	CDS	+	66/219	22/72	synonymous_variant c.66G>A p.Ala22Ala	DP58_RS00900		hypothetical protein
NZ_CP008781	213161	snp	G	A	A:19 G:0	CDS	+	165/219	55/72	synonymous_variant c.165G>A p.Arg55Arg	DP58_RS00900		hypothetical protein
NZ_CP008781	213264	snp	A	C	C:19 A:0
NZ_CP008781	213359	ins	C	CGCCCGGCCCG	CGCCCGGCCCG:16 C:0
NZ_CP008781	214218	snp	G	T	T:20 G:0	CDS	+	282/1479	94/492	synonymous_variant c.282G>T p.Ser94Ser	DP58_RS00905		PHB depolymerase family esterase
NZ_CP008781	214778	snp	C	T	T:20 C:0	CDS	+	842/1479	281/492	missense_variant c.842C>T p.Thr281Ile	DP58_RS00905		PHB depolymerase family esterase
NZ_CP008781	215217	snp	A	G	G:20 A:0	CDS	+	1281/1479	427/492	synonymous_variant c.1281A>G p.Ala427Ala	DP58_RS00905		PHB depolymerase family esterase
NZ_CP008781	215681	complex	GCGGCACGGCGGCACGGCGGCGCGGCA	ACG	ACG:15 GCGGCACGGCGGCACGGCGGCGCGGCA:0
NZ_CP008781	215713	snp	G	A	A:17 G:0
NZ_CP008781	215895	snp	C	T	T:19 C:0
NZ_CP008781	216285	snp	G	A	A:20 G:0	CDS	+	356/3411	119/1136	missense_variant c.356G>A p.Arg119His	DP58_RS00915		alpha-1,4-glucan--maltose-1-phosphate maltosyltransferase
NZ_CP008781	216941	snp	G	A	A:20 G:0	CDS	+	1012/3411	338/1136	missense_variant c.1012G>A p.Ala338Thr	DP58_RS00915		alpha-1,4-glucan--maltose-1-phosphate maltosyltransferase
NZ_CP008781	217098	snp	T	C	C:20 T:0	CDS	+	1169/3411	390/1136	missense_variant c.1169T>C p.Val390Ala	DP58_RS00915		alpha-1,4-glucan--maltose-1-phosphate maltosyltransferase
NZ_CP008781	217600	snp	G	C	C:20 G:0	CDS	+	1671/3411	557/1136	synonymous_variant c.1671G>C p.Ala557Ala	DP58_RS00915		alpha-1,4-glucan--maltose-1-phosphate maltosyltransferase
NZ_CP008781	217658	snp	C	T	T:20 C:0	CDS	+	1729/3411	577/1136	synonymous_variant c.1729C>T p.Leu577Leu	DP58_RS00915		alpha-1,4-glucan--maltose-1-phosphate maltosyltransferase
NZ_CP008781	217675	snp	A	G	G:20 A:0	CDS	+	1746/3411	582/1136	synonymous_variant c.1746A>G p.Arg582Arg	DP58_RS00915		alpha-1,4-glucan--maltose-1-phosphate maltosyltransferase
NZ_CP008781	217694	snp	G	A	A:20 G:0	CDS	+	1765/3411	589/1136	missense_variant c.1765G>A p.Ala589Thr	DP58_RS00915		alpha-1,4-glucan--maltose-1-phosphate maltosyltransferase
NZ_CP008781	217699	snp	C	T	T:20 C:0	CDS	+	1770/3411	590/1136	synonymous_variant c.1770C>T p.Arg590Arg	DP58_RS00915		alpha-1,4-glucan--maltose-1-phosphate maltosyltransferase
NZ_CP008781	221263	snp	G	T	T:20 G:0	CDS	+	1927/3396	643/1131	missense_variant c.1927G>T p.Val643Phe	DP58_RS00920	treS	maltose alpha-D-glucosyltransferase
NZ_CP008781	222195	snp	C	T	T:20 C:0	CDS	+	2859/3396	953/1131	synonymous_variant c.2859C>T p.Ala953Ala	DP58_RS00920	treS	maltose alpha-D-glucosyltransferase
NZ_CP008781	223673	snp	A	G	G:20 A:0	CDS	+	945/2217	315/738	synonymous_variant c.945A>G p.Leu315Leu	DP58_RS00925	glgB	1,4-alpha-glucan branching protein GlgB
NZ_CP008781	225312	snp	T	C	C:20 T:0	CDS	+	315/2109	105/702	synonymous_variant c.315T>C p.Arg105Arg	DP58_RS00930	glgX	glycogen debranching protein GlgX
NZ_CP008781	225515	snp	G	A	A:20 G:0	CDS	+	518/2109	173/702	missense_variant c.518G>A p.Arg173His	DP58_RS00930	glgX	glycogen debranching protein GlgX
NZ_CP008781	225625	snp	G	A	A:20 G:0	CDS	+	628/2109	210/702	missense_variant c.628G>A p.Val210Ile	DP58_RS00930	glgX	glycogen debranching protein GlgX
NZ_CP008781	226116	snp	T	C	C:20 T:0	CDS	+	1119/2109	373/702	synonymous_variant c.1119T>C p.Arg373Arg	DP58_RS00930	glgX	glycogen debranching protein GlgX
NZ_CP008781	227480	snp	A	G	G:20 A:0	CDS	+	348/1905	116/634	synonymous_variant c.348A>G p.Glu116Glu	DP58_RS00935	treZ	malto-oligosyltrehalose trehalohydrolase
NZ_CP008781	228707	snp	T	C	C:20 T:0	CDS	+	1575/1905	525/634	synonymous_variant c.1575T>C p.Gly525Gly	DP58_RS00935	treZ	malto-oligosyltrehalose trehalohydrolase
NZ_CP008781	229436	snp	A	G	G:20 A:0	CDS	+	403/2223	135/740	missense_variant c.403A>G p.Thr135Ala	DP58_RS00940	malQ	4-alpha-glucanotransferase
NZ_CP008781	229482	snp	C	A	A:20 C:0	CDS	+	449/2223	150/740	missense_variant c.449C>A p.Ala150Glu	DP58_RS00940	malQ	4-alpha-glucanotransferase
NZ_CP008781	229519	snp	A	G	G:20 A:0	CDS	+	486/2223	162/740	synonymous_variant c.486A>G p.Pro162Pro	DP58_RS00940	malQ	4-alpha-glucanotransferase
NZ_CP008781	229597	snp	C	T	T:20 C:0	CDS	+	564/2223	188/740	synonymous_variant c.564C>T p.Leu188Leu	DP58_RS00940	malQ	4-alpha-glucanotransferase
NZ_CP008781	229676	snp	T	C	C:20 T:0	CDS	+	643/2223	215/740	synonymous_variant c.643T>C p.Leu215Leu	DP58_RS00940	malQ	4-alpha-glucanotransferase
NZ_CP008781	229683	snp	A	C	C:20 A:0	CDS	+	650/2223	217/740	missense_variant c.650A>C p.Glu217Ala	DP58_RS00940	malQ	4-alpha-glucanotransferase
NZ_CP008781	229905	snp	G	A	A:20 G:0	CDS	+	872/2223	291/740	missense_variant c.872G>A p.Arg291Gln	DP58_RS00940	malQ	4-alpha-glucanotransferase
NZ_CP008781	231412	snp	A	G	G:20 A:0	CDS	+	160/2793	54/930	missense_variant c.160A>G p.Ile54Val	DP58_RS00945	treY	malto-oligosyltrehalose synthase
NZ_CP008781	231456	snp	T	G	G:20 T:0	CDS	+	204/2793	68/930	synonymous_variant c.204T>G p.Ala68Ala	DP58_RS00945	treY	malto-oligosyltrehalose synthase
NZ_CP008781	232734	snp	C	T	T:20 C:0	CDS	+	1482/2793	494/930	synonymous_variant c.1482C>T p.Asp494Asp	DP58_RS00945	treY	malto-oligosyltrehalose synthase
NZ_CP008781	233126	snp	G	A	A:20 G:0	CDS	+	1874/2793	625/930	missense_variant c.1874G>A p.Arg625His	DP58_RS00945	treY	malto-oligosyltrehalose synthase
NZ_CP008781	233214	snp	C	T	T:20 C:0	CDS	+	1962/2793	654/930	synonymous_variant c.1962C>T p.Pro654Pro	DP58_RS00945	treY	malto-oligosyltrehalose synthase
NZ_CP008781	233361	snp	G	A	A:20 G:0	CDS	+	2109/2793	703/930	synonymous_variant c.2109G>A p.Leu703Leu	DP58_RS00945	treY	malto-oligosyltrehalose synthase
NZ_CP008781	233381	snp	A	G	G:20 A:0	CDS	+	2129/2793	710/930	missense_variant c.2129A>G p.His710Arg	DP58_RS00945	treY	malto-oligosyltrehalose synthase
NZ_CP008781	234007	complex	GA	AC	AC:20 GA:0	CDS	+	2755/2793	919/930	missense_variant c.2755_2756delGAinsAC p.Glu919Thr	DP58_RS00945	treY	malto-oligosyltrehalose synthase
NZ_CP008781	234048	snp	G	A	A:17 G:0
NZ_CP008781	234108	del	CG	C	C:16 CG:0
NZ_CP008781	234253	ins	A	ATCTCGCCTATTCCGACTGTTCCGACTG	ATCTCGCCTATTCCGACTGTTCCGACTG:12 A:0	CDS	-	327/330	109/109	stop_gained&conservative_inframe_insertion c.327_328insCAGTCGGAACAGTCGGAATAGGCGAGA p.Glu109_Ter110insGlnSerGluGlnSerGluTerAlaArg	DP58_RS00950		flavodoxin family protein
NZ_CP008781	234259	snp	G	A	A:16 G:0	CDS	-	322/330	108/109	missense_variant c.322C>T p.Pro108Ser	DP58_RS00950		flavodoxin family protein
NZ_CP008781	234360	snp	A	G	G:18 A:0	CDS	-	221/330	74/109	missense_variant c.221T>C p.Met74Thr	DP58_RS00950		flavodoxin family protein
NZ_CP008781	234372	snp	G	A	A:18 G:0	CDS	-	209/330	70/109	missense_variant c.209C>T p.Ala70Val	DP58_RS00950		flavodoxin family protein
NZ_CP008781	234414	snp	G	A	A:18 G:0	CDS	-	167/330	56/109	missense_variant c.167C>T p.Ala56Val	DP58_RS00950		flavodoxin family protein
NZ_CP008781	234608	complex	TC	GA	GA:20 TC:0
NZ_CP008781	234701	snp	G	A	A:20 G:0
NZ_CP008781	234856	snp	T	C	C:20 T:0	CDS	-	375/378	125/125	synonymous_variant c.375A>G p.Ala125Ala	DP58_RS00960		nuclear transport factor 2 family protein
NZ_CP008781	234886	snp	G	A	A:20 G:0	CDS	-	345/378	115/125	synonymous_variant c.345C>T p.Ile115Ile	DP58_RS00960		nuclear transport factor 2 family protein
NZ_CP008781	234910	snp	C	T	T:20 C:0	CDS	-	321/378	107/125	synonymous_variant c.321G>A p.Gly107Gly	DP58_RS00960		nuclear transport factor 2 family protein
NZ_CP008781	234916	snp	A	G	G:20 A:0	CDS	-	315/378	105/125	synonymous_variant c.315T>C p.Phe105Phe	DP58_RS00960		nuclear transport factor 2 family protein
NZ_CP008781	235822	snp	G	A	A:20 G:0	CDS	+	370/1461	124/486	missense_variant c.370G>A p.Gly124Ser	DP58_RS00965		PLP-dependent aminotransferase family protein
NZ_CP008781	236040	snp	G	C	C:20 G:0	CDS	+	588/1461	196/486	synonymous_variant c.588G>C p.Thr196Thr	DP58_RS00965		PLP-dependent aminotransferase family protein
NZ_CP008781	236326	snp	A	G	G:20 A:0	CDS	+	874/1461	292/486	missense_variant c.874A>G p.Ile292Val	DP58_RS00965		PLP-dependent aminotransferase family protein
NZ_CP008781	237068	snp	T	C	C:20 T:0	CDS	-	1805/1893	602/630	missense_variant c.1805A>G p.Asp602Gly	DP58_RS00970		SAM-dependent methyltransferase
NZ_CP008781	237437	snp	G	A	A:20 G:0	CDS	-	1436/1893	479/630	missense_variant c.1436C>T p.Pro479Leu	DP58_RS00970		SAM-dependent methyltransferase
NZ_CP008781	237693	complex	AT	GC	GC:19 AT:0	CDS	-	1180/1893	393/630	synonymous_variant c.1179_1180delATinsGC p.395	DP58_RS00970		SAM-dependent methyltransferase
NZ_CP008781	237755	snp	T	C	C:20 T:0	CDS	-	1118/1893	373/630	missense_variant c.1118A>G p.Gln373Arg	DP58_RS00970		SAM-dependent methyltransferase
NZ_CP008781	238347	snp	T	C	C:20 T:0	CDS	-	526/1893	176/630	missense_variant c.526A>G p.Ser176Gly	DP58_RS00970		SAM-dependent methyltransferase
NZ_CP008781	238476	snp	G	A	A:20 G:0	CDS	-	397/1893	133/630	missense_variant c.397C>T p.His133Tyr	DP58_RS00970		SAM-dependent methyltransferase
NZ_CP008781	238675	snp	T	C	C:20 T:0	CDS	-	198/1893	66/630	synonymous_variant c.198A>G p.Gln66Gln	DP58_RS00970		SAM-dependent methyltransferase
NZ_CP008781	238795	snp	A	G	G:20 A:0	CDS	-	78/1893	26/630	synonymous_variant c.78T>C p.Gly26Gly	DP58_RS00970		SAM-dependent methyltransferase
NZ_CP008781	239191	snp	T	G	G:20 T:0	CDS	+	229/343	77/113	missense_variant c.229T>G p.Ser77Ala	DP58_RS37665		transposase
NZ_CP008781	239574	snp	C	T	T:14 C:0
NZ_CP008781	239590	snp	G	T	T:13 G:0
NZ_CP008781	241013	snp	C	T	T:10 C:0	CDS	+	117/543	39/180	synonymous_variant c.117C>T p.Asp39Asp	DP58_RS00990		restriction endonuclease fold toxin 5 domain-containing protein
NZ_CP008781	241025	snp	G	A	A:12 G:0	CDS	+	129/543	43/180	synonymous_variant c.129G>A p.Glu43Glu	DP58_RS00990		restriction endonuclease fold toxin 5 domain-containing protein
NZ_CP008781	243232	snp	T	C	C:20 T:0	CDS	+	522/714	174/237	synonymous_variant c.522T>C p.Ile174Ile	DP58_RS01005		immunity 52 family protein
NZ_CP008781	243244	snp	A	G	G:20 A:0	CDS	+	534/714	178/237	synonymous_variant c.534A>G p.Gln178Gln	DP58_RS01005		immunity 52 family protein
NZ_CP008781	243253	snp	A	G	G:20 A:0	CDS	+	543/714	181/237	synonymous_variant c.543A>G p.Glu181Glu	DP58_RS01005		immunity 52 family protein
NZ_CP008781	243308	snp	A	G	G:18 A:0	CDS	+	598/714	200/237	missense_variant c.598A>G p.Ile200Val	DP58_RS01005		immunity 52 family protein
NZ_CP008781	243539	snp	C	G	G:14 C:0
NZ_CP008781	243549	snp	C	T	T:14 C:0
NZ_CP008781	243779	snp	C	A	A:20 C:0	CDS	+	121/387	41/128	missense_variant c.121C>A p.Arg41Ser	DP58_RS01010		tyrosine-type recombinase/integrase
NZ_CP008781	243815	snp	T	G	G:20 T:0	CDS	+	157/387	53/128	missense_variant c.157T>G p.Trp53Gly	DP58_RS01010		tyrosine-type recombinase/integrase
NZ_CP008781	243843	snp	G	A	A:20 G:0	CDS	+	185/387	62/128	missense_variant c.185G>A p.Ser62Asn	DP58_RS01010		tyrosine-type recombinase/integrase
NZ_CP008781	243859	complex	TGG	CGA	CGA:18 TGG:0	CDS	+	201/387	67/128	missense_variant c.201_203delTGGinsCGA p.Gly68Asp	DP58_RS01010		tyrosine-type recombinase/integrase
NZ_CP008781	243892	snp	C	A	A:20 C:0	CDS	+	234/387	78/128	synonymous_variant c.234C>A p.Gly78Gly	DP58_RS01010		tyrosine-type recombinase/integrase
NZ_CP008781	243904	complex	CATT	GATC	GATC:20 CATT:0	CDS	+	246/387	82/128	synonymous_variant c.246_249delCATTinsGATC p.84	DP58_RS01010		tyrosine-type recombinase/integrase
NZ_CP008781	243925	snp	C	T	T:20 C:0	CDS	+	267/387	89/128	synonymous_variant c.267C>T p.Tyr89Tyr	DP58_RS01010		tyrosine-type recombinase/integrase
NZ_CP008781	243989	complex	CTG	GTC	GTC:19 CTG:0	CDS	+	331/387	111/128	missense_variant c.331_333delCTGinsGTC p.Leu111Val	DP58_RS01010		tyrosine-type recombinase/integrase
NZ_CP008781	244012	snp	A	G	G:20 A:0	CDS	+	354/387	118/128	synonymous_variant c.354A>G p.Pro118Pro	DP58_RS01010		tyrosine-type recombinase/integrase
NZ_CP008781	244027	snp	A	G	G:20 A:0	CDS	+	369/387	123/128	synonymous_variant c.369A>G p.Ala123Ala	DP58_RS01010		tyrosine-type recombinase/integrase
NZ_CP008781	244048	complex	ATTTC	CTTTG	CTTTG:20 ATTTC:0
NZ_CP008781	244247	snp	C	T	T:20 C:0
NZ_CP008781	244555	snp	G	A	A:20 G:0	CDS	-	615/831	205/276	synonymous_variant c.615C>T p.Ala205Ala	DP58_RS01020		undecaprenyl-diphosphate phosphatase
NZ_CP008781	245661	snp	A	G	G:20 A:0
NZ_CP008781	245974	snp	G	A	A:20 G:0	CDS	+	258/909	86/302	synonymous_variant c.258G>A p.Glu86Glu	DP58_RS01030		aldose 1-epimerase
NZ_CP008781	246217	snp	G	A	A:20 G:0	CDS	+	501/909	167/302	synonymous_variant c.501G>A p.Leu167Leu	DP58_RS01030		aldose 1-epimerase
NZ_CP008781	246227	snp	G	A	A:20 G:0	CDS	+	511/909	171/302	missense_variant c.511G>A p.Glu171Lys	DP58_RS01030		aldose 1-epimerase
NZ_CP008781	246262	snp	G	A	A:20 G:0	CDS	+	546/909	182/302	synonymous_variant c.546G>A p.Thr182Thr	DP58_RS01030		aldose 1-epimerase
NZ_CP008781	246469	snp	G	A	A:20 G:0	CDS	+	753/909	251/302	synonymous_variant c.753G>A p.Val251Val	DP58_RS01030		aldose 1-epimerase
NZ_CP008781	246578	snp	A	G	G:20 A:0	CDS	+	862/909	288/302	missense_variant c.862A>G p.Thr288Ala	DP58_RS01030		aldose 1-epimerase
NZ_CP008781	246680	snp	G	T	T:20 G:0
NZ_CP008781	246696	snp	G	A	A:20 G:0
NZ_CP008781	246706	snp	A	G	G:20 A:0
NZ_CP008781	247389	snp	T	C	C:20 T:0	CDS	+	468/702	156/233	synonymous_variant c.468T>C p.Tyr156Tyr	DP58_RS01035		peptidoglycan DD-metalloendopeptidase family protein
NZ_CP008781	248524	snp	G	T	T:20 G:0	CDS	+	546/1626	182/541	synonymous_variant c.546G>T p.Pro182Pro	DP58_RS01040		acyl-CoA synthetase
NZ_CP008781	249481	snp	G	A	A:20 G:0	CDS	+	1503/1626	501/541	synonymous_variant c.1503G>A p.Glu501Glu	DP58_RS01040		acyl-CoA synthetase
NZ_CP008781	249529	snp	T	C	C:16 T:0	CDS	+	1551/1626	517/541	synonymous_variant c.1551T>C p.Arg517Arg	DP58_RS01040		acyl-CoA synthetase
NZ_CP008781	249713	ins	T	TCGCCGCGGCGGCCGCCGCTGATCGGGCGACGGC	TCGCCGCGGCGGCCGCCGCTGATCGGGCGACGGC:10 T:0
NZ_CP008781	250237	snp	A	C	C:20 A:0	CDS	+	44/1392	15/463	missense_variant c.44A>C p.Glu15Ala	DP58_RS01050		MATE family efflux transporter
NZ_CP008781	250319	snp	T	C	C:20 T:0	CDS	+	126/1392	42/463	synonymous_variant c.126T>C p.Ile42Ile	DP58_RS01050		MATE family efflux transporter
NZ_CP008781	251021	snp	C	A	A:20 C:0	CDS	+	828/1392	276/463	synonymous_variant c.828C>A p.Arg276Arg	DP58_RS01050		MATE family efflux transporter
NZ_CP008781	251579	snp	A	C	C:16 A:0	CDS	+	1386/1392	462/463	synonymous_variant c.1386A>C p.Ala462Ala	DP58_RS01050		MATE family efflux transporter
NZ_CP008781	251656	ins	G	GCATCGCCCATCGCCCATCGCCCATCGCC	GCATCGCCCATCGCCCATCGCCCATCGCC:10 G:0
NZ_CP008781	251674	snp	T	C	C:14 T:0
NZ_CP008781	251699	snp	C	T	T:14 C:0
NZ_CP008781	251779	snp	G	A	A:16 G:0
NZ_CP008781	251808	ins	G	GC	GC:16 G:0
NZ_CP008781	252400	snp	G	A	A:20 G:0
NZ_CP008781	252501	del	GA	G	G:15 GA:0
NZ_CP008781	252575	snp	G	A	A:16 G:0
NZ_CP008781	252616	snp	C	T	T:16 C:0
NZ_CP008781	252646	ins	T	TA	TA:14 T:0
NZ_CP008781	252684	ins	G	GGCGTGCGGGCCGATCGTT	GGCGTGCGGGCCGATCGTT:14 G:0
NZ_CP008781	252693	snp	C	T	T:16 C:0
NZ_CP008781	252780	snp	A	G	G:18 A:0	CDS	-	741/819	247/272	synonymous_variant c.741T>C p.Asp247Asp	DP58_RS01065		GNAT family N-acetyltransferase
NZ_CP008781	253197	snp	C	A	A:20 C:0	CDS	-	324/819	108/272	synonymous_variant c.324G>T p.Arg108Arg	DP58_RS01065		GNAT family N-acetyltransferase
NZ_CP008781	254285	snp	A	G	G:20 A:0
NZ_CP008781	261407	snp	C	T	T:20 C:0
NZ_CP008781	261769	snp	G	A	A:20 G:0	CDS	+	228/2061	76/686	synonymous_variant c.228G>A p.Gln76Gln	DP58_RS01115	ppk1	polyphosphate kinase 1
NZ_CP008781	261781	snp	T	C	C:20 T:0	CDS	+	240/2061	80/686	synonymous_variant c.240T>C p.Asp80Asp	DP58_RS01115	ppk1	polyphosphate kinase 1
NZ_CP008781	261868	snp	T	C	C:20 T:0	CDS	+	327/2061	109/686	synonymous_variant c.327T>C p.Gly109Gly	DP58_RS01115	ppk1	polyphosphate kinase 1
NZ_CP008781	262117	snp	T	C	C:20 T:0	CDS	+	576/2061	192/686	synonymous_variant c.576T>C p.His192His	DP58_RS01115	ppk1	polyphosphate kinase 1
NZ_CP008781	262729	snp	A	G	G:20 A:0	CDS	+	1188/2061	396/686	synonymous_variant c.1188A>G p.Val396Val	DP58_RS01115	ppk1	polyphosphate kinase 1
NZ_CP008781	263365	snp	G	A	A:20 G:0	CDS	+	1824/2061	608/686	synonymous_variant c.1824G>A p.Glu608Glu	DP58_RS01115	ppk1	polyphosphate kinase 1
NZ_CP008781	263590	snp	A	G	G:20 A:0	CDS	+	2049/2061	683/686	synonymous_variant c.2049A>G p.Ala683Ala	DP58_RS01115	ppk1	polyphosphate kinase 1
NZ_CP008781	263604	snp	G	A	A:20 G:0
NZ_CP008781	263692	snp	T	C	C:20 T:0
NZ_CP008781	263761	snp	C	T	T:20 C:0
NZ_CP008781	263864	snp	G	A	A:20 G:0	CDS	-	1248/1311	416/436	synonymous_variant c.1248C>T p.Arg416Arg	DP58_RS01125	phoR	phosphate regulon sensor histidine kinase PhoR
NZ_CP008781	263933	snp	T	C	C:20 T:0	CDS	-	1179/1311	393/436	synonymous_variant c.1179A>G p.Gly393Gly	DP58_RS01125	phoR	phosphate regulon sensor histidine kinase PhoR
NZ_CP008781	264040	snp	C	T	T:20 C:0	CDS	-	1072/1311	358/436	missense_variant c.1072G>A p.Ala358Thr	DP58_RS01125	phoR	phosphate regulon sensor histidine kinase PhoR
NZ_CP008781	265048	snp	C	T	T:20 C:0	CDS	-	64/1311	22/436	missense_variant c.64G>A p.Val22Ile	DP58_RS01125	phoR	phosphate regulon sensor histidine kinase PhoR
NZ_CP008781	265550	snp	C	T	T:20 C:0	CDS	-	333/702	111/233	synonymous_variant c.333G>A p.Glu111Glu	DP58_RS01130	phoB	phosphate regulon transcriptional regulator PhoB
NZ_CP008781	267529	snp	A	G	G:20 A:0	CDS	-	864/894	288/297	synonymous_variant c.864T>C p.Ile288Ile	DP58_RS01145	pstA	phosphate ABC transporter permease PstA
NZ_CP008781	268754	snp	A	G	G:20 A:0	CDS	-	622/987	208/328	synonymous_variant c.622T>C p.Leu208Leu	DP58_RS01150	pstC	phosphate ABC transporter permease PstC
NZ_CP008781	268932	snp	G	A	A:20 G:0	CDS	-	444/987	148/328	synonymous_variant c.444C>T p.Phe148Phe	DP58_RS01150	pstC	phosphate ABC transporter permease PstC
NZ_CP008781	270325	snp	G	C	C:20 G:0	CDS	-	186/1029	62/342	synonymous_variant c.186C>G p.Leu62Leu	DP58_RS01155	pstS	phosphate ABC transporter substrate-binding protein PstS
NZ_CP008781	272471	snp	G	C	C:20 G:0	CDS	-	750/891	250/296	synonymous_variant c.750C>G p.Pro250Pro	DP58_RS01165	folP	dihydropteroate synthase
NZ_CP008781	272795	snp	G	A	A:20 G:0	CDS	-	426/891	142/296	synonymous_variant c.426C>T p.Ser142Ser	DP58_RS01165	folP	dihydropteroate synthase
NZ_CP008781	272859	snp	A	G	G:20 A:0	CDS	-	362/891	121/296	missense_variant c.362T>C p.Val121Ala	DP58_RS01165	folP	dihydropteroate synthase
NZ_CP008781	274116	snp	G	A	A:20 G:0	CDS	-	1104/1887	368/628	synonymous_variant c.1104C>T p.Asn368Asn	DP58_RS01170	ftsH	ATP-dependent zinc metalloprotease FtsH
NZ_CP008781	274253	snp	G	A	A:20 G:0	CDS	-	967/1887	323/628	synonymous_variant c.967C>T p.Leu323Leu	DP58_RS01170	ftsH	ATP-dependent zinc metalloprotease FtsH
NZ_CP008781	274545	snp	C	T	T:20 C:0	CDS	-	675/1887	225/628	synonymous_variant c.675G>A p.Glu225Glu	DP58_RS01170	ftsH	ATP-dependent zinc metalloprotease FtsH
NZ_CP008781	274560	snp	G	A	A:20 G:0	CDS	-	660/1887	220/628	synonymous_variant c.660C>T p.Gly220Gly	DP58_RS01170	ftsH	ATP-dependent zinc metalloprotease FtsH
NZ_CP008781	274764	snp	A	G	G:20 A:0	CDS	-	456/1887	152/628	synonymous_variant c.456T>C p.Asn152Asn	DP58_RS01170	ftsH	ATP-dependent zinc metalloprotease FtsH
NZ_CP008781	274809	snp	T	G	G:20 T:0	CDS	-	411/1887	137/628	synonymous_variant c.411A>C p.Gly137Gly	DP58_RS01170	ftsH	ATP-dependent zinc metalloprotease FtsH
NZ_CP008781	277374	snp	G	A	A:20 G:0	CDS	-	474/477	158/158	synonymous_variant c.474C>T p.Val158Val	DP58_RS01190	greA	transcription elongation factor GreA
NZ_CP008781	277763	snp	C	T	T:20 C:0	CDS	-	85/477	29/158	missense_variant c.85G>A p.Val29Ile	DP58_RS01190	greA	transcription elongation factor GreA
NZ_CP008781	280639	snp	T	C	C:20 T:0	CDS	-	582/3255	194/1084	synonymous_variant c.582A>G p.Glu194Glu	DP58_RS01195	carB	carbamoyl-phosphate synthase large subunit
NZ_CP008781	281479	snp	A	G	G:20 A:0	CDS	-	456/663	152/220	synonymous_variant c.456T>C p.Ala152Ala	DP58_RS01200	leuE	leucine efflux protein LeuE
NZ_CP008781	281581	snp	G	C	C:20 G:0	CDS	-	354/663	118/220	synonymous_variant c.354C>G p.Val118Val	DP58_RS01200	leuE	leucine efflux protein LeuE
NZ_CP008781	282419	snp	A	G	G:20 A:0	CDS	-	693/1146	231/381	synonymous_variant c.693T>C p.Asn231Asn	DP58_RS01205	carA	glutamine-hydrolyzing carbamoyl-phosphate synthase small subunit
NZ_CP008781	282613	snp	T	C	C:20 T:0	CDS	-	499/1146	167/381	missense_variant c.499A>G p.Thr167Ala	DP58_RS01205	carA	glutamine-hydrolyzing carbamoyl-phosphate synthase small subunit
NZ_CP008781	282740	snp	A	G	G:20 A:0	CDS	-	372/1146	124/381	synonymous_variant c.372T>C p.Ile124Ile	DP58_RS01205	carA	glutamine-hydrolyzing carbamoyl-phosphate synthase small subunit
NZ_CP008781	282753	snp	T	C	C:20 T:0	CDS	-	359/1146	120/381	missense_variant c.359A>G p.Lys120Arg	DP58_RS01205	carA	glutamine-hydrolyzing carbamoyl-phosphate synthase small subunit
NZ_CP008781	282905	snp	A	G	G:20 A:0	CDS	-	207/1146	69/381	synonymous_variant c.207T>C p.Asn69Asn	DP58_RS01205	carA	glutamine-hydrolyzing carbamoyl-phosphate synthase small subunit
NZ_CP008781	283365	snp	C	T	T:20 C:0
NZ_CP008781	283506	snp	C	T	T:20 C:0
NZ_CP008781	283537	snp	G	A	A:20 G:0	CDS	-	1012/1023	338/340	missense_variant c.1012C>T p.Arg338Cys	DP58_RS01210		AraC family transcriptional regulator
NZ_CP008781	283689	snp	A	G	G:20 A:0	CDS	-	860/1023	287/340	missense_variant c.860T>C p.Val287Ala	DP58_RS01210		AraC family transcriptional regulator
NZ_CP008781	283757	snp	T	C	C:20 T:0	CDS	-	792/1023	264/340	synonymous_variant c.792A>G p.Glu264Glu	DP58_RS01210		AraC family transcriptional regulator
NZ_CP008781	283840	snp	A	T	T:20 A:0	CDS	-	709/1023	237/340	missense_variant c.709T>A p.Cys237Ser	DP58_RS01210		AraC family transcriptional regulator
NZ_CP008781	284155	snp	C	T	T:20 C:0	CDS	-	394/1023	132/340	missense_variant c.394G>A p.Val132Met	DP58_RS01210		AraC family transcriptional regulator
NZ_CP008781	284623	snp	A	G	G:20 A:0
NZ_CP008781	284632	snp	T	C	C:20 T:0
NZ_CP008781	284642	snp	T	C	C:20 T:0
NZ_CP008781	284671	complex	GCGCACC	ACGCCCT	ACGCCCT:19 GCGCACC:0
NZ_CP008781	284684	complex	CCCTCC	GCATCG	GCATCG:18 CCCTCC:0
NZ_CP008781	284716	snp	A	G	G:20 A:0
NZ_CP008781	284731	snp	C	G	G:20 C:0
NZ_CP008781	284790	snp	G	C	C:20 G:0	CDS	+	15/1143	5/380	synonymous_variant c.15G>C p.Leu5Leu	DP58_RS01215		hypothetical protein
NZ_CP008781	284832	snp	T	C	C:20 T:0	CDS	+	57/1143	19/380	synonymous_variant c.57T>C p.Asp19Asp	DP58_RS01215		hypothetical protein
NZ_CP008781	284837	snp	G	A	A:20 G:0	CDS	+	62/1143	21/380	missense_variant c.62G>A p.Gly21Asp	DP58_RS01215		hypothetical protein
NZ_CP008781	284935	snp	T	C	C:20 T:0	CDS	+	160/1143	54/380	synonymous_variant c.160T>C p.Leu54Leu	DP58_RS01215		hypothetical protein
NZ_CP008781	285588	complex	TCAG	CCAC	CCAC:20 TCAG:0	CDS	+	813/1143	271/380	missense_variant c.813_816delTCAGinsCCAC p.Gln272His	DP58_RS01215		hypothetical protein
NZ_CP008781	286344	del	GGCAGCGGCGCGC	G	G:17 GGCAGCGGCGCGC:0	CDS	-	919/1239	303/412	disruptive_inframe_deletion c.908_919delGCGCGCCGCTGC p.Arg303_Leu306del	DP58_RS01220		MFS transporter
NZ_CP008781	290721	snp	G	A	A:20 G:0	CDS	+	750/813	250/270	synonymous_variant c.750G>A p.Lys250Lys	DP58_RS01235		class I SAM-dependent methyltransferase
NZ_CP008781	291434	snp	T	C	C:20 T:0	CDS	+	150/723	50/240	synonymous_variant c.150T>C p.Asp50Asp	DP58_RS01245	dnaQ	DNA polymerase III subunit epsilon
NZ_CP008781	291842	snp	G	A	A:18 G:0	CDS	+	558/723	186/240	synonymous_variant c.558G>A p.Ala186Ala	DP58_RS01245	dnaQ	DNA polymerase III subunit epsilon
NZ_CP008781	291917	snp	G	A	A:16 G:0	CDS	+	633/723	211/240	synonymous_variant c.633G>A p.Glu211Glu	DP58_RS01245	dnaQ	DNA polymerase III subunit epsilon
NZ_CP008781	292151	complex	CGGGCCG	TCAGCCTTTCAGCCT	TCAGCCTTTCAGCCT:8 CGGGCCG:0
NZ_CP008781	292169	snp	G	A	A:14 G:0
NZ_CP008781	292181	snp	C	T	T:16 C:0
NZ_CP008781	292193	snp	C	A	A:16 C:0
NZ_CP008781	292247	complex	TTGGATC	CT	CT:16 TTGGATC:0
NZ_CP008781	292258	snp	A	G	G:18 A:0
NZ_CP008781	292330	snp	G	T	T:20 G:0
NZ_CP008781	292677	snp	A	G	G:20 A:0	CDS	-	37/333	13/110	synonymous_variant c.37T>C p.Leu13Leu	DP58_RS01250		YnfA family protein
NZ_CP008781	296056	del	GGCGGTCA	G	G:14 GGCGGTCA:0
NZ_CP008781	296225	snp	A	G	G:18 A:0
NZ_CP008781	300284	del	TGCGGTCGCGGTCGCGGTCGCGGTCGCGGTCGCGGTC	T	T:11 TGCGGTCGCGGTCGCGGTCGCGGTCGCGGTCGCGGTC:0	CDS	-	236/1149	67/382	disruptive_inframe_deletion c.201_236delGACCGCGACCGCGACCGCGACCGCGACCGCGACCGC p.Thr68_Ala79del	DP58_RS01290	mdcB	triphosphoribosyl-dephospho-CoA synthase MdcB
NZ_CP008781	300694	snp	A	C	C:20 A:0	CDS	-	897/927	299/308	synonymous_variant c.897T>G p.Ala299Ala	DP58_RS01295	mdcG	malonate decarboxylase holo-[acyl-carrier-protein] synthase
NZ_CP008781	301128	snp	A	C	C:20 A:0	CDS	-	463/927	155/308	missense_variant c.463T>G p.Cys155Gly	DP58_RS01295	mdcG	malonate decarboxylase holo-[acyl-carrier-protein] synthase
NZ_CP008781	301297	snp	A	G	G:20 A:0	CDS	-	294/927	98/308	synonymous_variant c.294T>C p.Asp98Asp	DP58_RS01295	mdcG	malonate decarboxylase holo-[acyl-carrier-protein] synthase
NZ_CP008781	301396	snp	G	A	A:20 G:0	CDS	-	195/927	65/308	synonymous_variant c.195C>T p.Leu65Leu	DP58_RS01295	mdcG	malonate decarboxylase holo-[acyl-carrier-protein] synthase
NZ_CP008781	302152	snp	A	G	G:20 A:0	CDS	-	139/726	47/241	missense_variant c.139T>C p.Phe47Leu	DP58_RS01300	mdcE	biotin-independent malonate decarboxylase subunit gamma
NZ_CP008781	303753	snp	A	G	G:20 A:0	CDS	-	1446/1647	482/548	synonymous_variant c.1446T>C p.Ala482Ala	DP58_RS01315	mdcA	malonate decarboxylase subunit alpha
NZ_CP008781	305282	snp	C	A	A:18 C:0	CDS	-	197/284	66/93	missense_variant c.197G>T p.Ser66Ile	DP58_RS39935		hypothetical protein
NZ_CP008781	305303	snp	A	G	G:18 A:0	CDS	-	176/284	59/93	missense_variant c.176T>C p.Leu59Ser	DP58_RS39935		hypothetical protein
NZ_CP008781	305310	ins	C	CG	CG:17 C:0	CDS	-	168/284	56/93	frameshift_variant c.168dupC p.Asp57fs	DP58_RS39935		hypothetical protein
NZ_CP008781	305332	snp	C	G	G:18 C:0	CDS	-	147/284	49/93	synonymous_variant c.147G>C p.Ala49Ala	DP58_RS39935		hypothetical protein
NZ_CP008781	305349	snp	T	C	C:18 T:0	CDS	-	130/284	44/93	missense_variant c.130A>G p.Thr44Ala	DP58_RS39935		hypothetical protein
NZ_CP008781	305358	snp	T	C	C:18 T:0	CDS	-	121/284	41/93	missense_variant c.121A>G p.Thr41Ala	DP58_RS39935		hypothetical protein
NZ_CP008781	305459	snp	C	A	A:16 C:0	CDS	-	20/284	7/93	missense_variant c.20G>T p.Ser7Ile	DP58_RS39935		hypothetical protein
NZ_CP008781	305470	snp	C	A	A:17 C:0	CDS	-	9/284	3/93	missense_variant c.9G>T p.Leu3Phe	DP58_RS39935		hypothetical protein
NZ_CP008781	305765	snp	C	T	T:20 C:0	CDS	-	502/768	168/255	missense_variant c.502G>A p.Gly168Ser	DP58_RS01320	madM	malonate transporter subunit MadM
NZ_CP008781	306169	snp	C	T	T:20 C:0	CDS	-	98/768	33/255	missense_variant c.98G>A p.Arg33Lys	DP58_RS01320	madM	malonate transporter subunit MadM
NZ_CP008781	306279	snp	G	T	T:20 G:0
NZ_CP008781	310463	snp	A	G	G:20 A:0	CDS	-	981/1866	327/621	synonymous_variant c.981T>C p.Phe327Phe	DP58_RS01340		phosphoenolpyruvate carboxykinase (GTP)
NZ_CP008781	310790	snp	A	G	G:20 A:0	CDS	-	654/1866	218/621	synonymous_variant c.654T>C p.Arg218Arg	DP58_RS01340		phosphoenolpyruvate carboxykinase (GTP)
NZ_CP008781	311701	snp	G	A	A:20 G:0
NZ_CP008781	311884	complex	GC	CTGCATCGGCT	CTGCATCGGCT:10 GC:0
NZ_CP008781	312014	snp	T	G	G:10 T:0
NZ_CP008781	312168	ins	C	CGACTCG	CGACTCG:12 C:0
NZ_CP008781	312246	ins	C	CT	CT:19 C:0
NZ_CP008781	312649	snp	T	C	C:20 T:0
NZ_CP008781	312685	snp	C	T	T:20 C:0
NZ_CP008781	313297	snp	G	C	C:20 G:0	CDS	+	261/438	87/145	synonymous_variant c.261G>C p.Ala87Ala	DP58_RS01355		Hsp20/alpha crystallin family protein
NZ_CP008781	313502	snp	A	G	G:20 A:0
NZ_CP008781	313841	snp	T	C	C:20 T:0	CDS	+	336/402	112/133	synonymous_variant c.336T>C p.Asp112Asp	DP58_RS01360		Hsp20/alpha crystallin family protein
NZ_CP008781	313932	snp	G	A	A:20 G:0
NZ_CP008781	313950	snp	A	C	C:20 A:0
NZ_CP008781	316558	del	CTCGTCTCGAT	C	C:12 CTCGTCTCGAT:0
NZ_CP008781	317007	snp	A	C	C:20 A:0	CDS	+	40/1818	14/605	missense_variant c.40A>C p.Asn14His	DP58_RS01380		nitrite/sulfite reductase
NZ_CP008781	317030	snp	T	C	C:20 T:0	CDS	+	63/1818	21/605	synonymous_variant c.63T>C p.Asp21Asp	DP58_RS01380		nitrite/sulfite reductase
NZ_CP008781	317048	snp	G	A	A:20 G:0	CDS	+	81/1818	27/605	synonymous_variant c.81G>A p.Arg27Arg	DP58_RS01380		nitrite/sulfite reductase
NZ_CP008781	317234	snp	G	C	C:20 G:0	CDS	+	267/1818	89/605	synonymous_variant c.267G>C p.Ala89Ala	DP58_RS01380		nitrite/sulfite reductase
NZ_CP008781	317852	snp	G	A	A:20 G:0	CDS	+	885/1818	295/605	synonymous_variant c.885G>A p.Gln295Gln	DP58_RS01380		nitrite/sulfite reductase
NZ_CP008781	317910	snp	G	T	T:20 G:0	CDS	+	943/1818	315/605	missense_variant c.943G>T p.Gly315Cys	DP58_RS01380		nitrite/sulfite reductase
NZ_CP008781	317953	snp	G	T	T:20 G:0	CDS	+	986/1818	329/605	missense_variant c.986G>T p.Gly329Val	DP58_RS01380		nitrite/sulfite reductase
NZ_CP008781	319294	ins	C	CG	CG:18 C:0
NZ_CP008781	319409	complex	GCGCGG	A	A:18 GCGCGG:0
NZ_CP008781	319551	snp	T	G	G:20 T:0
NZ_CP008781	319611	del	GGCCT	G	G:18 GGCCT:0
NZ_CP008781	319691	snp	C	T	T:20 C:0	CDS	+	58/1407	20/468	synonymous_variant c.58C>T p.Leu20Leu	DP58_RS01390		DUF2242 domain-containing protein
NZ_CP008781	319915	snp	A	G	G:20 A:0	CDS	+	282/1407	94/468	synonymous_variant c.282A>G p.Glu94Glu	DP58_RS01390		DUF2242 domain-containing protein
NZ_CP008781	321031	snp	G	A	A:20 G:0	CDS	+	1398/1407	466/468	synonymous_variant c.1398G>A p.Ala466Ala	DP58_RS01390		DUF2242 domain-containing protein
NZ_CP008781	321053	snp	A	G	G:20 A:0
NZ_CP008781	321106	snp	G	A	A:20 G:0
NZ_CP008781	321112	snp	C	T	T:20 C:0
NZ_CP008781	321139	snp	G	A	A:20 G:0
NZ_CP008781	321270	snp	A	G	G:20 A:0	CDS	-	762/774	254/257	synonymous_variant c.762T>C p.Tyr254Tyr	DP58_RS01395		SDR family oxidoreductase
NZ_CP008781	321948	snp	G	C	C:20 G:0	CDS	-	84/774	28/257	synonymous_variant c.84C>G p.Leu28Leu	DP58_RS01395		SDR family oxidoreductase
NZ_CP008781	322117	snp	T	C	C:20 T:0
NZ_CP008781	322302	snp	C	T	T:20 C:0	CDS	+	21/900	7/299	synonymous_variant c.21C>T p.Phe7Phe	DP58_RS01400		LysR family transcriptional regulator
NZ_CP008781	322443	snp	A	C	C:20 A:0	CDS	+	162/900	54/299	synonymous_variant c.162A>C p.Arg54Arg	DP58_RS01400		LysR family transcriptional regulator
NZ_CP008781	322701	snp	T	C	C:20 T:0	CDS	+	420/900	140/299	synonymous_variant c.420T>C p.Asp140Asp	DP58_RS01400		LysR family transcriptional regulator
NZ_CP008781	322726	snp	T	A	A:20 T:0	CDS	+	445/900	149/299	missense_variant c.445T>A p.Cys149Ser	DP58_RS01400		LysR family transcriptional regulator
NZ_CP008781	322847	snp	T	C	C:20 T:0	CDS	+	566/900	189/299	missense_variant c.566T>C p.Leu189Pro	DP58_RS01400		LysR family transcriptional regulator
NZ_CP008781	322994	snp	C	T	T:20 C:0	CDS	+	713/900	238/299	missense_variant c.713C>T p.Pro238Leu	DP58_RS01400		LysR family transcriptional regulator
NZ_CP008781	323019	snp	G	A	A:20 G:0	CDS	+	738/900	246/299	synonymous_variant c.738G>A p.Val246Val	DP58_RS01400		LysR family transcriptional regulator
NZ_CP008781	323031	snp	G	C	C:20 G:0	CDS	+	750/900	250/299	synonymous_variant c.750G>C p.Leu250Leu	DP58_RS01400		LysR family transcriptional regulator
NZ_CP008781	323154	snp	C	G	G:20 C:0	CDS	+	873/900	291/299	missense_variant c.873C>G p.Asp291Glu	DP58_RS01400		LysR family transcriptional regulator
NZ_CP008781	323175	complex	GCTA	ACTG	ACTG:20 GCTA:0	CDS	+	894/900	298/299	synonymous_variant c.894_897delGCTAinsACTG p.300	DP58_RS01400		LysR family transcriptional regulator
NZ_CP008781	323230	ins	G	GC	GC:20 G:0
NZ_CP008781	323410	snp	G	C	C:20 G:0	CDS	+	63/708	21/235	synonymous_variant c.63G>C p.Gly21Gly	DP58_RS01405		DUF2239 family protein
NZ_CP008781	323994	del	ACGCGCT	A	A:18 ACGCGCT:0	CDS	+	664/708	222/235	conservative_inframe_deletion c.664_669delCTCGCG p.Leu222_Ala223del	DP58_RS01405		DUF2239 family protein
NZ_CP008781	325677	snp	T	C	C:20 T:0	CDS	-	1873/1932	625/643	missense_variant c.1873A>G p.Thr625Ala	DP58_RS01415	glmS	glutamine--fructose-6-phosphate transaminase (isomerizing)
NZ_CP008781	327046	snp	A	G	G:20 A:0	CDS	-	504/1932	168/643	synonymous_variant c.504T>C p.His168His	DP58_RS01415	glmS	glutamine--fructose-6-phosphate transaminase (isomerizing)
NZ_CP008781	327606	snp	A	G	G:20 A:0
NZ_CP008781	327638	snp	T	C	C:20 T:0
NZ_CP008781	327649	snp	T	C	C:20 T:0
NZ_CP008781	327683	snp	A	G	G:20 A:0
NZ_CP008781	327794	snp	G	A	A:20 G:0	CDS	+	87/495	29/164	synonymous_variant c.87G>A p.Glu29Glu	DP58_RS01420		Lrp/AsnC family transcriptional regulator
NZ_CP008781	327924	snp	G	A	A:20 G:0	CDS	+	217/495	73/164	missense_variant c.217G>A p.Val73Ile	DP58_RS01420		Lrp/AsnC family transcriptional regulator
NZ_CP008781	327983	snp	G	A	A:20 G:0	CDS	+	276/495	92/164	synonymous_variant c.276G>A p.Ala92Ala	DP58_RS01420		Lrp/AsnC family transcriptional regulator
NZ_CP008781	328536	snp	T	G	G:14 T:0	CDS	-	1471/1542	491/513	missense_variant c.1471A>C p.Ser491Arg	DP58_RS01425		PLP-dependent aminotransferase family protein
NZ_CP008781	328780	snp	C	T	T:20 C:0	CDS	-	1227/1542	409/513	synonymous_variant c.1227G>A p.Ser409Ser	DP58_RS01425		PLP-dependent aminotransferase family protein
NZ_CP008781	328882	snp	C	G	G:20 C:0	CDS	-	1125/1542	375/513	synonymous_variant c.1125G>C p.Ala375Ala	DP58_RS01425		PLP-dependent aminotransferase family protein
NZ_CP008781	331972	snp	A	G	G:20 A:0
NZ_CP008781	332796	del	GCGTGCGTA	G	G:18 GCGTGCGTA:0
NZ_CP008781	332876	snp	A	G	G:20 A:0
NZ_CP008781	332947	snp	T	C	C:20 T:0
NZ_CP008781	333105	snp	C	A	A:20 C:0
NZ_CP008781	333374	snp	G	A	A:20 G:0	CDS	+	69/1401	23/466	synonymous_variant c.69G>A p.Ala23Ala	DP58_RS01445		GGDEF domain-containing protein
NZ_CP008781	334247	snp	C	G	G:20 C:0	CDS	+	942/1401	314/466	synonymous_variant c.942C>G p.Ser314Ser	DP58_RS01445		GGDEF domain-containing protein
NZ_CP008781	334816	snp	T	C	C:16 T:0
NZ_CP008781	334833	del	AGCCGATGAGCCGATGGGTCGATGGGTCGATGG	A	A:14 AGCCGATGAGCCGATGGGTCGATGGGTCGATGG:0
NZ_CP008781	334934	snp	G	A	A:18 G:0
NZ_CP008781	334965	snp	G	A	A:18 G:0
NZ_CP008781	335012	snp	G	A	A:18 G:0
NZ_CP008781	335032	snp	A	G	G:18 A:0
NZ_CP008781	335153	snp	C	A	A:20 C:0	CDS	+	74/1155	25/384	missense_variant c.74C>A p.Pro25Gln	DP58_RS01450		hypothetical protein
NZ_CP008781	335303	snp	C	A	A:20 C:0	CDS	+	224/1155	75/384	missense_variant c.224C>A p.Pro75His	DP58_RS01450		hypothetical protein
NZ_CP008781	335634	snp	T	C	C:20 T:0	CDS	+	555/1155	185/384	synonymous_variant c.555T>C p.Phe185Phe	DP58_RS01450		hypothetical protein
NZ_CP008781	336156	complex	GT	TC	TC:15 GT:0	CDS	+	1077/1155	359/384	missense_variant c.1077_1078delGTinsTC p.GluSer359AspPro	DP58_RS01450		hypothetical protein
NZ_CP008781	336216	snp	C	T	T:10 C:0	CDS	+	1137/1155	379/384	synonymous_variant c.1137C>T p.Arg379Arg	DP58_RS01450		hypothetical protein
NZ_CP008781	336472	snp	T	C	C:10 T:0
NZ_CP008781	336534	del	CCT	C	C:14 CCT:0
NZ_CP008781	336542	snp	A	G	G:14 A:0
NZ_CP008781	336616	snp	T	C	C:20 T:0
NZ_CP008781	336665	snp	C	T	T:20 C:0
NZ_CP008781	337056	snp	C	T	T:20 C:0	CDS	+	267/456	89/151	synonymous_variant c.267C>T p.Leu89Leu	DP58_RS01455		hypothetical protein
NZ_CP008781	337514	snp	C	T	T:20 C:0	CDS	+	212/579	71/192	missense_variant c.212C>T p.Pro71Leu	DP58_RS39950		porin
NZ_CP008781	346113	snp	A	G	G:11 A:0	CDS	+	212/300	71/99	missense_variant c.212A>G p.Asp71Gly	DP58_RS01530		hypothetical protein
NZ_CP008781	346210	snp	G	T	T:19 G:0	CDS	+	13/309	5/102	missense_variant c.13G>T p.Ala5Ser	DP58_RS01535		hypothetical protein
NZ_CP008781	346231	snp	T	C	C:20 T:0	CDS	+	34/309	12/102	missense_variant c.34T>C p.Ser12Pro	DP58_RS01535		hypothetical protein
NZ_CP008781	346781	snp	A	C	C:20 A:0	CDS	+	279/279	93/92	stop_lost&splice_region_variant c.279A>C p.Ter93Tyrext*?	DP58_RS39955		hypothetical protein
NZ_CP008781	347254	del	CGGCCCGCACGG	C	C:16 CGGCCCGCACGG:0
NZ_CP008781	347374	snp	C	T	T:19 C:0
NZ_CP008781	347424	snp	A	T	T:19 A:0	CDS	-	421/426	141/141	missense_variant c.421T>A p.Ser141Thr	DP58_RS01545		lysozyme inhibitor LprI family protein
NZ_CP008781	347598	snp	C	A	A:20 C:0	CDS	-	247/426	83/141	missense_variant c.247G>T p.Ala83Ser	DP58_RS01545		lysozyme inhibitor LprI family protein
NZ_CP008781	347611	snp	C	G	G:20 C:0	CDS	-	234/426	78/141	synonymous_variant c.234G>C p.Pro78Pro	DP58_RS01545		lysozyme inhibitor LprI family protein
NZ_CP008781	347617	complex	TTG	CTC	CTC:19 TTG:0	CDS	-	228/426	76/141	missense_variant c.226_228delCAAinsGAG p.Gln76Glu	DP58_RS01545		lysozyme inhibitor LprI family protein
NZ_CP008781	347625	snp	C	T	T:19 C:0	CDS	-	220/426	74/141	missense_variant c.220G>A p.Val74Ile	DP58_RS01545		lysozyme inhibitor LprI family protein
NZ_CP008781	347650	complex	TTCC	CTCT	CTCT:17 TTCC:0	CDS	-	195/426	64/141	synonymous_variant c.192_195delGGAAinsAGAG p.66	DP58_RS01545		lysozyme inhibitor LprI family protein
NZ_CP008781	347722	complex	AAGG	GAGC	GAGC:18 AAGG:0	CDS	-	123/426	40/141	synonymous_variant c.120_123delCCTTinsGCTC p.42	DP58_RS01545		lysozyme inhibitor LprI family protein
NZ_CP008781	347767	snp	A	G	G:18 A:0	CDS	-	78/426	26/141	synonymous_variant c.78T>C p.Ile26Ile	DP58_RS01545		lysozyme inhibitor LprI family protein
NZ_CP008781	347784	snp	A	T	T:18 A:0	CDS	-	61/426	21/141	missense_variant c.61T>A p.Ser21Thr	DP58_RS01545		lysozyme inhibitor LprI family protein
NZ_CP008781	347797	snp	T	C	C:18 T:0	CDS	-	48/426	16/141	synonymous_variant c.48A>G p.Ala16Ala	DP58_RS01545		lysozyme inhibitor LprI family protein
NZ_CP008781	347809	snp	T	C	C:18 T:0	CDS	-	36/426	12/141	synonymous_variant c.36A>G p.Ala12Ala	DP58_RS01545		lysozyme inhibitor LprI family protein
NZ_CP008781	347833	snp	A	G	G:17 A:0	CDS	-	12/426	4/141	synonymous_variant c.12T>C p.Leu4Leu	DP58_RS01545		lysozyme inhibitor LprI family protein
NZ_CP008781	347845	complex	TGCGCACCCG	GGGGTAACCT	GGGGTAACCT:15 TGCGCACCCG:0	CDS	-	497/501	163/166	missense_variant c.488_497delCGGGTGCGCAinsAGGTTACCCC p.ProGlyAlaGln163GlnValThrPro	DP58_RS01550		glycoside hydrolase family protein
NZ_CP008781	347859	complex	ACG	TCC	TCC:15 ACG:0	CDS	-	483/501	161/166	missense_variant c.481_483delCGTinsGGA p.Arg161Gly	DP58_RS01550		glycoside hydrolase family protein
NZ_CP008781	347868	snp	C	T	T:17 C:0	CDS	-	474/501	158/166	synonymous_variant c.474G>A p.Pro158Pro	DP58_RS01550		glycoside hydrolase family protein
NZ_CP008781	347874	complex	AGTC	GGTT	GGTT:17 AGTC:0	CDS	-	468/501	155/166	synonymous_variant c.465_468delGACTinsAACC p.157	DP58_RS01550		glycoside hydrolase family protein
NZ_CP008781	347892	complex	GTTG	ATTC	ATTC:17 GTTG:0	CDS	-	450/501	149/166	synonymous_variant c.447_450delCAACinsGAAT p.151	DP58_RS01550		glycoside hydrolase family protein
NZ_CP008781	347907	snp	G	C	C:18 G:0	CDS	-	435/501	145/166	synonymous_variant c.435C>G p.Ser145Ser	DP58_RS01550		glycoside hydrolase family protein
NZ_CP008781	347913	complex	TACCGGC	CACGGGT	CACGGGT:17 TACCGGC:0	CDS	-	429/501	141/166	synonymous_variant c.423_429delGCCGGTAinsACCCGTG p.144	DP58_RS01550		glycoside hydrolase family protein
NZ_CP008781	347928	snp	G	A	A:18 G:0	CDS	-	414/501	138/166	synonymous_variant c.414C>T p.Arg138Arg	DP58_RS01550		glycoside hydrolase family protein
NZ_CP008781	348001	snp	A	T	T:18 A:0	CDS	-	341/501	114/166	missense_variant c.341T>A p.Leu114Gln	DP58_RS01550		glycoside hydrolase family protein
NZ_CP008781	348099	snp	G	A	A:20 G:0	CDS	-	243/501	81/166	synonymous_variant c.243C>T p.Thr81Thr	DP58_RS01550		glycoside hydrolase family protein
NZ_CP008781	348150	snp	T	C	C:20 T:0	CDS	-	192/501	64/166	synonymous_variant c.192A>G p.Gln64Gln	DP58_RS01550		glycoside hydrolase family protein
NZ_CP008781	348180	snp	G	T	T:19 G:0	CDS	-	162/501	54/166	synonymous_variant c.162C>A p.Arg54Arg	DP58_RS01550		glycoside hydrolase family protein
NZ_CP008781	348187	snp	C	A	A:19 C:0	CDS	-	155/501	52/166	missense_variant c.155G>T p.Arg52Leu	DP58_RS01550		glycoside hydrolase family protein
NZ_CP008781	348192	snp	G	C	C:18 G:0	CDS	-	150/501	50/166	missense_variant c.150C>G p.Asp50Glu	DP58_RS01550		glycoside hydrolase family protein
NZ_CP008781	348204	complex	TGGC	CGGG	CGGG:17 TGGC:0	CDS	-	138/501	45/166	synonymous_variant c.135_138delGCCAinsCCCG p.47	DP58_RS01550		glycoside hydrolase family protein
NZ_CP008781	348213	snp	G	A	A:17 G:0	CDS	-	129/501	43/166	synonymous_variant c.129C>T p.His43His	DP58_RS01550		glycoside hydrolase family protein
NZ_CP008781	348219	snp	G	C	C:16 G:0	CDS	-	123/501	41/166	synonymous_variant c.123C>G p.Leu41Leu	DP58_RS01550		glycoside hydrolase family protein
NZ_CP008781	348234	snp	A	G	G:15 A:0	CDS	-	108/501	36/166	synonymous_variant c.108T>C p.Tyr36Tyr	DP58_RS01550		glycoside hydrolase family protein
NZ_CP008781	348253	complex	GC	TG	TG:13 GC:0	CDS	-	89/501	30/166	missense_variant c.88_89delGCinsCA p.Ala30Gln	DP58_RS01550		glycoside hydrolase family protein
NZ_CP008781	348282	snp	T	C	C:11 T:0	CDS	-	60/501	20/166	synonymous_variant c.60A>G p.Glu20Glu	DP58_RS01550		glycoside hydrolase family protein
NZ_CP008781	348289	snp	A	G	G:11 A:0	CDS	-	53/501	18/166	missense_variant c.53T>C p.Ile18Thr	DP58_RS01550		glycoside hydrolase family protein
NZ_CP008781	348297	complex	CGC	GGA	GGA:10 CGC:0	CDS	-	45/501	15/166	missense_variant c.43_45delGCGinsTCC p.Ala15Ser	DP58_RS01550		glycoside hydrolase family protein
NZ_CP008781	349972	snp	G	A	A:20 G:0
NZ_CP008781	350701	snp	T	C	C:20 T:0	CDS	+	717/1062	239/353	synonymous_variant c.717T>C p.Asp239Asp	DP58_RS01560		ABC transporter substrate-binding protein
NZ_CP008781	350886	snp	G	A	A:20 G:0	CDS	+	902/1062	301/353	missense_variant c.902G>A p.Ser301Asn	DP58_RS01560		ABC transporter substrate-binding protein
NZ_CP008781	350995	snp	T	C	C:20 T:0	CDS	+	1011/1062	337/353	synonymous_variant c.1011T>C p.Leu337Leu	DP58_RS01560		ABC transporter substrate-binding protein
NZ_CP008781	351096	complex	CCGTTCGC	T	T:16 CCGTTCGC:0
NZ_CP008781	351136	snp	C	T	T:20 C:0
NZ_CP008781	351265	snp	G	C	C:20 G:0	CDS	+	111/825	37/274	synonymous_variant c.111G>C p.Ser37Ser	DP58_RS01565		ABC transporter permease
NZ_CP008781	351805	snp	G	A	A:20 G:0	CDS	+	651/825	217/274	synonymous_variant c.651G>A p.Ala217Ala	DP58_RS01565		ABC transporter permease
NZ_CP008781	351892	snp	T	C	C:20 T:0	CDS	+	738/825	246/274	synonymous_variant c.738T>C p.Gly246Gly	DP58_RS01565		ABC transporter permease
NZ_CP008781	352022	snp	A	G	G:20 A:0
NZ_CP008781	352030	snp	G	A	A:20 G:0
NZ_CP008781	352040	snp	C	T	T:20 C:0
NZ_CP008781	352077	snp	C	G	G:20 C:0
NZ_CP008781	352488	snp	T	C	C:18 T:0
NZ_CP008781	352635	snp	C	G	G:16 C:0	CDS	-	291/306	97/101	synonymous_variant c.291G>C p.Ala97Ala	DP58_RS01575		hypothetical protein
NZ_CP008781	352693	ins	C	CGCTCGATGCGCTCGATGCGCTCGATGT	CGCTCGATGCGCTCGATGCGCTCGATGT:11 C:0	CDS	-	232/306	78/101	conservative_inframe_insertion c.232_233insACATCGAGCGCATCGAGCGCATCGAGC p.Glu77_Arg78insHisIleGluArgIleGluArgIleGlu	DP58_RS01575		hypothetical protein
NZ_CP008781	352800	snp	A	G	G:16 A:0	CDS	-	126/306	42/101	synonymous_variant c.126T>C p.Gly42Gly	DP58_RS01575		hypothetical protein
NZ_CP008781	353837	snp	A	G	G:20 A:0	CDS	+	658/915	220/304	missense_variant c.658A>G p.Ile220Val	DP58_RS01580		ABC transporter permease subunit
NZ_CP008781	354063	complex	AT	GC	GC:20 AT:0	CDS	+	884/915	295/304	missense_variant c.884_885delATinsGC p.His295Arg	DP58_RS01580		ABC transporter permease subunit
NZ_CP008781	354097	snp	A	G	G:20 A:0
NZ_CP008781	354698	snp	A	G	G:20 A:0	CDS	+	429/1029	143/342	synonymous_variant c.429A>G p.Gln143Gln	DP58_RS01585		ABC transporter ATP-binding protein
NZ_CP008781	354731	snp	C	T	T:20 C:0	CDS	+	462/1029	154/342	synonymous_variant c.462C>T p.Ala154Ala	DP58_RS01585		ABC transporter ATP-binding protein
NZ_CP008781	355382	complex	GACCGGCGACCGGCGACCGGCGACCG	ATCGTGCATCGT	ATCGTGCATCGT:12 GACCGGCGACCGGCGACCGGCGACCG:0
NZ_CP008781	356340	snp	G	A	A:20 G:0	CDS	+	810/825	270/274	synonymous_variant c.810G>A p.Gly270Gly	DP58_RS01590		phosphodiesterase
NZ_CP008781	356384	snp	A	G	G:20 A:0
NZ_CP008781	356390	snp	A	G	G:20 A:0
NZ_CP008781	356573	snp	C	G	G:20 C:0
NZ_CP008781	356611	snp	C	G	G:20 C:0
NZ_CP008781	356703	snp	T	C	C:20 T:0
NZ_CP008781	356813	snp	G	A	A:20 G:0	CDS	-	309/411	103/136	synonymous_variant c.309C>T p.Arg103Arg	DP58_RS01600		hypothetical protein
NZ_CP008781	356843	snp	G	A	A:20 G:0	CDS	-	279/411	93/136	synonymous_variant c.279C>T p.Asp93Asp	DP58_RS01600		hypothetical protein
NZ_CP008781	356881	snp	T	C	C:20 T:0	CDS	-	241/411	81/136	missense_variant c.241A>G p.Asn81Asp	DP58_RS01600		hypothetical protein
NZ_CP008781	357093	snp	G	A	A:20 G:0	CDS	-	29/411	10/136	missense_variant c.29C>T p.Ala10Val	DP58_RS01600		hypothetical protein
NZ_CP008781	357160	snp	C	A	A:20 C:0
NZ_CP008781	357214	complex	AGCAG	GTCAACGT	GTCAACGT:16 AGCAG:0
NZ_CP008781	357805	snp	A	G	G:20 A:0	CDS	-	210/753	70/250	synonymous_variant c.210T>C p.Asn70Asn	DP58_RS01605		membrane protein
NZ_CP008781	358116	snp	A	G	G:18 A:0
NZ_CP008781	358203	snp	A	G	G:18 A:0
NZ_CP008781	358298	complex	TCCC	CCCT	CCCT:16 TCCC:0
NZ_CP008781	358321	snp	C	T	T:18 C:0
NZ_CP008781	358376	snp	G	A	A:18 G:0	CDS	+	48/1197	16/398	synonymous_variant c.48G>A p.Ser16Ser	DP58_RS01610		MFS transporter
NZ_CP008781	358427	snp	T	C	C:20 T:0	CDS	+	99/1197	33/398	synonymous_variant c.99T>C p.Asn33Asn	DP58_RS01610		MFS transporter
NZ_CP008781	358779	snp	T	C	C:20 T:0	CDS	+	451/1197	151/398	synonymous_variant c.451T>C p.Leu151Leu	DP58_RS01610		MFS transporter
NZ_CP008781	358883	snp	G	A	A:20 G:0	CDS	+	555/1197	185/398	synonymous_variant c.555G>A p.Ala185Ala	DP58_RS01610		MFS transporter
NZ_CP008781	359565	snp	G	T	T:19 G:0
NZ_CP008781	359597	ins	C	CGACT	CGACT:17 C:1
NZ_CP008781	359753	complex	GCGGTTCGCGGTTCGC	TT	TT:15 GCGGTTCGCGGTTCGC:0
NZ_CP008781	359779	snp	T	C	C:17 T:0
NZ_CP008781	359786	snp	T	C	C:19 T:0
NZ_CP008781	359793	snp	T	C	C:19 T:0
NZ_CP008781	360604	snp	T	C	C:20 T:0	CDS	-	240/936	80/311	synonymous_variant c.240A>G p.Pro80Pro	DP58_RS01615		EamA family transporter
NZ_CP008781	360823	snp	A	C	C:20 A:0	CDS	-	21/936	7/311	missense_variant c.21T>G p.Phe7Leu	DP58_RS01615		EamA family transporter
NZ_CP008781	360894	snp	G	A	A:20 G:0
NZ_CP008781	360935	snp	G	A	A:20 G:0
NZ_CP008781	361091	snp	T	C	C:17 T:0
NZ_CP008781	361207	ins	A	ACGCGCGGCAAAACCCGCGCGG	ACGCGCGGCAAAACCCGCGCGG:15 A:1
NZ_CP008781	361453	snp	G	A	A:20 G:0	CDS	-	615/792	205/263	synonymous_variant c.615C>T p.Leu205Leu	DP58_RS01625		molybdopterin-dependent oxidoreductase
NZ_CP008781	361720	snp	A	G	G:20 A:0	CDS	-	348/792	116/263	synonymous_variant c.348T>C p.Gly116Gly	DP58_RS01625		molybdopterin-dependent oxidoreductase
NZ_CP008781	362777	complex	CT	GC	GC:9 CT:0	CDS	-	443/1137	148/378	missense_variant c.442_443delAGinsGC p.Ser148Ala	DP58_RS01630		cytochrome b/b6 domain-containing protein
NZ_CP008781	362980	mnp	GGC	TAT	TAT:16 GGC:0	CDS	-	240/1137	80/378	missense_variant c.238_240delGCCinsATA p.Ala80Ile	DP58_RS01630		cytochrome b/b6 domain-containing protein
NZ_CP008781	364800	ins	G	GCGCGCCGCCT	GCGCGCCGCCT:16 G:1
NZ_CP008781	365520	snp	T	C	C:20 T:0	CDS	+	381/1932	127/643	synonymous_variant c.381T>C p.Arg127Arg	DP58_RS01645	thiC	phosphomethylpyrimidine synthase ThiC
NZ_CP008781	367062	snp	C	T	T:20 C:0	CDS	+	1923/1932	641/643	synonymous_variant c.1923C>T p.His641His	DP58_RS01645	thiC	phosphomethylpyrimidine synthase ThiC
NZ_CP008781	370884	snp	G	A	A:20 G:0	CDS	+	831/1284	277/427	synonymous_variant c.831G>A p.Glu277Glu	DP58_RS01665		EAL domain-containing protein
NZ_CP008781	370895	snp	C	A	A:19 C:0	CDS	+	842/1284	281/427	missense_variant c.842C>A p.Ala281Glu	DP58_RS01665		EAL domain-containing protein
NZ_CP008781	370900	complex	TGC	CGT	CGT:19 TGC:0	CDS	+	847/1284	283/427	missense_variant c.847_849delTGCinsCGT p.Cys283Arg	DP58_RS01665		EAL domain-containing protein
NZ_CP008781	370929	snp	C	T	T:20 C:0	CDS	+	876/1284	292/427	synonymous_variant c.876C>T p.Asp292Asp	DP58_RS01665		EAL domain-containing protein
NZ_CP008781	371077	snp	G	A	A:20 G:0	CDS	+	1024/1284	342/427	missense_variant c.1024G>A p.Ala342Thr	DP58_RS01665		EAL domain-containing protein
NZ_CP008781	371408	snp	A	G	G:20 A:0
NZ_CP008781	371452	ins	G	GT	GT:20 G:0
NZ_CP008781	371472	snp	T	C	C:20 T:0
NZ_CP008781	371521	complex	ACATCTCTGCGCTTTTGCGCTTTTGCGCTTTTGCGCTTTTGCGCTTTTGCGCTTTTGCGCTTTTGC	GCGCTTTTGAGCTTTTGAGCTTTTGAGCTTTTGAGCTTTCGAGCTTTCGA	GCGCTTTTGAGCTTTTGAGCTTTTGAGCTTTTGAGCTTTCGAGCTTTCGA:10 ACATCTCTGCGCTTTTGCGCTTTTGCGCTTTTGCGCTTTTGCGCTTTTGCGCTTTTGCGCTTTTGC:0
NZ_CP008781	371685	snp	C	G	G:20 C:0
NZ_CP008781	374219	snp	C	G	G:20 C:0	CDS	-	645/2673	215/890	missense_variant c.645G>C p.Glu215Asp	DP58_RS01675		AAA family ATPase
NZ_CP008781	374531	snp	G	A	A:20 G:0	CDS	-	333/2673	111/890	synonymous_variant c.333C>T p.Val111Val	DP58_RS01675		AAA family ATPase
NZ_CP008781	374564	snp	G	A	A:20 G:0	CDS	-	300/2673	100/890	synonymous_variant c.300C>T p.Asp100Asp	DP58_RS01675		AAA family ATPase
NZ_CP008781	375026	snp	T	C	C:20 T:0	CDS	-	3647/3813	1216/1270	missense_variant c.3647A>G p.His1216Arg	DP58_RS01680	recB	exodeoxyribonuclease V subunit beta
NZ_CP008781	375596	snp	C	T	T:20 C:0	CDS	-	3077/3813	1026/1270	missense_variant c.3077G>A p.Gly1026Glu	DP58_RS01680	recB	exodeoxyribonuclease V subunit beta
NZ_CP008781	375920	snp	G	A	A:20 G:0	CDS	-	2753/3813	918/1270	missense_variant c.2753C>T p.Ala918Val	DP58_RS01680	recB	exodeoxyribonuclease V subunit beta
NZ_CP008781	376391	snp	C	A	A:20 C:0	CDS	-	2282/3813	761/1270	missense_variant c.2282G>T p.Arg761Leu	DP58_RS01680	recB	exodeoxyribonuclease V subunit beta
NZ_CP008781	376447	snp	G	A	A:20 G:0	CDS	-	2226/3813	742/1270	synonymous_variant c.2226C>T p.Arg742Arg	DP58_RS01680	recB	exodeoxyribonuclease V subunit beta
NZ_CP008781	377186	snp	A	C	C:20 A:0	CDS	-	1487/3813	496/1270	missense_variant c.1487T>G p.Val496Gly	DP58_RS01680	recB	exodeoxyribonuclease V subunit beta
NZ_CP008781	377273	snp	C	T	T:20 C:0	CDS	-	1400/3813	467/1270	missense_variant c.1400G>A p.Gly467Asp	DP58_RS01680	recB	exodeoxyribonuclease V subunit beta
NZ_CP008781	381367	snp	G	A	A:20 G:0	CDS	-	647/3345	216/1114	missense_variant c.647C>T p.Ala216Val	DP58_RS01685	recC	exodeoxyribonuclease V subunit gamma
NZ_CP008781	381630	snp	A	G	G:20 A:0	CDS	-	384/3345	128/1114	synonymous_variant c.384T>C p.Leu128Leu	DP58_RS01685	recC	exodeoxyribonuclease V subunit gamma
NZ_CP008781	382120	snp	G	A	A:19 G:0
NZ_CP008781	382175	del	GCGACGGGCCGCGCGCGACGGGCCGCGCA	G	G:15 GCGACGGGCCGCGCGCGACGGGCCGCGCA:0
NZ_CP008781	382571	snp	C	T	T:14 C:0
NZ_CP008781	384051	snp	C	A	A:20 C:0	CDS	+	1470/2277	490/758	synonymous_variant c.1470C>A p.Leu490Leu	DP58_RS01695		FUSC family protein
NZ_CP008781	384760	snp	A	G	G:20 A:0	CDS	+	2179/2277	727/758	missense_variant c.2179A>G p.Thr727Ala	DP58_RS01695		FUSC family protein
NZ_CP008781	385516	snp	G	C	C:20 G:0	CDS	+	474/1365	158/454	synonymous_variant c.474G>C p.Val158Val	DP58_RS01700		amino acid permease
NZ_CP008781	386456	del	GCGGCACATCC	G	G:17 GCGGCACATCC:0
NZ_CP008781	386534	complex	GG	AA	AA:20 GG:0
NZ_CP008781	386580	snp	C	G	G:20 C:0	CDS	-	159/180	53/59	synonymous_variant c.159G>C p.Ala53Ala	DP58_RS01705		hypothetical protein
NZ_CP008781	386840	snp	A	G	G:20 A:0	CDS	-	15/120	5/39	synonymous_variant c.15T>C p.Arg5Arg	DP58_RS39965		hypothetical protein
NZ_CP008781	386910	snp	G	A	A:20 G:0
NZ_CP008781	387297	snp	T	C	C:20 T:0	CDS	+	320/1056	107/351	missense_variant c.320T>C p.Val107Ala	DP58_RS01710		Fe(3+) ABC transporter substrate-binding protein
NZ_CP008781	387376	snp	T	C	C:20 T:0	CDS	+	399/1056	133/351	synonymous_variant c.399T>C p.Arg133Arg	DP58_RS01710		Fe(3+) ABC transporter substrate-binding protein
NZ_CP008781	388916	snp	A	G	G:20 A:0	CDS	+	894/1713	298/570	synonymous_variant c.894A>G p.Arg298Arg	DP58_RS01715		iron ABC transporter permease
NZ_CP008781	388964	snp	G	C	C:20 G:0	CDS	+	942/1713	314/570	synonymous_variant c.942G>C p.Gly314Gly	DP58_RS01715		iron ABC transporter permease
NZ_CP008781	389120	snp	G	C	C:20 G:0	CDS	+	1098/1713	366/570	synonymous_variant c.1098G>C p.Ala366Ala	DP58_RS01715		iron ABC transporter permease
NZ_CP008781	389674	snp	T	C	C:20 T:0	CDS	+	1652/1713	551/570	missense_variant c.1652T>C p.Val551Ala	DP58_RS01715		iron ABC transporter permease
NZ_CP008781	389964	snp	T	C	C:20 T:0	CDS	+	219/771	73/256	synonymous_variant c.219T>C p.Arg73Arg	DP58_RS01720		ABC transporter ATP-binding protein
NZ_CP008781	390082	snp	G	C	C:20 G:0	CDS	+	337/771	113/256	missense_variant c.337G>C p.Gly113Arg	DP58_RS01720		ABC transporter ATP-binding protein
NZ_CP008781	390087	snp	A	G	G:20 A:0	CDS	+	342/771	114/256	synonymous_variant c.342A>G p.Pro114Pro	DP58_RS01720		ABC transporter ATP-binding protein
NZ_CP008781	390204	snp	C	T	T:20 C:0	CDS	+	459/771	153/256	synonymous_variant c.459C>T p.Leu153Leu	DP58_RS01720		ABC transporter ATP-binding protein
NZ_CP008781	390538	ins	G	GCGGCGGCTCGATA	GCGGCGGCTCGATA:16 G:1
NZ_CP008781	390590	snp	A	G	G:18 A:0
NZ_CP008781	390599	del	ACCCGCGCGCCGAACCG	A	A:16 ACCCGCGCGCCGAACCG:0
NZ_CP008781	393980	snp	T	C	C:20 T:0	CDS	-	84/462	28/153	synonymous_variant c.84A>G p.Glu28Glu	DP58_RS01740		Rrf2 family transcriptional regulator
NZ_CP008781	394090	snp	T	C	C:20 T:0
NZ_CP008781	394185	snp	C	A	A:20 C:0	CDS	-	424/456	142/151	missense_variant c.424G>T p.Ala142Ser	DP58_RS01745		hypothetical protein
NZ_CP008781	394450	snp	A	G	G:20 A:0	CDS	-	159/456	53/151	synonymous_variant c.159T>C p.Ala53Ala	DP58_RS01745		hypothetical protein
NZ_CP008781	394809	snp	C	G	G:20 C:0
NZ_CP008781	397085	ins	C	CA	CA:19 C:0
NZ_CP008781	398333	snp	A	G	G:20 A:0
NZ_CP008781	398383	ins	T	TC	TC:20 T:0
NZ_CP008781	398405	snp	C	T	T:20 C:0
NZ_CP008781	398469	snp	C	T	T:20 C:0
NZ_CP008781	398475	snp	G	A	A:20 G:0
NZ_CP008781	398657	snp	C	T	T:20 C:0
NZ_CP008781	398768	snp	A	C	C:20 A:0	CDS	+	26/1338	9/445	missense_variant c.26A>C p.His9Pro	DP58_RS01760		MdtA/MuxA family multidrug efflux RND transporter periplasmic adaptor subunit
NZ_CP008781	399675	snp	T	G	G:20 T:0	CDS	+	933/1338	311/445	synonymous_variant c.933T>G p.Ala311Ala	DP58_RS01760		MdtA/MuxA family multidrug efflux RND transporter periplasmic adaptor subunit
NZ_CP008781	400008	complex	AG	GA	GA:19 AG:0	CDS	+	1266/1338	422/445	missense_variant c.1266_1267delAGinsGA p.Gly423Ser	DP58_RS01760		MdtA/MuxA family multidrug efflux RND transporter periplasmic adaptor subunit
NZ_CP008781	400016	complex	CGGA	TGGG	TGGG:18 CGGA:0	CDS	+	1274/1338	425/445	missense_variant c.1274_1277delCGGAinsTGGG p.SerAsp425LeuGly	DP58_RS01760		MdtA/MuxA family multidrug efflux RND transporter periplasmic adaptor subunit
NZ_CP008781	401485	snp	T	G	G:20 T:0	CDS	+	1392/3111	464/1036	synonymous_variant c.1392T>G p.Ala464Ala	DP58_RS01765		MdtB/MuxB family multidrug efflux RND transporter permease subunit
NZ_CP008781	401730	snp	C	T	T:20 C:0	CDS	+	1637/3111	546/1036	missense_variant c.1637C>T p.Ala546Val	DP58_RS01765		MdtB/MuxB family multidrug efflux RND transporter permease subunit
NZ_CP008781	402162	snp	A	G	G:20 A:0	CDS	+	2069/3111	690/1036	missense_variant c.2069A>G p.Lys690Arg	DP58_RS01765		MdtB/MuxB family multidrug efflux RND transporter permease subunit
NZ_CP008781	402178	snp	T	C	C:20 T:0	CDS	+	2085/3111	695/1036	synonymous_variant c.2085T>C p.Leu695Leu	DP58_RS01765		MdtB/MuxB family multidrug efflux RND transporter permease subunit
NZ_CP008781	403123	snp	T	C	C:20 T:0	CDS	+	3030/3111	1010/1036	synonymous_variant c.3030T>C p.Tyr1010Tyr	DP58_RS01765		MdtB/MuxB family multidrug efflux RND transporter permease subunit
NZ_CP008781	406453	snp	C	T	T:20 C:0	CDS	+	3249/3303	1083/1100	synonymous_variant c.3249C>T p.Ala1083Ala	DP58_RS01770		transport system membrane protein
NZ_CP008781	406516	snp	A	G	G:20 A:0
NZ_CP008781	407831	ins	G	GCGCAACGCAA	GCGCAACGCAA:15 G:0
NZ_CP008781	408103	snp	A	G	G:20 A:0
NZ_CP008781	408175	snp	G	T	T:20 G:0
NZ_CP008781	408826	snp	C	T	T:20 C:0
NZ_CP008781	408836	snp	C	T	T:20 C:0
NZ_CP008781	409224	snp	C	T	T:20 C:0	CDS	+	108/1743	36/580	synonymous_variant c.108C>T p.Arg36Arg	DP58_RS01790	cdpA	cyclic di-GMP phosphodiesterase CdpA
NZ_CP008781	409263	snp	T	C	C:20 T:0	CDS	+	147/1743	49/580	synonymous_variant c.147T>C p.Gly49Gly	DP58_RS01790	cdpA	cyclic di-GMP phosphodiesterase CdpA
NZ_CP008781	409456	snp	A	G	G:20 A:0	CDS	+	340/1743	114/580	missense_variant c.340A>G p.Ile114Val	DP58_RS01790	cdpA	cyclic di-GMP phosphodiesterase CdpA
NZ_CP008781	409846	snp	C	T	T:20 C:0	CDS	+	730/1743	244/580	synonymous_variant c.730C>T p.Leu244Leu	DP58_RS01790	cdpA	cyclic di-GMP phosphodiesterase CdpA
NZ_CP008781	410556	complex	CTAC	TTAT	TTAT:18 CTAC:0	CDS	+	1440/1743	480/580	synonymous_variant c.1440_1443delCTACinsTTAT p.482	DP58_RS01790	cdpA	cyclic di-GMP phosphodiesterase CdpA
NZ_CP008781	411331	snp	A	G	G:20 A:0	CDS	+	438/1455	146/484	synonymous_variant c.438A>G p.Gln146Gln	DP58_RS01795		HDOD domain-containing protein
NZ_CP008781	411488	snp	T	C	C:20 T:0	CDS	+	595/1455	199/484	missense_variant c.595T>C p.Phe199Leu	DP58_RS01795		HDOD domain-containing protein
NZ_CP008781	411532	snp	C	G	G:20 C:0	CDS	+	639/1455	213/484	synonymous_variant c.639C>G p.Ala213Ala	DP58_RS01795		HDOD domain-containing protein
NZ_CP008781	411584	snp	T	C	C:20 T:0	CDS	+	691/1455	231/484	synonymous_variant c.691T>C p.Leu231Leu	DP58_RS01795		HDOD domain-containing protein
NZ_CP008781	412063	snp	A	G	G:20 A:0	CDS	+	1170/1455	390/484	synonymous_variant c.1170A>G p.Val390Val	DP58_RS01795		HDOD domain-containing protein
NZ_CP008781	412171	snp	G	A	A:20 G:0	CDS	+	1278/1455	426/484	synonymous_variant c.1278G>A p.Ala426Ala	DP58_RS01795		HDOD domain-containing protein
NZ_CP008781	412423	ins	A	ACGCCTTT	ACGCCTTT:12 A:0
NZ_CP008781	413262	snp	A	G	G:20 A:0	CDS	-	471/789	157/262	synonymous_variant c.471T>C p.Asp157Asp	DP58_RS01800		cytochrome c4
NZ_CP008781	413897	snp	A	G	G:20 A:0	CDS	-	1458/1626	486/541	synonymous_variant c.1458T>C p.Ser486Ser	DP58_RS01805		b(o/a)3-type cytochrome-c oxidase subunit 1
NZ_CP008781	413928	snp	A	G	G:20 A:0	CDS	-	1427/1626	476/541	missense_variant c.1427T>C p.Val476Ala	DP58_RS01805		b(o/a)3-type cytochrome-c oxidase subunit 1
NZ_CP008781	414323	snp	C	G	G:20 C:0	CDS	-	1032/1626	344/541	synonymous_variant c.1032G>C p.Gly344Gly	DP58_RS01805		b(o/a)3-type cytochrome-c oxidase subunit 1
NZ_CP008781	414338	snp	G	A	A:20 G:0	CDS	-	1017/1626	339/541	synonymous_variant c.1017C>T p.Gly339Gly	DP58_RS01805		b(o/a)3-type cytochrome-c oxidase subunit 1
NZ_CP008781	415804	snp	G	A	A:20 G:0	CDS	-	95/558	32/185	missense_variant c.95C>T p.Thr32Met	DP58_RS01810		cytochrome c oxidase subunit II
NZ_CP008781	416022	snp	A	G	G:20 A:0	CDS	-	87/183	29/60	synonymous_variant c.87T>C p.Gly29Gly	DP58_RS01815		hypothetical protein
NZ_CP008781	416036	snp	A	C	C:20 A:0	CDS	-	73/183	25/60	missense_variant c.73T>G p.Ser25Ala	DP58_RS01815		hypothetical protein
NZ_CP008781	416974	snp	T	C	C:20 T:0	CDS	-	435/1293	145/430	synonymous_variant c.435A>G p.Val145Val	DP58_RS01820		cytochrome c
NZ_CP008781	417217	snp	C	G	G:20 C:0	CDS	-	192/1293	64/430	synonymous_variant c.192G>C p.Pro64Pro	DP58_RS01820		cytochrome c
NZ_CP008781	417308	snp	A	G	G:20 A:0	CDS	-	101/1293	34/430	missense_variant c.101T>C p.Val34Ala	DP58_RS01820		cytochrome c
NZ_CP008781	417588	snp	A	G	G:20 A:0	CDS	-	537/717	179/238	synonymous_variant c.537T>C p.Arg179Arg	DP58_RS01825		c-type cytochrome
NZ_CP008781	417671	snp	A	G	G:20 A:0	CDS	-	454/717	152/238	missense_variant c.454T>C p.Ser152Pro	DP58_RS01825		c-type cytochrome
NZ_CP008781	418407	snp	C	T	T:20 C:0
NZ_CP008781	418924	snp	C	T	T:20 C:0	CDS	-	856/1242	286/413	missense_variant c.856G>A p.Gly286Ser	DP58_RS01835		aspartyl protease family protein
NZ_CP008781	419327	snp	G	A	A:20 G:0	CDS	-	453/1242	151/413	synonymous_variant c.453C>T p.Tyr151Tyr	DP58_RS01835		aspartyl protease family protein
NZ_CP008781	419667	snp	G	A	A:20 G:0	CDS	-	113/1242	38/413	missense_variant c.113C>T p.Thr38Ile	DP58_RS01835		aspartyl protease family protein
NZ_CP008781	419719	snp	G	A	A:20 G:0	CDS	-	61/1242	21/413	missense_variant c.61C>T p.Leu21Phe	DP58_RS01835		aspartyl protease family protein
NZ_CP008781	419842	snp	T	C	C:20 T:0
NZ_CP008781	419878	snp	G	A	A:20 G:0
NZ_CP008781	419928	snp	A	G	G:20 A:0
NZ_CP008781	419958	snp	T	C	C:20 T:0
NZ_CP008781	419990	snp	T	C	C:20 T:0
NZ_CP008781	420078	snp	C	T	T:20 C:0
NZ_CP008781	420086	snp	T	C	C:20 T:0
NZ_CP008781	420393	snp	T	C	C:20 T:0	CDS	-	1467/1728	489/575	synonymous_variant c.1467A>G p.Ala489Ala	DP58_RS01840		sensor histidine kinase
NZ_CP008781	420759	snp	A	G	G:20 A:0	CDS	-	1101/1728	367/575	synonymous_variant c.1101T>C p.Arg367Arg	DP58_RS01840		sensor histidine kinase
NZ_CP008781	420831	snp	T	C	C:20 T:0	CDS	-	1029/1728	343/575	synonymous_variant c.1029A>G p.Glu343Glu	DP58_RS01840		sensor histidine kinase
NZ_CP008781	421617	snp	A	G	G:20 A:0	CDS	-	243/1728	81/575	synonymous_variant c.243T>C p.Thr81Thr	DP58_RS01840		sensor histidine kinase
NZ_CP008781	422021	snp	A	G	G:20 A:0
NZ_CP008781	422146	snp	T	C	C:20 T:0
NZ_CP008781	422267	snp	C	T	T:20 C:0
NZ_CP008781	422438	snp	T	G	G:20 T:0
NZ_CP008781	422451	snp	G	A	A:20 G:0
NZ_CP008781	422713	complex	GG	AT	AT:20 GG:0
NZ_CP008781	423365	snp	C	G	G:20 C:0	CDS	+	618/1026	206/341	synonymous_variant c.618C>G p.Gly206Gly	DP58_RS01845		sulfonate ABC transporter substrate-binding protein
NZ_CP008781	423695	snp	A	G	G:20 A:0	CDS	+	948/1026	316/341	synonymous_variant c.948A>G p.Arg316Arg	DP58_RS01845		sulfonate ABC transporter substrate-binding protein
NZ_CP008781	423815	snp	G	T	T:20 G:0
NZ_CP008781	423833	snp	T	G	G:20 T:0
NZ_CP008781	423938	snp	G	A	A:20 G:0
NZ_CP008781	423962	snp	C	T	T:20 C:0
NZ_CP008781	424163	del	AGCGCGAC	A	A:18 AGCGCGAC:0
NZ_CP008781	424207	snp	C	T	T:20 C:0	CDS	-	622/636	208/211	missense_variant c.622G>A p.Gly208Ser	DP58_RS01850		transposase
NZ_CP008781	424599	snp	G	A	A:20 G:0	CDS	-	230/636	77/211	missense_variant c.230C>T p.Ala77Val	DP58_RS01850		transposase
NZ_CP008781	424760	snp	T	C	C:20 T:0	CDS	-	69/636	23/211	synonymous_variant c.69A>G p.Arg23Arg	DP58_RS01850		transposase
NZ_CP008781	424769	ins	C	CA	CA:20 C:0	CDS	-	59/636	20/211	frameshift_variant c.59_60insT p.Lys20fs	DP58_RS01850		transposase
NZ_CP008781	424869	snp	A	G	G:20 A:0
NZ_CP008781	425814	snp	T	C	C:20 T:0	CDS	-	678/1275	226/424	synonymous_variant c.678A>G p.Ala226Ala	DP58_RS01855	serA	phosphoglycerate dehydrogenase
NZ_CP008781	425940	snp	T	C	C:20 T:0	CDS	-	552/1275	184/424	synonymous_variant c.552A>G p.Glu184Glu	DP58_RS01855	serA	phosphoglycerate dehydrogenase
NZ_CP008781	426090	snp	A	G	G:20 A:0	CDS	-	402/1275	134/424	synonymous_variant c.402T>C p.Ile134Ile	DP58_RS01855	serA	phosphoglycerate dehydrogenase
NZ_CP008781	426178	snp	G	T	T:20 G:0	CDS	-	314/1275	105/424	missense_variant c.314C>A p.Pro105Gln	DP58_RS01855	serA	phosphoglycerate dehydrogenase
NZ_CP008781	426213	snp	C	A	A:20 C:0	CDS	-	279/1275	93/424	synonymous_variant c.279G>T p.Gly93Gly	DP58_RS01855	serA	phosphoglycerate dehydrogenase
NZ_CP008781	426465	snp	T	G	G:20 T:0	CDS	-	27/1275	9/424	synonymous_variant c.27A>C p.Gly9Gly	DP58_RS01855	serA	phosphoglycerate dehydrogenase
NZ_CP008781	426547	snp	G	T	T:20 G:0
NZ_CP008781	426714	del	TC	T	T:20 TC:0
NZ_CP008781	428182	snp	A	C	C:20 A:0	CDS	+	142/1074	48/357	missense_variant c.142A>C p.Ile48Leu	DP58_RS01865		fatty acid desaturase
NZ_CP008781	428433	snp	G	A	A:20 G:0	CDS	+	393/1074	131/357	synonymous_variant c.393G>A p.Val131Val	DP58_RS01865		fatty acid desaturase
NZ_CP008781	429155	ins	G	GGCCGC	GGCCGC:18 G:0
NZ_CP008781	429278	snp	C	G	G:20 C:0	CDS	-	1833/1851	611/616	synonymous_variant c.1833G>C p.Thr611Thr	DP58_RS01875		M24 family metallopeptidase
NZ_CP008781	429331	snp	C	T	T:20 C:0	CDS	-	1780/1851	594/616	missense_variant c.1780G>A p.Ala594Thr	DP58_RS01875		M24 family metallopeptidase
NZ_CP008781	429359	snp	G	A	A:20 G:0	CDS	-	1752/1851	584/616	synonymous_variant c.1752C>T p.Asp584Asp	DP58_RS01875		M24 family metallopeptidase
NZ_CP008781	429554	snp	A	G	G:20 A:0	CDS	-	1557/1851	519/616	synonymous_variant c.1557T>C p.Gly519Gly	DP58_RS01875		M24 family metallopeptidase
NZ_CP008781	429572	snp	A	G	G:20 A:0	CDS	-	1539/1851	513/616	synonymous_variant c.1539T>C p.Ile513Ile	DP58_RS01875		M24 family metallopeptidase
NZ_CP008781	429863	snp	T	G	G:20 T:0	CDS	-	1248/1851	416/616	synonymous_variant c.1248A>C p.Pro416Pro	DP58_RS01875		M24 family metallopeptidase
NZ_CP008781	429871	snp	C	T	T:20 C:0	CDS	-	1240/1851	414/616	missense_variant c.1240G>A p.Val414Ile	DP58_RS01875		M24 family metallopeptidase
NZ_CP008781	429951	snp	G	C	C:20 G:0	CDS	-	1160/1851	387/616	missense_variant c.1160C>G p.Ala387Gly	DP58_RS01875		M24 family metallopeptidase
NZ_CP008781	430136	snp	G	A	A:20 G:0	CDS	-	975/1851	325/616	synonymous_variant c.975C>T p.His325His	DP58_RS01875		M24 family metallopeptidase
NZ_CP008781	430145	snp	G	A	A:20 G:0	CDS	-	966/1851	322/616	synonymous_variant c.966C>T p.Asp322Asp	DP58_RS01875		M24 family metallopeptidase
NZ_CP008781	430436	snp	A	G	G:20 A:0	CDS	-	675/1851	225/616	synonymous_variant c.675T>C p.Cys225Cys	DP58_RS01875		M24 family metallopeptidase
NZ_CP008781	430859	snp	C	A	A:20 C:0	CDS	-	252/1851	84/616	synonymous_variant c.252G>T p.Val84Val	DP58_RS01875		M24 family metallopeptidase
NZ_CP008781	431215	complex	CC	TT	TT:20 CC:0
NZ_CP008781	431301	snp	C	T	T:20 C:0
NZ_CP008781	431321	snp	A	G	G:20 A:0
NZ_CP008781	431625	complex	AGCAG	GGCAA	GGCAA:19 AGCAG:0
NZ_CP008781	438553	snp	A	C	C:20 A:0	CDS	+	684/1218	228/405	synonymous_variant c.684A>C p.Ala228Ala	DP58_RS01905		DUF2863 family protein
NZ_CP008781	439943	snp	A	G	G:20 A:0	CDS	+	654/840	218/279	synonymous_variant c.654A>G p.Pro218Pro	DP58_RS01910		response regulator transcription factor
NZ_CP008781	440828	snp	C	T	T:20 C:0	CDS	+	633/675	211/224	synonymous_variant c.633C>T p.Thr211Thr	DP58_RS01915		energy-coupling factor ABC transporter permease
NZ_CP008781	441109	snp	T	C	C:20 T:0	CDS	+	80/621	27/206	missense_variant c.80T>C p.Val27Ala	DP58_RS01920		hypothetical protein
NZ_CP008781	441476	snp	A	G	G:20 A:0	CDS	+	447/621	149/206	synonymous_variant c.447A>G p.Pro149Pro	DP58_RS01920		hypothetical protein
NZ_CP008781	441640	snp	G	A	A:20 G:0	CDS	+	611/621	204/206	missense_variant c.611G>A p.Arg204His	DP58_RS01920		hypothetical protein
NZ_CP008781	441649	snp	G	A	A:20 G:0	CDS	+	620/621	207/206	splice_region_variant&stop_retained_variant c.620G>A p.Ter207Ter	DP58_RS01920		hypothetical protein
NZ_CP008781	441719	snp	T	C	C:20 T:0
NZ_CP008781	441843	snp	G	C	C:20 G:0
NZ_CP008781	442385	snp	C	T	T:20 C:0	CDS	-	631/1155	211/384	missense_variant c.631G>A p.Val211Ile	DP58_RS01925		M14-type cytosolic carboxypeptidase
NZ_CP008781	442722	snp	A	G	G:20 A:0	CDS	-	294/1155	98/384	synonymous_variant c.294T>C p.Asp98Asp	DP58_RS01925		M14-type cytosolic carboxypeptidase
NZ_CP008781	444021	snp	T	C	C:20 T:0	CDS	+	72/633	24/210	synonymous_variant c.72T>C p.Asp24Asp	DP58_RS01935		PIN domain-containing protein
NZ_CP008781	444210	snp	A	G	G:20 A:0	CDS	+	261/633	87/210	synonymous_variant c.261A>G p.Thr87Thr	DP58_RS01935		PIN domain-containing protein
NZ_CP008781	445925	del	GCCGCCGACGCA	G	G:17 GCCGCCGACGCA:0
NZ_CP008781	446021	snp	T	G	G:20 T:0
NZ_CP008781	447503	snp	A	G	G:20 A:0	CDS	+	574/792	192/263	missense_variant c.574A>G p.Thr192Ala	DP58_RS01950		enoyl-CoA hydratase
NZ_CP008781	447814	snp	T	G	G:20 T:0	CDS	+	84/714	28/237	synonymous_variant c.84T>G p.Pro28Pro	DP58_RS01955		histidine phosphatase family protein
NZ_CP008781	448455	snp	T	C	C:20 T:0
NZ_CP008781	448812	snp	G	A	A:20 G:0	CDS	+	341/1107	114/368	missense_variant c.341G>A p.Arg114His	DP58_RS01960		phosphotransferase
NZ_CP008781	448870	snp	C	T	T:20 C:0	CDS	+	399/1107	133/368	synonymous_variant c.399C>T p.Gly133Gly	DP58_RS01960		phosphotransferase
NZ_CP008781	448879	snp	A	G	G:20 A:0	CDS	+	408/1107	136/368	synonymous_variant c.408A>G p.Leu136Leu	DP58_RS01960		phosphotransferase
NZ_CP008781	449090	snp	A	C	C:20 A:0	CDS	+	619/1107	207/368	synonymous_variant c.619A>C p.Arg207Arg	DP58_RS01960		phosphotransferase
NZ_CP008781	449258	snp	A	G	G:20 A:0	CDS	+	787/1107	263/368	missense_variant c.787A>G p.Thr263Ala	DP58_RS01960		phosphotransferase
NZ_CP008781	449569	snp	T	C	C:20 T:0	CDS	+	1098/1107	366/368	synonymous_variant c.1098T>C p.His366His	DP58_RS01960		phosphotransferase
NZ_CP008781	449608	snp	C	T	T:20 C:0
NZ_CP008781	450779	snp	A	G	G:20 A:0	CDS	+	1158/1227	386/408	synonymous_variant c.1158A>G p.Gly386Gly	DP58_RS01965		acyl-CoA dehydrogenase family protein
NZ_CP008781	451693	snp	A	G	G:20 A:0	CDS	-	702/1263	234/420	synonymous_variant c.702T>C p.Gly234Gly	DP58_RS01970		right-handed parallel beta-helix repeat-containing protein
NZ_CP008781	451993	snp	A	G	G:20 A:0	CDS	-	402/1263	134/420	synonymous_variant c.402T>C p.Gly134Gly	DP58_RS01970		right-handed parallel beta-helix repeat-containing protein
NZ_CP008781	452536	snp	C	T	T:20 C:0	CDS	-	434/483	145/160	missense_variant c.434G>A p.Arg145Gln	DP58_RS01975		MaoC family dehydratase
NZ_CP008781	454128	snp	A	G	G:20 A:0	CDS	-	471/1134	157/377	synonymous_variant c.471T>C p.Val157Val	DP58_RS01985		acyl-CoA dehydrogenase
NZ_CP008781	454606	snp	C	T	T:20 C:0
NZ_CP008781	455216	snp	G	A	A:20 G:0	CDS	-	591/1197	197/398	synonymous_variant c.591C>T p.Ile197Ile	DP58_RS01990		acyl-CoA dehydrogenase family protein
NZ_CP008781	456353	snp	T	C	C:20 T:0
NZ_CP008781	456926	snp	G	A	A:20 G:0	CDS	-	106/591	36/196	synonymous_variant c.106C>T p.Leu36Leu	DP58_RS02000		NUDIX hydrolase
NZ_CP008781	457218	snp	A	G	G:20 A:0	CDS	-	156/306	52/101	synonymous_variant c.156T>C p.Tyr52Tyr	DP58_RS02005		DUF2818 family protein
NZ_CP008781	457293	snp	G	A	A:20 G:0	CDS	-	81/306	27/101	synonymous_variant c.81C>T p.Ala27Ala	DP58_RS02005		DUF2818 family protein
NZ_CP008781	457334	snp	T	C	C:20 T:0	CDS	-	40/306	14/101	missense_variant c.40A>G p.Thr14Ala	DP58_RS02005		DUF2818 family protein
NZ_CP008781	457604	snp	T	C	C:20 T:0	CDS	-	1227/1458	409/485	synonymous_variant c.1227A>G p.Thr409Thr	DP58_RS02010	nuoN	NADH-quinone oxidoreductase subunit NuoN
NZ_CP008781	457778	snp	C	G	G:20 C:0	CDS	-	1053/1458	351/485	synonymous_variant c.1053G>C p.Ala351Ala	DP58_RS02010	nuoN	NADH-quinone oxidoreductase subunit NuoN
NZ_CP008781	458462	snp	G	A	A:20 G:0	CDS	-	369/1458	123/485	synonymous_variant c.369C>T p.Leu123Leu	DP58_RS02010	nuoN	NADH-quinone oxidoreductase subunit NuoN
NZ_CP008781	460645	snp	C	T	T:20 C:0	CDS	-	1771/2040	591/679	missense_variant c.1771G>A p.Val591Ile	DP58_RS02020	nuoL	NADH-quinone oxidoreductase subunit L
NZ_CP008781	460970	snp	T	C	C:20 T:0	CDS	-	1446/2040	482/679	synonymous_variant c.1446A>G p.Glu482Glu	DP58_RS02020	nuoL	NADH-quinone oxidoreductase subunit L
NZ_CP008781	461144	snp	A	G	G:20 A:0	CDS	-	1272/2040	424/679	synonymous_variant c.1272T>C p.Phe424Phe	DP58_RS02020	nuoL	NADH-quinone oxidoreductase subunit L
NZ_CP008781	462182	snp	C	T	T:20 C:0	CDS	-	234/2040	78/679	synonymous_variant c.234G>A p.Lys78Lys	DP58_RS02020	nuoL	NADH-quinone oxidoreductase subunit L
NZ_CP008781	462571	snp	A	G	G:20 A:0	CDS	-	168/306	56/101	synonymous_variant c.168T>C p.Asp56Asp	DP58_RS02025	nuoK	NADH-quinone oxidoreductase subunit NuoK
NZ_CP008781	463667	snp	G	A	A:20 G:0	CDS	-	345/489	115/162	synonymous_variant c.345C>T p.Asp115Asp	DP58_RS02035	nuoI	NADH-quinone oxidoreductase subunit NuoI
NZ_CP008781	463760	snp	G	C	C:20 G:0	CDS	-	252/489	84/162	synonymous_variant c.252C>G p.Thr84Thr	DP58_RS02035	nuoI	NADH-quinone oxidoreductase subunit NuoI
NZ_CP008781	464208	snp	A	C	C:20 A:0	CDS	-	884/1065	295/354	missense_variant c.884T>G p.Phe295Cys	DP58_RS02040	nuoH	NADH-quinone oxidoreductase subunit NuoH
NZ_CP008781	465771	snp	G	A	A:20 G:0	CDS	-	1652/2331	551/776	missense_variant c.1652C>T p.Thr551Ile	DP58_RS02045	nuoG	NADH-quinone oxidoreductase subunit NuoG
NZ_CP008781	465952	snp	T	C	C:20 T:0	CDS	-	1471/2331	491/776	missense_variant c.1471A>G p.Ile491Val	DP58_RS02045	nuoG	NADH-quinone oxidoreductase subunit NuoG
NZ_CP008781	467898	snp	G	A	A:20 G:0	CDS	-	918/1311	306/436	synonymous_variant c.918C>T p.Asp306Asp	DP58_RS02050	nuoF	NADH-quinone oxidoreductase subunit NuoF
NZ_CP008781	468881	snp	G	A	A:20 G:0	CDS	-	417/486	139/161	synonymous_variant c.417C>T p.Asn139Asn	DP58_RS02055	nuoE	NADH-quinone oxidoreductase subunit NuoE
NZ_CP008781	469079	snp	A	G	G:20 A:0	CDS	-	219/486	73/161	synonymous_variant c.219T>C p.Pro73Pro	DP58_RS02055	nuoE	NADH-quinone oxidoreductase subunit NuoE
NZ_CP008781	469928	snp	G	A	A:20 G:0	CDS	-	792/1254	264/417	synonymous_variant c.792C>T p.Asp264Asp	DP58_RS02060		NADH-quinone oxidoreductase subunit D
NZ_CP008781	470311	snp	G	A	A:20 G:0	CDS	-	409/1254	137/417	synonymous_variant c.409C>T p.Leu137Leu	DP58_RS02060		NADH-quinone oxidoreductase subunit D
NZ_CP008781	470615	snp	G	A	A:20 G:0	CDS	-	105/1254	35/417	synonymous_variant c.105C>T p.Arg35Arg	DP58_RS02060		NADH-quinone oxidoreductase subunit D
NZ_CP008781	470702	snp	G	A	A:20 G:0	CDS	-	18/1254	6/417	synonymous_variant c.18C>T p.Asn6Asn	DP58_RS02060		NADH-quinone oxidoreductase subunit D
NZ_CP008781	470726	snp	A	C	C:20 A:0
NZ_CP008781	470892	snp	A	G	G:20 A:0	CDS	-	441/603	147/200	synonymous_variant c.441T>C p.Phe147Phe	DP58_RS02065		NADH-quinone oxidoreductase subunit C
NZ_CP008781	471638	snp	C	T	T:20 C:0	CDS	-	195/480	65/159	synonymous_variant c.195G>A p.Gln65Gln	DP58_RS02070		NADH-quinone oxidoreductase subunit B
NZ_CP008781	473146	snp	C	T	T:20 C:0	CDS	-	715/801	239/266	missense_variant c.715G>A p.Gly239Ser	DP58_RS02090	tpiA	triose-phosphate isomerase
NZ_CP008781	473361	snp	T	G	G:20 T:0	CDS	-	500/801	167/266	missense_variant c.500A>C p.Asp167Ala	DP58_RS02090	tpiA	triose-phosphate isomerase
NZ_CP008781	473393	snp	C	G	G:20 C:0	CDS	-	468/801	156/266	synonymous_variant c.468G>C p.Gly156Gly	DP58_RS02090	tpiA	triose-phosphate isomerase
NZ_CP008781	473765	snp	G	A	A:20 G:0	CDS	-	96/801	32/266	synonymous_variant c.96C>T p.Gly32Gly	DP58_RS02090	tpiA	triose-phosphate isomerase
NZ_CP008781	474681	snp	A	C	C:20 A:0	CDS	-	259/1020	87/339	missense_variant c.259T>G p.Cys87Gly	DP58_RS02095		NAD(P)H-quinone oxidoreductase
NZ_CP008781	475835	snp	G	A	A:20 G:0	CDS	-	1362/2142	454/713	synonymous_variant c.1362C>T p.Cys454Cys	DP58_RS02100	pnp	polyribonucleotide nucleotidyltransferase
NZ_CP008781	481783	snp	G	A	A:20 G:0	CDS	+	617/1548	206/515	missense_variant c.617G>A p.Ser206Asn	DP58_RS02130		SulP family inorganic anion transporter
NZ_CP008781	481844	snp	T	C	C:20 T:0	CDS	+	678/1548	226/515	synonymous_variant c.678T>C p.Leu226Leu	DP58_RS02130		SulP family inorganic anion transporter
NZ_CP008781	482930	snp	A	G	G:20 A:0	CDS	-	1467/1548	489/515	synonymous_variant c.1467T>C p.Val489Val	DP58_RS02135		2-isopropylmalate synthase
NZ_CP008781	483446	snp	T	C	C:20 T:0	CDS	-	951/1548	317/515	synonymous_variant c.951A>G p.Ala317Ala	DP58_RS02135		2-isopropylmalate synthase
NZ_CP008781	483860	snp	T	C	C:20 T:0	CDS	-	537/1548	179/515	synonymous_variant c.537A>G p.Leu179Leu	DP58_RS02135		2-isopropylmalate synthase
NZ_CP008781	484307	snp	A	G	G:20 A:0	CDS	-	90/1548	30/515	synonymous_variant c.90T>C p.Arg30Arg	DP58_RS02135		2-isopropylmalate synthase
NZ_CP008781	484626	snp	T	C	C:20 T:0
NZ_CP008781	484652	snp	G	A	A:20 G:0
NZ_CP008781	484663	snp	A	C	C:20 A:0
NZ_CP008781	484681	ins	G	GC	GC:19 G:0
NZ_CP008781	484872	snp	T	C	C:20 T:0	CDS	-	756/873	252/290	synonymous_variant c.756A>G p.Pro252Pro	DP58_RS02140	pssA	CDP-diacylglycerol--serine O-phosphatidyltransferase
NZ_CP008781	484971	snp	C	T	T:20 C:0	CDS	-	657/873	219/290	synonymous_variant c.657G>A p.Ala219Ala	DP58_RS02140	pssA	CDP-diacylglycerol--serine O-phosphatidyltransferase
NZ_CP008781	491715	snp	C	G	G:20 C:0	CDS	+	429/756	143/251	synonymous_variant c.429C>G p.Ala143Ala	DP58_RS02175		DUF3106 domain-containing protein
NZ_CP008781	494953	snp	T	C	C:20 T:0	CDS	+	302/546	101/181	missense_variant c.302T>C p.Val101Ala	DP58_RS02195		diacylglycerol kinase
NZ_CP008781	497143	snp	G	A	A:20 G:0
NZ_CP008781	501948	complex	G	ACCGTCCACGCCGGCCATC	ACCGTCCACGCCGGCCATC:14 G:1	CDS	-	18/1299	6/432	disruptive_inframe_insertion&synonymous_variant c.18delCinsGATGGCCGGCGTGGACGGT p.Gly6_Val7insMetAlaGlyValAspGly	DP58_RS02220		MFS transporter
NZ_CP008781	501999	complex	TCCGC	CCCGT	CCCGT:18 TCCGC:0
NZ_CP008781	502012	snp	A	G	G:18 A:0
NZ_CP008781	502019	snp	G	A	A:18 G:0
NZ_CP008781	502053	snp	C	T	T:18 C:0
NZ_CP008781	502456	snp	T	C	C:20 T:0	CDS	-	1152/1395	384/464	synonymous_variant c.1152A>G p.Pro384Pro	DP58_RS02225		amidase
NZ_CP008781	502536	snp	C	G	G:20 C:0	CDS	-	1072/1395	358/464	missense_variant c.1072G>C p.Glu358Gln	DP58_RS02225		amidase
NZ_CP008781	503176	snp	G	A	A:20 G:0	CDS	-	432/1395	144/464	synonymous_variant c.432C>T p.Arg144Arg	DP58_RS02225		amidase
NZ_CP008781	504362	snp	T	C	C:20 T:0	CDS	-	231/642	77/213	synonymous_variant c.231A>G p.Ala77Ala	DP58_RS02230		DUF924 domain-containing protein
NZ_CP008781	504370	snp	G	A	A:20 G:0	CDS	-	223/642	75/213	missense_variant c.223C>T p.Leu75Phe	DP58_RS02230		DUF924 domain-containing protein
NZ_CP008781	504488	snp	T	C	C:20 T:0	CDS	-	105/642	35/213	synonymous_variant c.105A>G p.Ala35Ala	DP58_RS02230		DUF924 domain-containing protein
NZ_CP008781	504526	snp	G	A	A:20 G:0	CDS	-	67/642	23/213	missense_variant c.67C>T p.Pro23Ser	DP58_RS02230		DUF924 domain-containing protein
NZ_CP008781	504565	snp	C	T	T:20 C:0	CDS	-	28/642	10/213	missense_variant c.28G>A p.Ala10Thr	DP58_RS02230		DUF924 domain-containing protein
NZ_CP008781	504691	snp	G	A	A:20 G:0	CDS	-	630/732	210/243	synonymous_variant c.630C>T p.Gly210Gly	DP58_RS02235		alanyl-tRNA editing protein
NZ_CP008781	504842	snp	T	C	C:20 T:0	CDS	-	479/732	160/243	missense_variant c.479A>G p.Asp160Gly	DP58_RS02235		alanyl-tRNA editing protein
NZ_CP008781	504854	snp	C	G	G:20 C:0	CDS	-	467/732	156/243	missense_variant c.467G>C p.Gly156Ala	DP58_RS02235		alanyl-tRNA editing protein
NZ_CP008781	505056	complex	TCGCT	CCGCC	CCGCC:20 TCGCT:0	CDS	-	265/732	87/243	missense_variant c.261_265delAGCGAinsGGCGG p.Ser89Gly	DP58_RS02235		alanyl-tRNA editing protein
NZ_CP008781	505247	snp	T	G	G:20 T:0	CDS	-	74/732	25/243	missense_variant c.74A>C p.Glu25Ala	DP58_RS02235		alanyl-tRNA editing protein
NZ_CP008781	506256	snp	G	A	A:20 G:0	CDS	-	2328/2643	776/880	synonymous_variant c.2328C>T p.Leu776Leu	DP58_RS02245		FtsX-like permease family protein
NZ_CP008781	510515	del	TGGGCGGG	T	T:17 TGGGCGGG:0
NZ_CP008781	511256	snp	T	G	G:20 T:0	CDS	-	54/699	18/232	synonymous_variant c.54A>C p.Arg18Arg	DP58_RS02265	kdpE	two-component system response regulator KdpE
NZ_CP008781	513519	snp	C	T	T:20 C:0	CDS	-	765/2982	255/993	synonymous_variant c.765G>A p.Val255Val	DP58_RS02270		DUF4118 domain-containing protein
NZ_CP008781	514492	complex	GCGGCGCGCCCCGCCGGG	A	A:15 GCGGCGCGCCCCGCCGGG:0
NZ_CP008781	514519	snp	G	A	A:16 G:0
NZ_CP008781	514550	snp	C	G	G:18 C:0
NZ_CP008781	514564	snp	C	G	G:18 C:0
NZ_CP008781	516395	snp	G	A	A:20 G:0	CDS	-	855/2088	285/695	synonymous_variant c.855C>T p.Ala285Ala	DP58_RS02285	kdpB	potassium-transporting ATPase subunit KdpB
NZ_CP008781	518206	snp	C	G	G:20 C:0	CDS	-	921/1809	307/602	synonymous_variant c.921G>C p.Gly307Gly	DP58_RS02290	kdpA	potassium-transporting ATPase subunit KdpA
NZ_CP008781	518957	snp	C	A	A:20 C:0	CDS	-	170/1809	57/602	missense_variant c.170G>T p.Arg57Leu	DP58_RS02290	kdpA	potassium-transporting ATPase subunit KdpA
NZ_CP008781	519518	snp	T	C	C:20 T:0	CDS	-	157/291	53/96	missense_variant c.157A>G p.Ser53Gly	DP58_RS39975		hypothetical protein
NZ_CP008781	519588	snp	G	A	A:20 G:0	CDS	-	87/291	29/96	synonymous_variant c.87C>T p.Ala29Ala	DP58_RS39975		hypothetical protein
NZ_CP008781	520063	snp	C	T	T:20 C:0	CDS	-	592/975	198/324	missense_variant c.592G>A p.Glu198Lys	DP58_RS02300		quinone oxidoreductase
NZ_CP008781	521272	snp	A	G	G:13 A:0
NZ_CP008781	521342	snp	G	A	A:17 G:0
NZ_CP008781	521555	ins	G	GGCTTACGCC	GGCTTACGCC:18 G:1
NZ_CP008781	521595	snp	A	G	G:20 A:0
NZ_CP008781	521611	snp	G	C	C:20 G:0
NZ_CP008781	521616	snp	A	G	G:20 A:0
NZ_CP008781	521686	snp	C	G	G:20 C:0	CDS	-	327/393	109/130	synonymous_variant c.327G>C p.Ala109Ala	DP58_RS02305		methylglyoxal synthase
NZ_CP008781	522087	del	GCGCGCCGCT	G	G:18 GCGCGCCGCT:0
NZ_CP008781	522186	snp	G	A	A:20 G:0
NZ_CP008781	523446	snp	C	T	T:20 C:0	CDS	+	159/651	53/216	synonymous_variant c.159C>T p.Asn53Asn	DP58_RS02315	upp	uracil phosphoribosyltransferase
NZ_CP008781	526315	snp	G	A	A:20 G:0	CDS	+	1064/1278	355/425	missense_variant c.1064G>A p.Gly355Glu	DP58_RS02325	purD	phosphoribosylamine--glycine ligase
NZ_CP008781	526379	snp	G	C	C:20 G:0	CDS	+	1128/1278	376/425	synonymous_variant c.1128G>C p.Ser376Ser	DP58_RS02325	purD	phosphoribosylamine--glycine ligase
NZ_CP008781	526548	snp	G	T	T:20 G:0
NZ_CP008781	528363	snp	A	G	G:20 A:0	CDS	+	27/465	9/154	synonymous_variant c.27A>G p.Val9Val	DP58_RS02340	rsfS	ribosome silencing factor
NZ_CP008781	529974	snp	T	C	C:20 T:0	CDS	+	594/630	198/209	synonymous_variant c.594T>C p.Thr198Thr	DP58_RS02350		Maf-like protein
NZ_CP008781	530834	snp	G	A	A:20 G:0	CDS	+	816/1467	272/488	synonymous_variant c.816G>A p.Glu272Glu	DP58_RS02355	rng	ribonuclease G
NZ_CP008781	534536	snp	G	A	A:20 G:0	CDS	-	69/1386	23/461	synonymous_variant c.69C>T p.Ala23Ala	DP58_RS02365		pectin acetylesterase-family hydrolase
NZ_CP008781	534600	snp	G	A	A:20 G:0	CDS	-	5/1386	2/461	missense_variant c.5C>T p.Pro2Leu	DP58_RS02365		pectin acetylesterase-family hydrolase
NZ_CP008781	534617	snp	T	C	C:20 T:0
NZ_CP008781	534777	snp	T	G	G:20 T:0	CDS	-	618/717	206/238	missense_variant c.618A>C p.Arg206Ser	DP58_RS02370	plcR	phospholipase C accessory protein PlcR
NZ_CP008781	534822	snp	A	G	G:20 A:0	CDS	-	573/717	191/238	synonymous_variant c.573T>C p.Ala191Ala	DP58_RS02370	plcR	phospholipase C accessory protein PlcR
NZ_CP008781	534834	snp	C	T	T:20 C:0	CDS	-	561/717	187/238	synonymous_variant c.561G>A p.Pro187Pro	DP58_RS02370	plcR	phospholipase C accessory protein PlcR
NZ_CP008781	534954	snp	G	C	C:20 G:0	CDS	-	441/717	147/238	synonymous_variant c.441C>G p.Ala147Ala	DP58_RS02370	plcR	phospholipase C accessory protein PlcR
NZ_CP008781	534972	snp	C	T	T:20 C:0	CDS	-	423/717	141/238	synonymous_variant c.423G>A p.Gln141Gln	DP58_RS02370	plcR	phospholipase C accessory protein PlcR
NZ_CP008781	535206	complex	TGCCT	CGCCG	CGCCG:20 TGCCT:0	CDS	-	189/717	62/238	missense_variant c.185_189delAGGCAinsCGGCG p.Gln62Pro	DP58_RS02370	plcR	phospholipase C accessory protein PlcR
NZ_CP008781	535224	snp	G	A	A:20 G:0	CDS	-	171/717	57/238	synonymous_variant c.171C>T p.Asp57Asp	DP58_RS02370	plcR	phospholipase C accessory protein PlcR
NZ_CP008781	535286	snp	G	A	A:20 G:0	CDS	-	109/717	37/238	missense_variant c.109C>T p.Pro37Ser	DP58_RS02370	plcR	phospholipase C accessory protein PlcR
NZ_CP008781	535368	snp	T	C	C:20 T:0	CDS	-	27/717	9/238	synonymous_variant c.27A>G p.Arg9Arg	DP58_RS02370	plcR	phospholipase C accessory protein PlcR
NZ_CP008781	535570	snp	C	T	T:20 C:0
NZ_CP008781	535588	snp	G	A	A:20 G:0
NZ_CP008781	535854	snp	T	C	C:20 T:0
NZ_CP008781	535906	snp	T	C	C:20 T:0
NZ_CP008781	535970	snp	G	A	A:20 G:0
NZ_CP008781	536006	del	GCGCACACGCTCGCACACGCT	G	G:16 GCGCACACGCTCGCACACGCT:0
NZ_CP008781	537565	snp	G	A	A:20 G:0
NZ_CP008781	538255	snp	C	A	A:20 C:0	CDS	+	234/435	78/144	synonymous_variant c.234C>A p.Arg78Arg	DP58_RS02385		lipocalin-like domain-containing protein
NZ_CP008781	538708	snp	G	A	A:20 G:0	CDS	+	75/894	25/297	synonymous_variant c.75G>A p.Ala25Ala	DP58_RS02390		RNA polymerase sigma-70 factor
NZ_CP008781	538714	snp	A	G	G:20 A:0	CDS	+	81/894	27/297	synonymous_variant c.81A>G p.Arg27Arg	DP58_RS02390		RNA polymerase sigma-70 factor
NZ_CP008781	540843	del	TGACAAGTGACAAGTGACGAGC	T	T:15 TGACAAGTGACAAGTGACGAGC:0
NZ_CP008781	541011	snp	C	A	A:20 C:0
NZ_CP008781	541241	snp	T	C	C:20 T:0	CDS	+	70/981	24/326	missense_variant c.70T>C p.Phe24Leu	DP58_RS02400		hypothetical protein
NZ_CP008781	541401	snp	G	A	A:20 G:0	CDS	+	230/981	77/326	missense_variant c.230G>A p.Arg77Lys	DP58_RS02400		hypothetical protein
NZ_CP008781	541774	snp	G	A	A:20 G:0	CDS	+	603/981	201/326	synonymous_variant c.603G>A p.Val201Val	DP58_RS02400		hypothetical protein
NZ_CP008781	541795	snp	G	C	C:20 G:0	CDS	+	624/981	208/326	missense_variant c.624G>C p.Gln208His	DP58_RS02400		hypothetical protein
NZ_CP008781	542750	complex	CACGC	GAAGCGACGAA	GAAGCGACGAA:16 CACGC:0	CDS	+	602/1263	201/420	missense_variant&conservative_inframe_insertion c.602_606delCACGCinsGAAGCGACGAA p.Pro201_Arg202delinsArgSerAspGlu	DP58_RS02405		MFS transporter
NZ_CP008781	543219	snp	G	A	A:20 G:0	CDS	+	1071/1263	357/420	synonymous_variant c.1071G>A p.Ala357Ala	DP58_RS02405		MFS transporter
NZ_CP008781	543535	complex	TGT	CGCGGGTGTCGC	CGCGGGTGTCGC:8 TGT:0
NZ_CP008781	543560	snp	G	A	A:13 G:0
NZ_CP008781	543790	snp	C	T	T:20 C:0	CDS	+	130/594	44/197	synonymous_variant c.130C>T p.Leu44Leu	DP58_RS02410		FUSC family protein
NZ_CP008781	544086	snp	T	C	C:20 T:0	CDS	+	426/594	142/197	synonymous_variant c.426T>C p.Ala142Ala	DP58_RS02410		FUSC family protein
NZ_CP008781	544419	snp	T	C	C:20 T:0
NZ_CP008781	544550	snp	C	T	T:20 C:0	CDS	-	366/381	122/126	synonymous_variant c.366G>A p.Leu122Leu	DP58_RS02415		RcnB family protein
NZ_CP008781	544989	snp	T	G	G:20 T:0
NZ_CP008781	545016	snp	G	A	A:20 G:0
NZ_CP008781	545344	complex	GC	AT	AT:19 GC:0
NZ_CP008781	545999	snp	C	T	T:20 C:0	CDS	+	627/765	209/254	synonymous_variant c.627C>T p.Ala209Ala	DP58_RS02420		glycosyltransferase family 2 protein
NZ_CP008781	546245	snp	G	A	A:20 G:0
NZ_CP008781	546394	snp	G	A	A:20 G:0
NZ_CP008781	546542	snp	A	G	G:20 A:0	CDS	-	1035/1173	345/390	synonymous_variant c.1035T>C p.Ser345Ser	DP58_RS02425		glycosyltransferase family 9 protein
NZ_CP008781	546770	snp	A	G	G:20 A:0	CDS	-	807/1173	269/390	synonymous_variant c.807T>C p.Gly269Gly	DP58_RS02425		glycosyltransferase family 9 protein
NZ_CP008781	547271	snp	A	G	G:20 A:0	CDS	-	306/1173	102/390	synonymous_variant c.306T>C p.Phe102Phe	DP58_RS02425		glycosyltransferase family 9 protein
NZ_CP008781	547555	snp	G	C	C:20 G:0	CDS	-	22/1173	8/390	missense_variant c.22C>G p.Arg8Gly	DP58_RS02425		glycosyltransferase family 9 protein
NZ_CP008781	547659	snp	A	G	G:20 A:0
NZ_CP008781	547705	snp	C	A	A:20 C:0	CDS	-	1221/1263	407/420	synonymous_variant c.1221G>T p.Ala407Ala	DP58_RS02430		glycosyltransferase
NZ_CP008781	547775	snp	T	G	G:20 T:0	CDS	-	1151/1263	384/420	missense_variant c.1151A>C p.Glu384Ala	DP58_RS02430		glycosyltransferase
NZ_CP008781	551643	snp	A	C	C:20 A:0
NZ_CP008781	551863	snp	G	A	A:20 G:0	CDS	-	864/1083	288/360	synonymous_variant c.864C>T p.Asp288Asp	DP58_RS02445		glycosyltransferase family 4 protein
NZ_CP008781	552172	snp	G	A	A:20 G:0	CDS	-	555/1083	185/360	synonymous_variant c.555C>T p.Phe185Phe	DP58_RS02445		glycosyltransferase family 4 protein
NZ_CP008781	552409	snp	G	A	A:20 G:0	CDS	-	318/1083	106/360	synonymous_variant c.318C>T p.Gly106Gly	DP58_RS02445		glycosyltransferase family 4 protein
NZ_CP008781	553470	snp	A	G	G:20 A:0	CDS	-	1101/1791	367/596	synonymous_variant c.1101T>C p.Asp367Asp	DP58_RS02450	msbA	lipid A export permease/ATP-binding protein MsbA
NZ_CP008781	553494	snp	T	A	A:20 T:0	CDS	-	1077/1791	359/596	synonymous_variant c.1077A>T p.Ser359Ser	DP58_RS02450	msbA	lipid A export permease/ATP-binding protein MsbA
NZ_CP008781	557573	snp	T	C	C:20 T:0	CDS	-	562/3525	188/1174	missense_variant c.562A>G p.Thr188Ala	DP58_RS02455	dnaE	DNA polymerase III subunit alpha
NZ_CP008781	557599	snp	C	G	G:20 C:0	CDS	-	536/3525	179/1174	missense_variant c.536G>C p.Gly179Ala	DP58_RS02455	dnaE	DNA polymerase III subunit alpha
NZ_CP008781	558275	del	CCGGCTCCGAT	C	C:17 CCGGCTCCGAT:0
NZ_CP008781	558354	snp	G	A	A:19 G:0
NZ_CP008781	558408	snp	G	A	A:19 G:0
NZ_CP008781	558413	snp	C	G	G:19 C:0
NZ_CP008781	558479	snp	A	G	G:19 A:0
NZ_CP008781	558522	snp	T	C	C:19 T:0
NZ_CP008781	558568	complex	GGCGCGCTG	T	T:17 GGCGCGCTG:0
NZ_CP008781	558962	snp	C	T	T:20 C:0	CDS	+	189/900	63/299	synonymous_variant c.189C>T p.Arg63Arg	DP58_RS02465		sulfurtransferase
NZ_CP008781	559116	snp	G	T	T:20 G:0	CDS	+	343/900	115/299	missense_variant c.343G>T p.Ala115Ser	DP58_RS02465		sulfurtransferase
NZ_CP008781	559226	snp	G	C	C:20 G:0	CDS	+	453/900	151/299	synonymous_variant c.453G>C p.Thr151Thr	DP58_RS02465		sulfurtransferase
NZ_CP008781	559442	snp	C	T	T:20 C:0	CDS	+	669/900	223/299	synonymous_variant c.669C>T p.Gly223Gly	DP58_RS02465		sulfurtransferase
NZ_CP008781	559682	snp	C	A	A:20 C:0
NZ_CP008781	559815	snp	A	G	G:14 A:0	CDS	+	99/894	33/297	synonymous_variant c.99A>G p.Ala33Ala	DP58_RS02470	gluQRS	tRNA glutamyl-Q(34) synthetase GluQRS
NZ_CP008781	559872	snp	C	A	A:12 C:0	CDS	+	156/894	52/297	synonymous_variant c.156C>A p.Pro52Pro	DP58_RS02470	gluQRS	tRNA glutamyl-Q(34) synthetase GluQRS
NZ_CP008781	560480	snp	C	G	G:20 C:0	CDS	+	764/894	255/297	missense_variant c.764C>G p.Pro255Arg	DP58_RS02470	gluQRS	tRNA glutamyl-Q(34) synthetase GluQRS
NZ_CP008781	560505	snp	C	T	T:18 C:0	CDS	+	789/894	263/297	synonymous_variant c.789C>T p.His263His	DP58_RS02470	gluQRS	tRNA glutamyl-Q(34) synthetase GluQRS
NZ_CP008781	560650	snp	T	G	G:18 T:0
NZ_CP008781	560658	snp	G	A	A:18 G:0
NZ_CP008781	560724	complex	TT	CG	CG:16 TT:0
NZ_CP008781	560732	complex	TTCACTGATT	CG	CG:15 TTCACTGATT:0
NZ_CP008781	560749	snp	T	G	G:16 T:1
NZ_CP008781	562743	snp	G	A	A:20 G:0
NZ_CP008781	562929	del	CCCCCTCTCCG	C	C:16 CCCCCTCTCCG:0
NZ_CP008781	563162	snp	A	G	G:20 A:0
NZ_CP008781	563950	ins	A	ACGTCAGCACT	ACGTCAGCACT:16 A:1
NZ_CP008781	565202	snp	G	A	A:20 G:0
NZ_CP008781	565267	del	GGCGCGCGCCGGC	G	G:18 GGCGCGCGCCGGC:0
NZ_CP008781	565309	snp	C	A	A:20 C:0
NZ_CP008781	565398	snp	G	A	A:20 G:0
NZ_CP008781	565410	snp	C	T	T:20 C:0
NZ_CP008781	565432	snp	T	C	C:20 T:0
NZ_CP008781	565442	snp	T	C	C:19 T:0
NZ_CP008781	565517	snp	G	C	C:19 G:0	CDS	-	302/366	101/121	missense_variant c.302C>G p.Pro101Arg	DP58_RS39980		hypothetical protein
NZ_CP008781	565652	ins	G	GCGACGATCT	GCGACGATCT:16 G:0	CDS	-	166/366	56/121	conservative_inframe_insertion c.158_166dupAGATCGTCG p.Glu53_Val55dup	DP58_RS39980		hypothetical protein
NZ_CP008781	565773	snp	T	G	G:20 T:0	CDS	-	46/366	16/121	synonymous_variant c.46A>C p.Arg16Arg	DP58_RS39980		hypothetical protein
NZ_CP008781	566751	snp	T	C	C:20 T:0
NZ_CP008781	566865	snp	A	C	C:20 A:0
NZ_CP008781	567108	snp	A	G	G:19 A:0
NZ_CP008781	567321	ins	G	GGCGACGGGT	GGCGACGGGT:16 G:1	CDS	-	557/720	186/239	disruptive_inframe_insertion c.549_557dupACCCGTCGC p.Ala186_Ile187insProValAla	DP58_RS39985		hypothetical protein
NZ_CP008781	567334	snp	G	A	A:19 G:0	CDS	-	545/720	182/239	missense_variant c.545C>T p.Ala182Val	DP58_RS39985		hypothetical protein
NZ_CP008781	567340	snp	A	G	G:20 A:0	CDS	-	539/720	180/239	missense_variant c.539T>C p.Val180Ala	DP58_RS39985		hypothetical protein
NZ_CP008781	567696	snp	G	A	A:20 G:0	CDS	-	183/720	61/239	synonymous_variant c.183C>T p.Gly61Gly	DP58_RS39985		hypothetical protein
NZ_CP008781	567722	snp	C	T	T:20 C:0	CDS	-	157/720	53/239	missense_variant c.157G>A p.Val53Met	DP58_RS39985		hypothetical protein
NZ_CP008781	568429	snp	A	G	G:20 A:0	CDS	+	280/4047	94/1348	missense_variant c.280A>G p.Thr94Ala	DP58_RS02505		DNA translocase FtsK
NZ_CP008781	568466	snp	C	T	T:18 C:1	CDS	+	317/4047	106/1348	missense_variant c.317C>T p.Ala106Val	DP58_RS02505		DNA translocase FtsK
NZ_CP008781	568543	snp	G	A	A:20 G:0	CDS	+	394/4047	132/1348	missense_variant c.394G>A p.Ala132Thr	DP58_RS02505		DNA translocase FtsK
NZ_CP008781	568601	snp	T	C	C:20 T:0	CDS	+	452/4047	151/1348	missense_variant c.452T>C p.Val151Ala	DP58_RS02505		DNA translocase FtsK
NZ_CP008781	568640	snp	C	T	T:20 C:0	CDS	+	491/4047	164/1348	missense_variant c.491C>T p.Thr164Ile	DP58_RS02505		DNA translocase FtsK
NZ_CP008781	568655	snp	A	G	G:20 A:0	CDS	+	506/4047	169/1348	missense_variant c.506A>G p.Glu169Gly	DP58_RS02505		DNA translocase FtsK
NZ_CP008781	568687	snp	A	G	G:20 A:0	CDS	+	538/4047	180/1348	missense_variant c.538A>G p.Thr180Ala	DP58_RS02505		DNA translocase FtsK
NZ_CP008781	568799	complex	CCAG	TCAA	TCAA:19 CCAG:0	CDS	+	650/4047	217/1348	missense_variant c.650_653delCCAGinsTCAA p.ProSer217LeuAsn	DP58_RS02505		DNA translocase FtsK
NZ_CP008781	568998	snp	G	A	A:20 G:0	CDS	+	849/4047	283/1348	synonymous_variant c.849G>A p.Ser283Ser	DP58_RS02505		DNA translocase FtsK
NZ_CP008781	569067	complex	TGCCA	CGCCG	CGCCG:20 TGCCA:0	CDS	+	918/4047	306/1348	missense_variant c.918_922delTGCCAinsCGCCG p.Thr308Ala	DP58_RS02505		DNA translocase FtsK
NZ_CP008781	569126	snp	T	G	G:20 T:0	CDS	+	977/4047	326/1348	missense_variant c.977T>G p.Ile326Ser	DP58_RS02505		DNA translocase FtsK
NZ_CP008781	569372	snp	C	G	G:20 C:0	CDS	+	1223/4047	408/1348	missense_variant c.1223C>G p.Ala408Gly	DP58_RS02505		DNA translocase FtsK
NZ_CP008781	569434	snp	G	A	A:20 G:0	CDS	+	1285/4047	429/1348	missense_variant c.1285G>A p.Val429Met	DP58_RS02505		DNA translocase FtsK
NZ_CP008781	569445	snp	A	G	G:20 A:0	CDS	+	1296/4047	432/1348	synonymous_variant c.1296A>G p.Ala432Ala	DP58_RS02505		DNA translocase FtsK
NZ_CP008781	569461	complex	AA	GG	GG:20 AA:0	CDS	+	1312/4047	438/1348	missense_variant c.1312_1313delAAinsGG p.Lys438Gly	DP58_RS02505		DNA translocase FtsK
NZ_CP008781	569646	snp	T	C	C:20 T:0	CDS	+	1497/4047	499/1348	synonymous_variant c.1497T>C p.Gly499Gly	DP58_RS02505		DNA translocase FtsK
NZ_CP008781	569844	snp	A	G	G:20 A:0	CDS	+	1695/4047	565/1348	synonymous_variant c.1695A>G p.Ala565Ala	DP58_RS02505		DNA translocase FtsK
NZ_CP008781	569973	snp	T	G	G:20 T:0	CDS	+	1824/4047	608/1348	synonymous_variant c.1824T>G p.Gly608Gly	DP58_RS02505		DNA translocase FtsK
NZ_CP008781	570014	del	CCCG	C	C:20 CCCG:0	CDS	+	1868/4047	623/1348	disruptive_inframe_deletion c.1868_1870delGCC p.Arg623del	DP58_RS02505		DNA translocase FtsK
NZ_CP008781	570127	complex	GCCA	ACCACCGCCGCCC	ACCACCGCCGCCC:17 GCCA:0	CDS	+	1978/4047	660/1348	missense_variant&conservative_inframe_insertion c.1978_1981delGCCAinsACCACCGCCGCCC p.Ala660_Thr661delinsThrThrAlaAlaPro	DP58_RS02505		DNA translocase FtsK
NZ_CP008781	570193	snp	G	A	A:20 G:0	CDS	+	2044/4047	682/1348	missense_variant c.2044G>A p.Ala682Thr	DP58_RS02505		DNA translocase FtsK
NZ_CP008781	570248	snp	G	A	A:20 G:0	CDS	+	2099/4047	700/1348	missense_variant c.2099G>A p.Ser700Asn	DP58_RS02505		DNA translocase FtsK
NZ_CP008781	570300	snp	T	C	C:20 T:0	CDS	+	2151/4047	717/1348	synonymous_variant c.2151T>C p.Ala717Ala	DP58_RS02505		DNA translocase FtsK
NZ_CP008781	570383	snp	C	T	T:20 C:0	CDS	+	2234/4047	745/1348	missense_variant c.2234C>T p.Pro745Leu	DP58_RS02505		DNA translocase FtsK
NZ_CP008781	570539	snp	C	T	T:20 C:0	CDS	+	2390/4047	797/1348	missense_variant c.2390C>T p.Thr797Met	DP58_RS02505		DNA translocase FtsK
NZ_CP008781	570572	snp	G	A	A:20 G:0	CDS	+	2423/4047	808/1348	missense_variant c.2423G>A p.Arg808Gln	DP58_RS02505		DNA translocase FtsK
NZ_CP008781	570822	snp	C	T	T:20 C:0	CDS	+	2673/4047	891/1348	synonymous_variant c.2673C>T p.Arg891Arg	DP58_RS02505		DNA translocase FtsK
NZ_CP008781	571623	snp	T	G	G:20 T:0	CDS	+	3474/4047	1158/1348	synonymous_variant c.3474T>G p.Ala1158Ala	DP58_RS02505		DNA translocase FtsK
NZ_CP008781	571677	snp	C	G	G:20 C:0	CDS	+	3528/4047	1176/1348	synonymous_variant c.3528C>G p.Ser1176Ser	DP58_RS02505		DNA translocase FtsK
NZ_CP008781	571857	snp	G	A	A:20 G:0	CDS	+	3708/4047	1236/1348	synonymous_variant c.3708G>A p.Ala1236Ala	DP58_RS02505		DNA translocase FtsK
NZ_CP008781	572369	snp	A	G	G:20 A:0
NZ_CP008781	572400	complex	T	CCCGCGC	CCCGCGC:15 T:0
NZ_CP008781	572861	snp	T	C	C:20 T:0	CDS	-	814/1176	272/391	missense_variant c.814A>G p.Ile272Val	DP58_RS02510		lactonase family protein
NZ_CP008781	572866	snp	G	A	A:20 G:0	CDS	-	809/1176	270/391	missense_variant c.809C>T p.Ala270Val	DP58_RS02510		lactonase family protein
NZ_CP008781	573545	snp	G	T	T:20 G:0	CDS	-	130/1176	44/391	missense_variant c.130C>A p.Leu44Ile	DP58_RS02510		lactonase family protein
NZ_CP008781	573869	snp	C	T	T:20 C:0	CDS	-	87/225	29/74	synonymous_variant c.87G>A p.Gly29Gly	DP58_RS30905		hypothetical protein
NZ_CP008781	575254	snp	T	C	C:20 T:0	CDS	+	1344/1833	448/610	synonymous_variant c.1344T>C p.Asn448Asn	DP58_RS02515		glycoside hydrolase family 15 protein
NZ_CP008781	575269	snp	G	A	A:20 G:0	CDS	+	1359/1833	453/610	synonymous_variant c.1359G>A p.Ala453Ala	DP58_RS02515		glycoside hydrolase family 15 protein
NZ_CP008781	575422	snp	T	C	C:20 T:0	CDS	+	1512/1833	504/610	synonymous_variant c.1512T>C p.His504His	DP58_RS02515		glycoside hydrolase family 15 protein
NZ_CP008781	575506	snp	C	G	G:20 C:0	CDS	+	1596/1833	532/610	synonymous_variant c.1596C>G p.Leu532Leu	DP58_RS02515		glycoside hydrolase family 15 protein
NZ_CP008781	575573	snp	T	C	C:20 T:0	CDS	+	1663/1833	555/610	synonymous_variant c.1663T>C p.Leu555Leu	DP58_RS02515		glycoside hydrolase family 15 protein
NZ_CP008781	575871	snp	C	T	T:20 C:0
NZ_CP008781	575876	snp	A	C	C:20 A:0
NZ_CP008781	576160	snp	A	G	G:20 A:0	CDS	+	198/1467	66/488	synonymous_variant c.198A>G p.Gln66Gln	DP58_RS02520	phaZ	polyhydroxyalkanoate depolymerase
NZ_CP008781	576290	snp	G	A	A:20 G:0	CDS	+	328/1467	110/488	missense_variant c.328G>A p.Val110Ile	DP58_RS02520	phaZ	polyhydroxyalkanoate depolymerase
NZ_CP008781	576461	snp	A	G	G:20 A:0	CDS	+	499/1467	167/488	missense_variant c.499A>G p.Lys167Glu	DP58_RS02520	phaZ	polyhydroxyalkanoate depolymerase
NZ_CP008781	576529	snp	G	A	A:20 G:0	CDS	+	567/1467	189/488	synonymous_variant c.567G>A p.Val189Val	DP58_RS02520	phaZ	polyhydroxyalkanoate depolymerase
NZ_CP008781	576565	snp	A	G	G:20 A:0	CDS	+	603/1467	201/488	synonymous_variant c.603A>G p.Glu201Glu	DP58_RS02520	phaZ	polyhydroxyalkanoate depolymerase
NZ_CP008781	576934	snp	C	T	T:20 C:0	CDS	+	972/1467	324/488	synonymous_variant c.972C>T p.Arg324Arg	DP58_RS02520	phaZ	polyhydroxyalkanoate depolymerase
NZ_CP008781	577235	snp	T	C	C:20 T:0	CDS	+	1273/1467	425/488	missense_variant c.1273T>C p.Ser425Pro	DP58_RS02520	phaZ	polyhydroxyalkanoate depolymerase
NZ_CP008781	577267	snp	A	C	C:20 A:0	CDS	+	1305/1467	435/488	synonymous_variant c.1305A>C p.Arg435Arg	DP58_RS02520	phaZ	polyhydroxyalkanoate depolymerase
NZ_CP008781	578154	snp	G	A	A:20 G:0	CDS	-	51/633	17/210	synonymous_variant c.51C>T p.Ile17Ile	DP58_RS02525	bspR	T3SS transcriptional regulator BspR
NZ_CP008781	579160	snp	A	G	G:20 A:0	CDS	+	699/873	233/290	synonymous_variant c.699A>G p.Ala233Ala	DP58_RS02530	rsxB	electron transport complex subunit RsxB
NZ_CP008781	579407	snp	A	G	G:20 A:0	CDS	+	69/645	23/214	synonymous_variant c.69A>G p.Glu23Glu	DP58_RS02535	nth	endonuclease III
NZ_CP008781	580192	snp	G	A	A:20 G:0	CDS	-	995/1071	332/356	missense_variant c.995C>T p.Pro332Leu	DP58_RS02540		DMT family transporter
NZ_CP008781	580201	snp	T	C	C:20 T:0	CDS	-	986/1071	329/356	missense_variant c.986A>G p.Asp329Gly	DP58_RS02540		DMT family transporter
NZ_CP008781	580369	snp	G	A	A:20 G:0	CDS	-	818/1071	273/356	missense_variant c.818C>T p.Thr273Met	DP58_RS02540		DMT family transporter
NZ_CP008781	580575	snp	C	T	T:20 C:0	CDS	-	612/1071	204/356	synonymous_variant c.612G>A p.Arg204Arg	DP58_RS02540		DMT family transporter
NZ_CP008781	581181	snp	C	A	A:19 C:0	CDS	-	6/1071	2/356	synonymous_variant c.6G>T p.Pro2Pro	DP58_RS02540		DMT family transporter
NZ_CP008781	581334	snp	A	G	G:19 A:0
NZ_CP008781	581371	complex	TTGTGCCGTT	CC	CC:15 TTGTGCCGTT:0
NZ_CP008781	581436	del	CA	C	C:18 CA:0
NZ_CP008781	582225	snp	G	A	A:20 G:0
NZ_CP008781	582356	snp	G	A	A:18 G:0
NZ_CP008781	583567	snp	G	A	A:20 G:0
NZ_CP008781	583679	snp	T	C	C:20 T:0	CDS	+	30/843	10/280	synonymous_variant c.30T>C p.Val10Val	DP58_RS02560		MoxR family ATPase
NZ_CP008781	584182	snp	G	A	A:20 G:0	CDS	+	533/843	178/280	missense_variant c.533G>A p.Arg178Gln	DP58_RS02560		MoxR family ATPase
NZ_CP008781	584324	snp	A	G	G:20 A:0	CDS	+	675/843	225/280	synonymous_variant c.675A>G p.Glu225Glu	DP58_RS02560		MoxR family ATPase
NZ_CP008781	584556	ins	G	GGCGATCGTCGCGCGACGCGCCGCGCCGC	GGCGATCGTCGCGCGACGCGCCGCGCCGC:12 G:0
NZ_CP008781	584595	snp	T	C	C:16 T:0
NZ_CP008781	584874	snp	C	T	T:20 C:0	CDS	+	198/1176	66/391	synonymous_variant c.198C>T p.Phe66Phe	DP58_RS02565		VWA domain-containing protein
NZ_CP008781	585528	snp	T	A	A:20 T:0	CDS	+	852/1176	284/391	synonymous_variant c.852T>A p.Arg284Arg	DP58_RS02565		VWA domain-containing protein
NZ_CP008781	585606	snp	A	G	G:20 A:0	CDS	+	930/1176	310/391	synonymous_variant c.930A>G p.Ala310Ala	DP58_RS02565		VWA domain-containing protein
NZ_CP008781	585901	snp	T	C	C:20 T:0
NZ_CP008781	586079	snp	G	A	A:20 G:0	CDS	+	144/1218	48/405	synonymous_variant c.144G>A p.Gln48Gln	DP58_RS02570		benzoate/H(+) symporter BenE family transporter
NZ_CP008781	587146	snp	T	C	C:20 T:0	CDS	+	1211/1218	404/405	missense_variant c.1211T>C p.Ile404Thr	DP58_RS02570		benzoate/H(+) symporter BenE family transporter
NZ_CP008781	587162	snp	A	G	G:20 A:0
NZ_CP008781	587383	snp	C	T	T:20 C:0
NZ_CP008781	587389	snp	G	C	C:20 G:0
NZ_CP008781	587491	snp	C	A	A:20 C:0
NZ_CP008781	587745	snp	T	C	C:20 T:0	CDS	+	191/954	64/317	missense_variant c.191T>C p.Val64Ala	DP58_RS02575	tal	transaldolase
NZ_CP008781	588556	snp	G	T	T:20 G:0
NZ_CP008781	588581	ins	G	GA	GA:20 G:0
NZ_CP008781	588616	snp	A	G	G:20 A:0
NZ_CP008781	588622	snp	T	C	C:20 T:0
NZ_CP008781	588641	complex	GTCA	CG	CG:18 GTCA:0
NZ_CP008781	588665	del	TCGCCGCTCGC	T	T:18 TCGCCGCTCGC:0
NZ_CP008781	588803	snp	C	T	T:20 C:0
NZ_CP008781	588844	snp	C	T	T:20 C:0
NZ_CP008781	589005	complex	AACGCCG	GACACCA	GACACCA:19 AACGCCG:0	CDS	+	132/435	44/144	synonymous_variant c.132_138delAACGCCGinsGACACCA p.47	DP58_RS02580		VOC family protein
NZ_CP008781	589090	snp	A	G	G:20 A:0	CDS	+	217/435	73/144	missense_variant c.217A>G p.Thr73Ala	DP58_RS02580		VOC family protein
NZ_CP008781	589136	snp	A	C	C:20 A:0	CDS	+	263/435	88/144	missense_variant c.263A>C p.Asp88Ala	DP58_RS02580		VOC family protein
NZ_CP008781	589173	snp	T	C	C:20 T:0	CDS	+	300/435	100/144	synonymous_variant c.300T>C p.Asp100Asp	DP58_RS02580		VOC family protein
NZ_CP008781	589215	snp	A	G	G:20 A:0	CDS	+	342/435	114/144	synonymous_variant c.342A>G p.Glu114Glu	DP58_RS02580		VOC family protein
NZ_CP008781	589513	snp	G	A	A:20 G:0	CDS	-	1474/1551	492/516	synonymous_variant c.1474C>T p.Leu492Leu	DP58_RS02585		sodium:solute symporter
NZ_CP008781	589559	snp	A	G	G:20 A:0	CDS	-	1428/1551	476/516	synonymous_variant c.1428T>C p.Val476Val	DP58_RS02585		sodium:solute symporter
NZ_CP008781	589703	snp	C	A	A:20 C:0	CDS	-	1284/1551	428/516	synonymous_variant c.1284G>T p.Thr428Thr	DP58_RS02585		sodium:solute symporter
NZ_CP008781	590438	snp	G	A	A:20 G:0	CDS	-	549/1551	183/516	synonymous_variant c.549C>T p.Arg183Arg	DP58_RS02585		sodium:solute symporter
NZ_CP008781	591385	snp	A	G	G:20 A:0
NZ_CP008781	591403	complex	GC	CGT	CGT:18 GC:0
NZ_CP008781	591488	snp	G	T	T:20 G:0	CDS	-	856/930	286/309	missense_variant c.856C>A p.Arg286Ser	DP58_RS02595		hypothetical protein
NZ_CP008781	591861	snp	A	G	G:20 A:0	CDS	-	483/930	161/309	synonymous_variant c.483T>C p.Asp161Asp	DP58_RS02595		hypothetical protein
NZ_CP008781	591877	snp	G	T	T:20 G:0	CDS	-	467/930	156/309	missense_variant c.467C>A p.Ala156Glu	DP58_RS02595		hypothetical protein
NZ_CP008781	591954	snp	G	A	A:20 G:0	CDS	-	390/930	130/309	synonymous_variant c.390C>T p.His130His	DP58_RS02595		hypothetical protein
NZ_CP008781	591969	snp	T	C	C:20 T:0	CDS	-	375/930	125/309	synonymous_variant c.375A>G p.Leu125Leu	DP58_RS02595		hypothetical protein
NZ_CP008781	592219	snp	C	T	T:20 C:0	CDS	-	125/930	42/309	missense_variant c.125G>A p.Gly42Asp	DP58_RS02595		hypothetical protein
NZ_CP008781	592454	snp	C	T	T:20 C:0
NZ_CP008781	592590	snp	C	T	T:20 C:0
NZ_CP008781	592598	snp	A	G	G:20 A:0
NZ_CP008781	592717	snp	G	T	T:20 G:0	CDS	-	367/477	123/158	missense_variant c.367C>A p.Pro123Thr	DP58_RS02600		DNA-deoxyinosine glycosylase
NZ_CP008781	593003	snp	A	G	G:20 A:0	CDS	-	81/477	27/158	synonymous_variant c.81T>C p.Leu27Leu	DP58_RS02600		DNA-deoxyinosine glycosylase
NZ_CP008781	593206	snp	T	G	G:20 T:0	CDS	-	480/603	160/200	synonymous_variant c.480A>C p.Ala160Ala	DP58_RS02605		chorismate lyase
NZ_CP008781	593232	snp	G	A	A:20 G:0	CDS	-	454/603	152/200	missense_variant c.454C>T p.His152Tyr	DP58_RS02605		chorismate lyase
NZ_CP008781	594275	snp	G	T	T:20 G:0	CDS	-	1309/1899	437/632	missense_variant c.1309C>A p.Leu437Ile	DP58_RS02610	htpG	molecular chaperone HtpG
NZ_CP008781	595616	snp	A	G	G:20 A:0
NZ_CP008781	596760	snp	G	C	C:20 G:0	CDS	-	414/1455	138/484	missense_variant c.414C>G p.Asp138Glu	DP58_RS02615		PLP-dependent aminotransferase family protein
NZ_CP008781	596778	snp	C	T	T:20 C:0	CDS	-	396/1455	132/484	synonymous_variant c.396G>A p.Leu132Leu	DP58_RS02615		PLP-dependent aminotransferase family protein
NZ_CP008781	596961	snp	G	A	A:20 G:0	CDS	-	213/1455	71/484	synonymous_variant c.213C>T p.Gly71Gly	DP58_RS02615		PLP-dependent aminotransferase family protein
NZ_CP008781	597530	complex	CGC	TGT	TGT:19 CGC:0	CDS	+	207/684	69/227	missense_variant c.207_209delCGCinsTGT p.Ala70Val	DP58_RS02620		VOC family protein
NZ_CP008781	597668	snp	A	G	G:20 A:0	CDS	+	345/684	115/227	synonymous_variant c.345A>G p.Gln115Gln	DP58_RS02620		VOC family protein
NZ_CP008781	598037	ins	G	GGCTCACC	GGCTCACC:18 G:1
NZ_CP008781	598288	snp	C	G	G:20 C:0	CDS	+	188/909	63/302	missense_variant c.188C>G p.Thr63Ser	DP58_RS02625		DMT family transporter
NZ_CP008781	598727	snp	T	C	C:20 T:0	CDS	+	627/909	209/302	synonymous_variant c.627T>C p.Gly209Gly	DP58_RS02625		DMT family transporter
NZ_CP008781	598769	snp	G	C	C:20 G:0	CDS	+	669/909	223/302	synonymous_variant c.669G>C p.Thr223Thr	DP58_RS02625		DMT family transporter
NZ_CP008781	598991	snp	T	A	A:20 T:0	CDS	+	891/909	297/302	missense_variant c.891T>A p.His297Gln	DP58_RS02625		DMT family transporter
NZ_CP008781	599098	snp	G	A	A:20 G:0	CDS	+	29/1182	10/393	missense_variant c.29G>A p.Arg10His	DP58_RS02630		PLP-dependent aminotransferase family protein
NZ_CP008781	600375	snp	A	G	G:20 A:0	CDS	+	60/459	20/152	synonymous_variant c.60A>G p.Ala20Ala	DP58_RS02635		RidA family protein
NZ_CP008781	601832	snp	T	A	A:20 T:0
NZ_CP008781	601888	snp	T	C	C:20 T:0
NZ_CP008781	602251	snp	A	G	G:20 A:0	CDS	+	354/2361	118/786	synonymous_variant c.354A>G p.Gln118Gln	DP58_RS02645		EAL domain-containing protein
NZ_CP008781	602290	snp	C	T	T:20 C:0	CDS	+	393/2361	131/786	synonymous_variant c.393C>T p.Asn131Asn	DP58_RS02645		EAL domain-containing protein
NZ_CP008781	602419	snp	G	C	C:20 G:0	CDS	+	522/2361	174/786	synonymous_variant c.522G>C p.Thr174Thr	DP58_RS02645		EAL domain-containing protein
NZ_CP008781	602758	snp	T	G	G:20 T:0	CDS	+	861/2361	287/786	synonymous_variant c.861T>G p.Ala287Ala	DP58_RS02645		EAL domain-containing protein
NZ_CP008781	602929	snp	T	C	C:20 T:0	CDS	+	1032/2361	344/786	synonymous_variant c.1032T>C p.Leu344Leu	DP58_RS02645		EAL domain-containing protein
NZ_CP008781	603016	snp	T	C	C:20 T:0	CDS	+	1119/2361	373/786	synonymous_variant c.1119T>C p.Asp373Asp	DP58_RS02645		EAL domain-containing protein
NZ_CP008781	603103	snp	T	C	C:20 T:0	CDS	+	1206/2361	402/786	synonymous_variant c.1206T>C p.Asp402Asp	DP58_RS02645		EAL domain-containing protein
NZ_CP008781	603943	snp	G	C	C:20 G:0	CDS	+	2046/2361	682/786	synonymous_variant c.2046G>C p.Thr682Thr	DP58_RS02645		EAL domain-containing protein
NZ_CP008781	604090	snp	T	C	C:20 T:0	CDS	+	2193/2361	731/786	synonymous_variant c.2193T>C p.Leu731Leu	DP58_RS02645		EAL domain-containing protein
NZ_CP008781	604959	snp	G	A	A:20 G:0	CDS	+	570/1209	190/402	synonymous_variant c.570G>A p.Arg190Arg	DP58_RS02650		chromate transporter
NZ_CP008781	604989	snp	A	G	G:20 A:0	CDS	+	600/1209	200/402	synonymous_variant c.600A>G p.Leu200Leu	DP58_RS02650		chromate transporter
NZ_CP008781	605369	snp	T	G	G:20 T:0	CDS	+	980/1209	327/402	missense_variant c.980T>G p.Leu327Arg	DP58_RS02650		chromate transporter
NZ_CP008781	605442	snp	G	A	A:20 G:0	CDS	+	1053/1209	351/402	synonymous_variant c.1053G>A p.Val351Val	DP58_RS02650		chromate transporter
NZ_CP008781	605682	snp	A	G	G:18 A:0
NZ_CP008781	605786	del	ACCGCTTTGCCGCTTTGCCGCTTTGCCGCTTTG	A	A:10 ACCGCTTTGCCGCTTTGCCGCTTTGCCGCTTTG:0	CDS	+	146/207	49/68	frameshift_variant c.146_177delTTTGCCGCTTTGCCGCTTTGCCGCTTTGCCGC p.Leu49fs	DP58_RS38690		hypothetical protein
NZ_CP008781	605945	snp	G	A	A:19 G:0
NZ_CP008781	605966	snp	A	C	C:19 A:0
NZ_CP008781	606046	snp	G	A	A:19 G:0	CDS	-	966/1026	322/341	synonymous_variant c.966C>T p.Ile322Ile	DP58_RS02655		histone deacetylase family protein
NZ_CP008781	606112	snp	T	C	C:20 T:0	CDS	-	900/1026	300/341	synonymous_variant c.900A>G p.Arg300Arg	DP58_RS02655		histone deacetylase family protein
NZ_CP008781	606168	snp	T	C	C:20 T:0	CDS	-	844/1026	282/341	missense_variant c.844A>G p.Ile282Val	DP58_RS02655		histone deacetylase family protein
NZ_CP008781	606211	snp	C	T	T:20 C:0	CDS	-	801/1026	267/341	synonymous_variant c.801G>A p.Arg267Arg	DP58_RS02655		histone deacetylase family protein
NZ_CP008781	606467	snp	C	T	T:20 C:0	CDS	-	545/1026	182/341	missense_variant c.545G>A p.Arg182His	DP58_RS02655		histone deacetylase family protein
NZ_CP008781	606682	snp	G	A	A:20 G:0	CDS	-	330/1026	110/341	synonymous_variant c.330C>T p.His110His	DP58_RS02655		histone deacetylase family protein
NZ_CP008781	606819	snp	G	A	A:20 G:0	CDS	-	193/1026	65/341	missense_variant c.193C>T p.His65Tyr	DP58_RS02655		histone deacetylase family protein
NZ_CP008781	607091	snp	A	G	G:20 A:0
NZ_CP008781	607098	snp	A	G	G:21 A:0
NZ_CP008781	607124	complex	CGG	TGA	TGA:19 CGG:0
NZ_CP008781	607131	snp	C	T	T:18 C:0
NZ_CP008781	607227	complex	AGAC	GGAA	GGAA:19 AGAC:0
NZ_CP008781	607805	snp	G	A	A:20 G:0	CDS	-	801/1263	267/420	synonymous_variant c.801C>T p.Gly267Gly	DP58_RS02660		Zn-dependent hydrolase
NZ_CP008781	608501	snp	G	C	C:20 G:0	CDS	-	105/1263	35/420	synonymous_variant c.105C>G p.Gly35Gly	DP58_RS02660		Zn-dependent hydrolase
NZ_CP008781	608622	snp	C	T	T:20 C:0	CDS	-	1299/1314	433/437	synonymous_variant c.1299G>A p.Ala433Ala	DP58_RS02665		MHS family MFS transporter
NZ_CP008781	609032	snp	G	A	A:20 G:0	CDS	-	889/1314	297/437	synonymous_variant c.889C>T p.Leu297Leu	DP58_RS02665		MHS family MFS transporter
NZ_CP008781	609983	snp	G	A	A:20 G:0
NZ_CP008781	610493	snp	T	C	C:20 T:0	CDS	+	358/963	120/320	missense_variant c.358T>C p.Phe120Leu	DP58_RS02670		LysR family transcriptional regulator
NZ_CP008781	610558	snp	C	G	G:20 C:0	CDS	+	423/963	141/320	synonymous_variant c.423C>G p.Ser141Ser	DP58_RS02670		LysR family transcriptional regulator
NZ_CP008781	610597	snp	G	A	A:20 G:0	CDS	+	462/963	154/320	synonymous_variant c.462G>A p.Thr154Thr	DP58_RS02670		LysR family transcriptional regulator
NZ_CP008781	610646	snp	T	C	C:20 T:0	CDS	+	511/963	171/320	missense_variant c.511T>C p.Ser171Pro	DP58_RS02670		LysR family transcriptional regulator
NZ_CP008781	611049	snp	G	A	A:19 G:0	CDS	+	914/963	305/320	missense_variant c.914G>A p.Arg305His	DP58_RS02670		LysR family transcriptional regulator
NZ_CP008781	611077	snp	A	G	G:19 A:0	CDS	+	942/963	314/320	synonymous_variant c.942A>G p.Glu314Glu	DP58_RS02670		LysR family transcriptional regulator
NZ_CP008781	611685	snp	C	T	T:20 C:0	CDS	-	78/456	26/151	synonymous_variant c.78G>A p.Val26Val	DP58_RS02675		multidrug/biocide efflux PACE transporter
NZ_CP008781	611711	snp	A	G	G:20 A:0	CDS	-	52/456	18/151	missense_variant c.52T>C p.Phe18Leu	DP58_RS02675		multidrug/biocide efflux PACE transporter
NZ_CP008781	611849	snp	C	T	T:20 C:0
NZ_CP008781	611882	snp	A	G	G:20 A:0	CDS	+	15/885	5/294	synonymous_variant c.15A>G p.Pro5Pro	DP58_RS02680		LysR family transcriptional regulator
NZ_CP008781	611933	snp	G	C	C:20 G:0	CDS	+	66/885	22/294	synonymous_variant c.66G>C p.Ala22Ala	DP58_RS02680		LysR family transcriptional regulator
NZ_CP008781	612170	snp	T	C	C:20 T:0	CDS	+	303/885	101/294	synonymous_variant c.303T>C p.Asp101Asp	DP58_RS02680		LysR family transcriptional regulator
NZ_CP008781	612269	snp	A	G	G:20 A:0	CDS	+	402/885	134/294	synonymous_variant c.402A>G p.Val134Val	DP58_RS02680		LysR family transcriptional regulator
NZ_CP008781	612312	snp	A	G	G:20 A:0	CDS	+	445/885	149/294	missense_variant c.445A>G p.Thr149Ala	DP58_RS02680		LysR family transcriptional regulator
NZ_CP008781	612452	snp	A	G	G:20 A:0	CDS	+	585/885	195/294	synonymous_variant c.585A>G p.Thr195Thr	DP58_RS02680		LysR family transcriptional regulator
NZ_CP008781	612763	snp	G	A	A:15 G:0
NZ_CP008781	612772	complex	GGA	AGGCTTGAGAGGCTTGAGAGG	AGGCTTGAGAGGCTTGAGAGG:12 GGA:0
NZ_CP008781	612781	complex	GGA	AGG	AGG:14 GGA:0
NZ_CP008781	612829	del	ACGGCGCG	A	A:14 ACGGCGCG:0
NZ_CP008781	613156	snp	C	T	T:20 C:0	CDS	-	217/459	73/152	missense_variant c.217G>A p.Val73Met	DP58_RS02685		CopD family protein
NZ_CP008781	613166	snp	C	A	A:20 C:0	CDS	-	207/459	69/152	synonymous_variant c.207G>T p.Gly69Gly	DP58_RS02685		CopD family protein
NZ_CP008781	613346	snp	T	C	C:20 T:0	CDS	-	27/459	9/152	synonymous_variant c.27A>G p.Leu9Leu	DP58_RS02685		CopD family protein
NZ_CP008781	613384	snp	A	T	T:20 A:0
NZ_CP008781	613439	snp	C	T	T:20 C:0
NZ_CP008781	613446	snp	A	G	G:20 A:0
NZ_CP008781	613458	snp	A	C	C:20 A:0
NZ_CP008781	613525	complex	GTG	ATA	ATA:19 GTG:0
NZ_CP008781	613575	snp	A	G	G:20 A:0
NZ_CP008781	613825	snp	A	G	G:20 A:0
NZ_CP008781	613915	ins	G	GT	GT:19 G:0
NZ_CP008781	616615	snp	G	A	A:20 G:0	CDS	-	1810/1983	604/660	synonymous_variant c.1810C>T p.Leu604Leu	DP58_RS02695	parE	DNA topoisomerase IV subunit B
NZ_CP008781	617537	snp	G	A	A:20 G:0	CDS	-	888/1983	296/660	synonymous_variant c.888C>T p.His296His	DP58_RS02695	parE	DNA topoisomerase IV subunit B
NZ_CP008781	617849	snp	C	T	T:20 C:0	CDS	-	576/1983	192/660	synonymous_variant c.576G>A p.Glu192Glu	DP58_RS02695	parE	DNA topoisomerase IV subunit B
NZ_CP008781	619191	snp	T	C	C:20 T:0	CDS	-	1386/1947	462/648	synonymous_variant c.1386A>G p.Pro462Pro	DP58_RS02700		ATP-binding cassette domain-containing protein
NZ_CP008781	627990	complex	TCATGCTCCC	CCAAGCCCCA	CCAAGCCCCA:15 TCATGCTCCC:0
NZ_CP008781	628004	complex	AT	TC	TC:15 AT:0
NZ_CP008781	628025	complex	TCG	CTC	CTC:13 TCG:0
NZ_CP008781	628036	snp	G	A	A:13 G:0
NZ_CP008781	628041	complex	AGCTGGCGGCG	GTCTGCCGGAC	GTCTGCCGGAC:12 AGCTGGCGGCG:0
NZ_CP008781	628061	complex	ACA	CTG	CTG:12 ACA:0
NZ_CP008781	628093	snp	G	A	A:13 G:0
NZ_CP008781	641733	snp	C	T	T:11 C:0
NZ_CP008781	641863	snp	T	C	C:20 T:0
NZ_CP008781	642729	snp	A	G	G:20 A:0
NZ_CP008781	642748	snp	G	A	A:20 G:0
NZ_CP008781	645071	snp	G	A	A:20 G:0	CDS	-	32/540	11/179	missense_variant c.32C>T p.Ala11Val	DP58_RS02780	eco	serine protease inhibitor ecotin
NZ_CP008781	645427	snp	G	A	A:20 G:0	CDS	+	153/381	51/126	synonymous_variant c.153G>A p.Val51Val	DP58_RS02785		hypothetical protein
NZ_CP008781	645443	snp	A	G	G:20 A:0	CDS	+	169/381	57/126	missense_variant c.169A>G p.Asn57Asp	DP58_RS02785		hypothetical protein
NZ_CP008781	645471	snp	A	G	G:20 A:0	CDS	+	197/381	66/126	missense_variant c.197A>G p.His66Arg	DP58_RS02785		hypothetical protein
NZ_CP008781	645525	snp	A	G	G:20 A:0	CDS	+	251/381	84/126	missense_variant c.251A>G p.Asp84Gly	DP58_RS02785		hypothetical protein
NZ_CP008781	645996	snp	A	G	G:20 A:0
NZ_CP008781	646029	snp	T	C	C:20 T:0
NZ_CP008781	646063	snp	C	T	T:20 C:0
NZ_CP008781	646102	del	TGC	T	T:20 TGC:0
NZ_CP008781	646135	snp	T	C	C:20 T:0
NZ_CP008781	646405	snp	T	C	C:20 T:0	CDS	-	127/270	43/89	missense_variant c.127A>G p.Met43Val	DP58_RS02790		hypothetical protein
NZ_CP008781	647039	snp	A	G	G:20 A:0	CDS	+	351/381	117/126	synonymous_variant c.351A>G p.Val117Val	DP58_RS02795		DUF5594 family protein
NZ_CP008781	647151	snp	A	G	G:20 A:0
NZ_CP008781	647167	snp	A	G	G:20 A:0
NZ_CP008781	647188	snp	A	G	G:20 A:0
NZ_CP008781	647404	snp	C	T	T:20 C:0
NZ_CP008781	648198	snp	G	C	C:20 G:0
NZ_CP008781	648723	snp	G	A	A:20 G:0	CDS	+	444/1374	148/457	synonymous_variant c.444G>A p.Ala148Ala	DP58_RS02805		MFS transporter
NZ_CP008781	652381	snp	A	G	G:20 A:0
NZ_CP008781	652484	snp	A	G	G:20 A:0
NZ_CP008781	653113	snp	G	C	C:20 G:0	CDS	-	13/603	5/200	missense_variant c.13C>G p.Arg5Gly	DP58_RS02825		AAA family ATPase
NZ_CP008781	654720	snp	G	A	A:20 G:0	CDS	-	147/198	49/65	synonymous_variant c.147C>T p.Arg49Arg	DP58_RS31005		hypothetical protein
NZ_CP008781	655115	complex	CGCCG	TGCCA	TGCCA:19 CGCCG:0
NZ_CP008781	655445	snp	C	T	T:20 C:0	CDS	+	291/552	97/183	synonymous_variant c.291C>T p.Leu97Leu	DP58_RS02835		lipoprotein
NZ_CP008781	655930	snp	G	A	A:20 G:0	CDS	+	228/507	76/168	synonymous_variant c.228G>A p.Lys76Lys	DP58_RS02840		lipoprotein
NZ_CP008781	655981	snp	A	G	G:20 A:0	CDS	+	279/507	93/168	synonymous_variant c.279A>G p.Glu93Glu	DP58_RS02840		lipoprotein
NZ_CP008781	655990	snp	A	G	G:20 A:0	CDS	+	288/507	96/168	synonymous_variant c.288A>G p.Ala96Ala	DP58_RS02840		lipoprotein
NZ_CP008781	656083	snp	A	G	G:20 A:0	CDS	+	381/507	127/168	synonymous_variant c.381A>G p.Glu127Glu	DP58_RS02840		lipoprotein
NZ_CP008781	656133	snp	A	G	G:20 A:0	CDS	+	431/507	144/168	missense_variant c.431A>G p.Asn144Ser	DP58_RS02840		lipoprotein
NZ_CP008781	656398	snp	T	C	C:20 T:0
NZ_CP008781	656523	snp	G	A	A:20 G:0
NZ_CP008781	656576	ins	C	CG	CG:20 C:0
NZ_CP008781	656645	snp	G	A	A:20 G:0	CDS	-	1290/1341	430/446	synonymous_variant c.1290C>T p.Phe430Phe	DP58_RS02850		nitrate/sulfonate/bicarbonate ABC transporter ATP-binding protein
NZ_CP008781	656696	snp	A	G	G:20 A:0	CDS	-	1239/1341	413/446	synonymous_variant c.1239T>C p.Ala413Ala	DP58_RS02850		nitrate/sulfonate/bicarbonate ABC transporter ATP-binding protein
NZ_CP008781	657326	snp	C	T	T:20 C:0	CDS	-	609/1341	203/446	synonymous_variant c.609G>A p.Thr203Thr	DP58_RS02850		nitrate/sulfonate/bicarbonate ABC transporter ATP-binding protein
NZ_CP008781	658585	snp	G	A	A:20 G:0	CDS	-	1161/1758	387/585	synonymous_variant c.1161C>T p.Val387Val	DP58_RS02855		ABC transporter permease subunit
NZ_CP008781	658660	snp	T	C	C:20 T:0	CDS	-	1086/1758	362/585	synonymous_variant c.1086A>G p.Ala362Ala	DP58_RS02855		ABC transporter permease subunit
NZ_CP008781	659164	snp	T	G	G:20 T:0	CDS	-	582/1758	194/585	synonymous_variant c.582A>C p.Pro194Pro	DP58_RS02855		ABC transporter permease subunit
NZ_CP008781	660509	del	CCCG	C	C:15 CCCG:0
NZ_CP008781	660530	del	GGCGCAGCGGCGCCGGGCGCCGCGGCCCCC	G	G:13 GGCGCAGCGGCGCCGGGCGCCGCGGCCCCC:0
NZ_CP008781	660566	snp	G	C	C:14 G:0
NZ_CP008781	660693	snp	A	G	G:17 A:0	CDS	-	1203/1314	401/437	synonymous_variant c.1203T>C p.Arg401Arg	DP58_RS02865		ATP-binding protein
NZ_CP008781	661022	snp	C	T	T:20 C:0	CDS	-	874/1314	292/437	missense_variant c.874G>A p.Ala292Thr	DP58_RS02865		ATP-binding protein
NZ_CP008781	661945	snp	G	A	A:20 G:0	CDS	-	660/726	220/241	synonymous_variant c.660C>T p.Ile220Ile	DP58_RS02870		response regulator
NZ_CP008781	661978	snp	G	A	A:20 G:0	CDS	-	627/726	209/241	synonymous_variant c.627C>T p.Ile209Ile	DP58_RS02870		response regulator
NZ_CP008781	662215	snp	A	G	G:20 A:0	CDS	-	390/726	130/241	synonymous_variant c.390T>C p.Pro130Pro	DP58_RS02870		response regulator
NZ_CP008781	662553	snp	A	G	G:20 A:0	CDS	-	52/726	18/241	synonymous_variant c.52T>C p.Leu18Leu	DP58_RS02870		response regulator
NZ_CP008781	662789	snp	G	A	A:20 G:0
NZ_CP008781	662958	snp	A	G	G:20 A:0	CDS	+	113/546	38/181	missense_variant c.113A>G p.Asp38Gly	DP58_RS02875		periplasmic heavy metal sensor
NZ_CP008781	663392	snp	T	C	C:20 T:0
NZ_CP008781	663398	del	GC	G	G:19 GC:0
NZ_CP008781	663406	snp	A	G	G:20 A:0
NZ_CP008781	663545	snp	A	G	G:20 A:0
NZ_CP008781	663660	snp	C	T	T:20 C:0
NZ_CP008781	663837	snp	T	C	C:20 T:0	CDS	-	601/699	201/232	missense_variant c.601A>G p.Met201Val	DP58_RS02880		pirin family protein
NZ_CP008781	665303	snp	T	C	C:20 T:0	CDS	+	472/777	158/258	missense_variant c.472T>C p.Ser158Pro	DP58_RS02885		ABC transporter substrate-binding protein
NZ_CP008781	665435	snp	C	A	A:20 C:0	CDS	+	604/777	202/258	missense_variant c.604C>A p.Pro202Thr	DP58_RS02885		ABC transporter substrate-binding protein
NZ_CP008781	666499	snp	A	G	G:20 A:0	CDS	+	681/690	227/229	synonymous_variant c.681A>G p.Ala227Ala	DP58_RS02890	hisQ	histidine ABC transporter permease HisQ
NZ_CP008781	666852	snp	T	C	C:20 T:0	CDS	+	348/714	116/237	synonymous_variant c.348T>C p.Tyr116Tyr	DP58_RS02895		ABC transporter permease
NZ_CP008781	667603	snp	T	C	C:10 T:0	CDS	+	351/768	117/255	synonymous_variant c.351T>C p.His117His	DP58_RS02900		ABC transporter ATP-binding protein
NZ_CP008781	668250	snp	A	G	G:20 A:0
NZ_CP008781	668339	snp	G	A	A:20 G:0
NZ_CP008781	668416	snp	A	G	G:20 A:0
NZ_CP008781	668427	snp	C	T	T:20 C:0
NZ_CP008781	668512	snp	T	G	G:20 T:0
NZ_CP008781	670229	ins	T	TCG	TCG:16 T:1
NZ_CP008781	670234	snp	G	A	A:16 G:0
NZ_CP008781	670265	snp	A	G	G:17 A:0
NZ_CP008781	670285	snp	G	C	C:17 G:0
NZ_CP008781	670310	complex	ACCAATATGCGGT	TCCGATGAACGGA	TCCGATGAACGGA:14 ACCAATATGCGGT:1
NZ_CP008781	670412	del	CCCGGCCGATCGCACCGCACGCCGCGCGCTCGGCCGGCAT	C	C:12 CCCGGCCGATCGCACCGCACGCCGCGCGCTCGGCCGGCAT:0
NZ_CP008781	671216	snp	A	G	G:20 A:0	CDS	-	1356/1701	452/566	synonymous_variant c.1356T>C p.Tyr452Tyr	DP58_RS02915		NAD+ synthase
NZ_CP008781	671420	snp	T	C	C:20 T:0	CDS	-	1152/1701	384/566	synonymous_variant c.1152A>G p.Glu384Glu	DP58_RS02915		NAD+ synthase
NZ_CP008781	671513	snp	C	T	T:20 C:0	CDS	-	1059/1701	353/566	synonymous_variant c.1059G>A p.Lys353Lys	DP58_RS02915		NAD+ synthase
NZ_CP008781	671971	snp	G	T	T:20 G:0	CDS	-	601/1701	201/566	missense_variant c.601C>A p.His201Asn	DP58_RS02915		NAD+ synthase
NZ_CP008781	672192	snp	T	C	C:20 T:0	CDS	-	380/1701	127/566	missense_variant c.380A>G p.Glu127Gly	DP58_RS02915		NAD+ synthase
NZ_CP008781	673082	snp	G	T	T:20 G:0	CDS	+	391/1179	131/392	missense_variant c.391G>T p.Ala131Ser	DP58_RS02920		GNAT family N-acetyltransferase
NZ_CP008781	673961	complex	CG	A	A:19 CG:0
NZ_CP008781	674047	snp	C	A	A:20 C:0
NZ_CP008781	674271	snp	G	A	A:20 G:0	CDS	-	29/207	10/68	missense_variant c.29C>T p.Ala10Val	DP58_RS39995		fibronectin type III-like domain-contianing protein
NZ_CP008781	674326	snp	A	G	G:20 A:0
NZ_CP008781	674396	snp	A	C	C:20 A:0
NZ_CP008781	674403	complex	TGGCAAGC	CGGAAAGA	CGGAAAGA:18 TGGCAAGC:0
NZ_CP008781	674646	snp	G	A	A:20 G:0	CDS	+	145/390	49/129	missense_variant c.145G>A p.Ala49Thr	DP58_RS38710		helix-turn-helix domain-containing protein
NZ_CP008781	674671	del	AGCG	A	A:19 AGCG:0	CDS	+	182/390	61/129	disruptive_inframe_deletion c.182_184delGGC p.Arg61del	DP58_RS38710		helix-turn-helix domain-containing protein
NZ_CP008781	674695	ins	T	TGCCG	TGCCG:18 T:0	CDS	+	199/390	67/129	frameshift_variant c.195_198dupGCCG p.Ile67fs	DP58_RS38710		helix-turn-helix domain-containing protein
NZ_CP008781	675191	snp	G	A	A:20 G:0	CDS	+	322/945	108/314	missense_variant c.322G>A p.Val108Ile	DP58_RS31045		GIY-YIG nuclease family protein
NZ_CP008781	675202	snp	G	T	T:20 G:0	CDS	+	333/945	111/314	synonymous_variant c.333G>T p.Ala111Ala	DP58_RS31045		GIY-YIG nuclease family protein
NZ_CP008781	675269	snp	T	A	A:14 T:0	CDS	+	400/945	134/314	missense_variant c.400T>A p.Ser134Thr	DP58_RS31045		GIY-YIG nuclease family protein
NZ_CP008781	675714	snp	A	G	G:16 A:0	CDS	+	845/945	282/314	missense_variant c.845A>G p.Asn282Ser	DP58_RS31045		GIY-YIG nuclease family protein
NZ_CP008781	675723	ins	C	CGCAT	CGCAT:16 C:0	CDS	+	857/945	286/314	frameshift_variant c.856_857insATGC p.Arg286fs	DP58_RS31045		GIY-YIG nuclease family protein
NZ_CP008781	675727	ins	C	CAT	CAT:16 C:0	CDS	+	859/945	287/314	frameshift_variant c.858_859insAT p.Ala287fs	DP58_RS31045		GIY-YIG nuclease family protein
NZ_CP008781	675737	snp	T	G	G:18 T:0	CDS	+	868/945	290/314	missense_variant c.868T>G p.Ser290Ala	DP58_RS31045		GIY-YIG nuclease family protein
NZ_CP008781	676294	snp	G	T	T:20 G:0	CDS	-	107/528	36/175	missense_variant c.107C>A p.Ala36Glu	DP58_RS02940	ppa	inorganic diphosphatase
NZ_CP008781	677835	snp	A	G	G:20 A:0	CDS	+	1275/1440	425/479	synonymous_variant c.1275A>G p.Ala425Ala	DP58_RS02945		aldehyde dehydrogenase family protein
NZ_CP008781	677946	snp	C	T	T:20 C:0	CDS	+	1386/1440	462/479	synonymous_variant c.1386C>T p.Phe462Phe	DP58_RS02945		aldehyde dehydrogenase family protein
NZ_CP008781	678009	complex	GTGAC	ATA	ATA:18 GTGAC:0
NZ_CP008781	678130	snp	T	C	C:20 T:0	CDS	+	42/759	14/252	synonymous_variant c.42T>C p.Gly14Gly	DP58_RS02950		SDR family oxidoreductase
NZ_CP008781	678158	snp	G	A	A:20 G:0	CDS	+	70/759	24/252	missense_variant c.70G>A p.Ala24Thr	DP58_RS02950		SDR family oxidoreductase
NZ_CP008781	678616	snp	C	T	T:20 C:0	CDS	+	528/759	176/252	synonymous_variant c.528C>T p.Asp176Asp	DP58_RS02950		SDR family oxidoreductase
NZ_CP008781	678758	snp	A	G	G:20 A:0	CDS	+	670/759	224/252	missense_variant c.670A>G p.Ile224Val	DP58_RS02950		SDR family oxidoreductase
NZ_CP008781	679002	snp	T	G	G:20 T:0	CDS	+	117/1308	39/435	synonymous_variant c.117T>G p.Ala39Ala	DP58_RS02955		MFS transporter
NZ_CP008781	679092	snp	A	G	G:20 A:0	CDS	+	207/1308	69/435	synonymous_variant c.207A>G p.Gly69Gly	DP58_RS02955		MFS transporter
NZ_CP008781	679102	snp	A	G	G:20 A:0	CDS	+	217/1308	73/435	missense_variant c.217A>G p.Ile73Val	DP58_RS02955		MFS transporter
NZ_CP008781	680016	snp	G	A	A:20 G:0	CDS	+	1131/1308	377/435	synonymous_variant c.1131G>A p.Ala377Ala	DP58_RS02955		MFS transporter
NZ_CP008781	680227	snp	T	C	C:20 T:0
NZ_CP008781	680382	snp	A	G	G:20 A:0	CDS	-	1171/1191	391/396	synonymous_variant c.1171T>C p.Leu391Leu	DP58_RS02960		heme biosynthesis protein HemY
NZ_CP008781	680452	snp	A	G	G:20 A:0	CDS	-	1101/1191	367/396	synonymous_variant c.1101T>C p.Arg367Arg	DP58_RS02960		heme biosynthesis protein HemY
NZ_CP008781	680710	snp	C	A	A:20 C:0	CDS	-	843/1191	281/396	synonymous_variant c.843G>T p.Arg281Arg	DP58_RS02960		heme biosynthesis protein HemY
NZ_CP008781	680782	snp	C	T	T:20 C:0	CDS	-	771/1191	257/396	synonymous_variant c.771G>A p.Glu257Glu	DP58_RS02960		heme biosynthesis protein HemY
NZ_CP008781	680787	snp	C	T	T:20 C:0	CDS	-	766/1191	256/396	missense_variant c.766G>A p.Ala256Thr	DP58_RS02960		heme biosynthesis protein HemY
NZ_CP008781	680992	snp	A	G	G:20 A:0	CDS	-	561/1191	187/396	synonymous_variant c.561T>C p.Ile187Ile	DP58_RS02960		heme biosynthesis protein HemY
NZ_CP008781	681271	snp	G	A	A:20 G:0	CDS	-	282/1191	94/396	synonymous_variant c.282C>T p.Leu94Leu	DP58_RS02960		heme biosynthesis protein HemY
NZ_CP008781	681352	snp	G	C	C:20 G:0	CDS	-	201/1191	67/396	synonymous_variant c.201C>G p.Val67Val	DP58_RS02960		heme biosynthesis protein HemY
NZ_CP008781	683122	snp	T	C	C:20 T:0	CDS	-	415/1980	139/659	missense_variant c.415A>G p.Asn139Asp	DP58_RS02965	hemDX	fused uroporphyrinogen-III synthase HemD/membrane protein HemX
NZ_CP008781	684292	snp	G	A	A:20 G:0	CDS	-	234/990	78/329	synonymous_variant c.234C>T p.Leu78Leu	DP58_RS02970	hemC	hydroxymethylbilane synthase
NZ_CP008781	684322	snp	G	A	A:20 G:0	CDS	-	204/990	68/329	synonymous_variant c.204C>T p.Gly68Gly	DP58_RS02970	hemC	hydroxymethylbilane synthase
NZ_CP008781	684551	snp	G	A	A:20 G:0
NZ_CP008781	684583	complex	CC	GT	GT:19 CC:0
NZ_CP008781	684665	snp	A	G	G:20 A:0
NZ_CP008781	684758	snp	A	G	G:20 A:0
NZ_CP008781	684770	snp	T	C	C:20 T:0
NZ_CP008781	684782	snp	C	T	T:20 C:0
NZ_CP008781	684947	snp	G	A	A:20 G:0	CDS	+	96/2985	32/994	synonymous_variant c.96G>A p.Ala32Ala	DP58_RS02980	ppc	phosphoenolpyruvate carboxylase
NZ_CP008781	685022	snp	A	G	G:20 A:0	CDS	+	171/2985	57/994	synonymous_variant c.171A>G p.Gln57Gln	DP58_RS02980	ppc	phosphoenolpyruvate carboxylase
NZ_CP008781	685646	snp	T	C	C:20 T:0	CDS	+	795/2985	265/994	synonymous_variant c.795T>C p.Asp265Asp	DP58_RS02980	ppc	phosphoenolpyruvate carboxylase
NZ_CP008781	685781	snp	T	C	C:20 T:0	CDS	+	930/2985	310/994	synonymous_variant c.930T>C p.Ser310Ser	DP58_RS02980	ppc	phosphoenolpyruvate carboxylase
NZ_CP008781	685908	snp	C	T	T:20 C:0	CDS	+	1057/2985	353/994	synonymous_variant c.1057C>T p.Leu353Leu	DP58_RS02980	ppc	phosphoenolpyruvate carboxylase
NZ_CP008781	686888	snp	C	T	T:20 C:0	CDS	+	2037/2985	679/994	synonymous_variant c.2037C>T p.His679His	DP58_RS02980	ppc	phosphoenolpyruvate carboxylase
NZ_CP008781	688120	complex	GCCA	ACCG	ACCG:12 GCCA:0
NZ_CP008781	688128	snp	G	A	A:13 G:0
NZ_CP008781	689304	snp	G	A	A:20 G:0	CDS	+	162/816	54/271	synonymous_variant c.162G>A p.Ala54Ala	DP58_RS02990		helix-turn-helix transcriptional regulator
NZ_CP008781	690026	snp	G	C	C:20 G:0
NZ_CP008781	690146	snp	T	C	C:20 T:0	CDS	-	996/1011	332/336	synonymous_variant c.996A>G p.Ala332Ala	DP58_RS02995		spore coat U domain-containing protein
NZ_CP008781	693261	snp	C	A	A:20 C:0	CDS	+	471/3057	157/1018	synonymous_variant c.471C>A p.Val157Val	DP58_RS03010		fimbria/pilus outer membrane usher protein
NZ_CP008781	693332	snp	C	T	T:21 C:0	CDS	+	542/3057	181/1018	missense_variant c.542C>T p.Ala181Val	DP58_RS03010		fimbria/pilus outer membrane usher protein
NZ_CP008781	693946	snp	C	G	G:20 C:0	CDS	+	1156/3057	386/1018	missense_variant c.1156C>G p.Leu386Val	DP58_RS03010		fimbria/pilus outer membrane usher protein
NZ_CP008781	693957	snp	C	T	T:20 C:0	CDS	+	1167/3057	389/1018	synonymous_variant c.1167C>T p.Asn389Asn	DP58_RS03010		fimbria/pilus outer membrane usher protein
NZ_CP008781	693969	snp	T	C	C:20 T:0	CDS	+	1179/3057	393/1018	synonymous_variant c.1179T>C p.Tyr393Tyr	DP58_RS03010		fimbria/pilus outer membrane usher protein
NZ_CP008781	694230	snp	T	C	C:20 T:0	CDS	+	1440/3057	480/1018	synonymous_variant c.1440T>C p.Arg480Arg	DP58_RS03010		fimbria/pilus outer membrane usher protein
NZ_CP008781	694512	snp	G	C	C:20 G:0	CDS	+	1722/3057	574/1018	synonymous_variant c.1722G>C p.Arg574Arg	DP58_RS03010		fimbria/pilus outer membrane usher protein
NZ_CP008781	694710	snp	G	A	A:20 G:0	CDS	+	1920/3057	640/1018	synonymous_variant c.1920G>A p.Gly640Gly	DP58_RS03010		fimbria/pilus outer membrane usher protein
NZ_CP008781	694818	snp	G	A	A:20 G:0	CDS	+	2028/3057	676/1018	synonymous_variant c.2028G>A p.Ala676Ala	DP58_RS03010		fimbria/pilus outer membrane usher protein
NZ_CP008781	695787	snp	T	C	C:20 T:0	CDS	+	2997/3057	999/1018	synonymous_variant c.2997T>C p.Tyr999Tyr	DP58_RS03010		fimbria/pilus outer membrane usher protein
NZ_CP008781	695870	del	GC	G	G:20 GC:0
NZ_CP008781	697561	snp	C	T	T:20 C:0	CDS	+	103/675	35/224	synonymous_variant c.103C>T p.Leu35Leu	DP58_RS03020		HAD family phosphatase
NZ_CP008781	697745	snp	T	C	C:20 T:0	CDS	+	287/675	96/224	missense_variant c.287T>C p.Val96Ala	DP58_RS03020		HAD family phosphatase
NZ_CP008781	697813	snp	T	C	C:20 T:0	CDS	+	355/675	119/224	synonymous_variant c.355T>C p.Leu119Leu	DP58_RS03020		HAD family phosphatase
NZ_CP008781	697927	snp	T	C	C:20 T:0	CDS	+	469/675	157/224	missense_variant c.469T>C p.Ser157Pro	DP58_RS03020		HAD family phosphatase
NZ_CP008781	698079	snp	G	A	A:20 G:0	CDS	+	621/675	207/224	synonymous_variant c.621G>A p.Glu207Glu	DP58_RS03020		HAD family phosphatase
NZ_CP008781	698625	snp	G	A	A:20 G:0	CDS	-	365/723	122/240	missense_variant c.365C>T p.Ala122Val	DP58_RS03025		DUF1311 domain-containing protein
NZ_CP008781	700948	snp	C	T	T:20 C:0	CDS	-	324/2280	108/759	synonymous_variant c.324G>A p.Leu108Leu	DP58_RS03030		arginine/lysine/ornithine decarboxylase
NZ_CP008781	703022	snp	A	G	G:20 A:0	CDS	-	786/1089	262/362	synonymous_variant c.786T>C p.Leu262Leu	DP58_RS03045	apbC	iron-sulfur cluster carrier protein ApbC
NZ_CP008781	703622	snp	G	A	A:20 G:0	CDS	-	186/1089	62/362	synonymous_variant c.186C>T p.Ala62Ala	DP58_RS03045	apbC	iron-sulfur cluster carrier protein ApbC
NZ_CP008781	704147	ins	C	CT	CT:19 C:0
NZ_CP008781	704208	snp	A	G	G:20 A:0	CDS	+	21/648	7/215	synonymous_variant c.21A>G p.Thr7Thr	DP58_RS03050		OmpA family protein
NZ_CP008781	704649	snp	A	G	G:20 A:0	CDS	+	462/648	154/215	synonymous_variant c.462A>G p.Gln154Gln	DP58_RS03050		OmpA family protein
NZ_CP008781	704890	snp	A	G	G:20 A:0
NZ_CP008781	705038	snp	C	T	T:20 C:0
NZ_CP008781	705334	snp	C	T	T:20 C:0	CDS	+	18/2178	6/725	synonymous_variant c.18C>T p.Leu6Leu	DP58_RS03055	metG	methionine--tRNA ligase
NZ_CP008781	706126	snp	A	G	G:20 A:0	CDS	+	810/2178	270/725	synonymous_variant c.810A>G p.Val270Val	DP58_RS03055	metG	methionine--tRNA ligase
NZ_CP008781	706175	snp	C	G	G:20 C:0	CDS	+	859/2178	287/725	missense_variant c.859C>G p.Gln287Glu	DP58_RS03055	metG	methionine--tRNA ligase
NZ_CP008781	707870	snp	G	A	A:20 G:0	CDS	-	987/1014	329/337	synonymous_variant c.987C>T p.Phe329Phe	DP58_RS03060		methyltransferase
NZ_CP008781	707935	snp	A	G	G:20 A:0	CDS	-	922/1014	308/337	synonymous_variant c.922T>C p.Leu308Leu	DP58_RS03060		methyltransferase
NZ_CP008781	708067	snp	G	A	A:20 G:0	CDS	-	790/1014	264/337	synonymous_variant c.790C>T p.Leu264Leu	DP58_RS03060		methyltransferase
NZ_CP008781	708470	snp	T	C	C:20 T:0	CDS	-	387/1014	129/337	synonymous_variant c.387A>G p.Gly129Gly	DP58_RS03060		methyltransferase
NZ_CP008781	709023	snp	G	A	A:20 G:0	CDS	-	541/711	181/236	stop_gained c.541C>T p.Gln181*	DP58_RS03065		hypothetical protein
NZ_CP008781	709033	snp	A	G	G:20 A:0	CDS	-	531/711	177/236	synonymous_variant c.531T>C p.Asn177Asn	DP58_RS03065		hypothetical protein
NZ_CP008781	709047	snp	A	C	C:20 A:0	CDS	-	517/711	173/236	missense_variant c.517T>G p.Phe173Val	DP58_RS03065		hypothetical protein
NZ_CP008781	709544	snp	G	T	T:20 G:0	CDS	-	20/711	7/236	missense_variant c.20C>A p.Pro7His	DP58_RS03065		hypothetical protein
NZ_CP008781	712332	snp	C	T	T:20 C:0	CDS	-	1701/4119	567/1372	synonymous_variant c.1701G>A p.Lys567Lys	DP58_RS03070		translocation/assembly module TamB domain-containing protein
NZ_CP008781	712463	snp	C	T	T:20 C:0	CDS	-	1570/4119	524/1372	missense_variant c.1570G>A p.Ala524Thr	DP58_RS03070		translocation/assembly module TamB domain-containing protein
NZ_CP008781	712890	snp	G	A	A:20 G:0	CDS	-	1143/4119	381/1372	synonymous_variant c.1143C>T p.Gly381Gly	DP58_RS03070		translocation/assembly module TamB domain-containing protein
NZ_CP008781	713100	snp	A	G	G:20 A:0	CDS	-	933/4119	311/1372	synonymous_variant c.933T>C p.Arg311Arg	DP58_RS03070		translocation/assembly module TamB domain-containing protein
NZ_CP008781	713469	snp	G	A	A:20 G:0	CDS	-	564/4119	188/1372	synonymous_variant c.564C>T p.Asp188Asp	DP58_RS03070		translocation/assembly module TamB domain-containing protein
NZ_CP008781	714478	snp	T	C	C:20 T:0	CDS	-	1386/1818	462/605	synonymous_variant c.1386A>G p.Ala462Ala	DP58_RS03075		autotransporter assembly complex protein TamA
NZ_CP008781	714943	snp	G	A	A:20 G:0	CDS	-	921/1818	307/605	synonymous_variant c.921C>T p.Tyr307Tyr	DP58_RS03075		autotransporter assembly complex protein TamA
NZ_CP008781	714976	snp	A	G	G:20 A:0	CDS	-	888/1818	296/605	synonymous_variant c.888T>C p.Tyr296Tyr	DP58_RS03075		autotransporter assembly complex protein TamA
NZ_CP008781	715507	snp	A	G	G:20 A:0	CDS	-	357/1818	119/605	synonymous_variant c.357T>C p.Gly119Gly	DP58_RS03075		autotransporter assembly complex protein TamA
NZ_CP008781	715606	snp	G	A	A:20 G:0	CDS	-	258/1818	86/605	synonymous_variant c.258C>T p.Phe86Phe	DP58_RS03075		autotransporter assembly complex protein TamA
NZ_CP008781	715693	snp	A	G	G:20 A:0	CDS	-	171/1818	57/605	synonymous_variant c.171T>C p.Asp57Asp	DP58_RS03075		autotransporter assembly complex protein TamA
NZ_CP008781	716025	snp	C	T	T:20 C:0
NZ_CP008781	716033	del	GGC	G	G:19 GGC:0
NZ_CP008781	716083	snp	G	A	A:20 G:0	CDS	+	12/189	4/62	synonymous_variant c.12G>A p.Gln4Gln	DP58_RS03080		DUF3460 family protein
NZ_CP008781	716227	snp	C	T	T:20 C:0	CDS	+	156/189	52/62	synonymous_variant c.156C>T p.Arg52Arg	DP58_RS03080		DUF3460 family protein
NZ_CP008781	716276	snp	C	A	A:20 C:0	CDS	+	12/876	4/291	synonymous_variant c.12C>A p.Ala4Ala	DP58_RS03085		segregation/condensation protein A
NZ_CP008781	716456	snp	A	G	G:20 A:0	CDS	+	192/876	64/291	synonymous_variant c.192A>G p.Thr64Thr	DP58_RS03085		segregation/condensation protein A
NZ_CP008781	716726	snp	T	C	C:20 T:0	CDS	+	462/876	154/291	synonymous_variant c.462T>C p.Tyr154Tyr	DP58_RS03085		segregation/condensation protein A
NZ_CP008781	716855	snp	G	C	C:20 G:0	CDS	+	591/876	197/291	synonymous_variant c.591G>C p.Leu197Leu	DP58_RS03085		segregation/condensation protein A
NZ_CP008781	716864	snp	G	A	A:20 G:0	CDS	+	600/876	200/291	synonymous_variant c.600G>A p.Ala200Ala	DP58_RS03085		segregation/condensation protein A
NZ_CP008781	717372	snp	G	A	A:10 G:0
NZ_CP008781	717467	ins	G	GGCACGCTCCGTGCACGCTCCGT	GGCACGCTCCGTGCACGCTCCGT:13 G:0
NZ_CP008781	717656	snp	G	A	A:17 G:0
NZ_CP008781	717664	snp	G	A	A:17 G:0
NZ_CP008781	717669	complex	CG	TA	TA:16 CG:0
NZ_CP008781	718865	snp	G	A	A:20 G:0	CDS	+	145/387	49/128	missense_variant c.145G>A p.Val49Ile	DP58_RS03095		aspartate 1-decarboxylase
NZ_CP008781	719132	complex	CGCGGC	T	T:18 CGCGGC:0
NZ_CP008781	719180	ins	A	AGCCCG	AGCCCG:18 A:0
NZ_CP008781	719354	snp	A	G	G:19 A:0	CDS	-	492/624	164/207	synonymous_variant c.492T>C p.Leu164Leu	DP58_RS03100		ParA family protein
NZ_CP008781	720061	snp	G	A	A:20 G:0
NZ_CP008781	720094	complex	AAGG	GAGA	GAGA:19 AAGG:0
NZ_CP008781	720174	snp	A	G	G:20 A:0
NZ_CP008781	720964	snp	C	T	T:20 C:0	CDS	-	1398/1461	466/486	synonymous_variant c.1398G>A p.Glu466Glu	DP58_RS03110		cobyric acid synthase
NZ_CP008781	721333	snp	A	G	G:20 A:0	CDS	-	1029/1461	343/486	synonymous_variant c.1029T>C p.Gly343Gly	DP58_RS03110		cobyric acid synthase
NZ_CP008781	721523	snp	C	T	T:20 C:0	CDS	-	839/1461	280/486	missense_variant c.839G>A p.Arg280Lys	DP58_RS03110		cobyric acid synthase
NZ_CP008781	722096	snp	T	G	G:20 T:0	CDS	-	266/1461	89/486	missense_variant c.266A>C p.Lys89Thr	DP58_RS03110		cobyric acid synthase
NZ_CP008781	722188	snp	T	C	C:20 T:0	CDS	-	174/1461	58/486	synonymous_variant c.174A>G p.Ala58Ala	DP58_RS03110		cobyric acid synthase
NZ_CP008781	722382	ins	C	CGGCGTT	CGGCGTT:13 C:1	CDS	+	105/192	35/63	disruptive_inframe_insertion c.99_104dupGTTGGC p.Ala35_Ile36insLeuAla	DP58_RS40000		hypothetical protein
NZ_CP008781	722711	snp	G	A	A:20 G:0	CDS	+	176/558	59/185	missense_variant c.176G>A p.Gly59Asp	DP58_RS03115	cobU	bifunctional adenosylcobinamide kinase/adenosylcobinamide-phosphate guanylyltransferase
NZ_CP008781	722868	snp	T	G	G:20 T:0	CDS	+	333/558	111/185	synonymous_variant c.333T>G p.Ala111Ala	DP58_RS03115	cobU	bifunctional adenosylcobinamide kinase/adenosylcobinamide-phosphate guanylyltransferase
NZ_CP008781	722886	snp	A	G	G:20 A:0	CDS	+	351/558	117/185	synonymous_variant c.351A>G p.Glu117Glu	DP58_RS03115	cobU	bifunctional adenosylcobinamide kinase/adenosylcobinamide-phosphate guanylyltransferase
NZ_CP008781	723062	snp	T	C	C:20 T:0	CDS	+	527/558	176/185	missense_variant c.527T>C p.Met176Thr	DP58_RS03115	cobU	bifunctional adenosylcobinamide kinase/adenosylcobinamide-phosphate guanylyltransferase
NZ_CP008781	723680	snp	G	A	A:20 G:0	CDS	+	594/945	198/314	synonymous_variant c.594G>A p.Ala198Ala	DP58_RS03120	cbiB	adenosylcobinamide-phosphate synthase CbiB
NZ_CP008781	723757	snp	A	G	G:20 A:0	CDS	+	671/945	224/314	missense_variant c.671A>G p.Asn224Ser	DP58_RS03120	cbiB	adenosylcobinamide-phosphate synthase CbiB
NZ_CP008781	725786	snp	A	G	G:20 A:0	CDS	+	705/933	235/310	synonymous_variant c.705A>G p.Ala235Ala	DP58_RS03130		cobalamin-binding protein
NZ_CP008781	725833	snp	G	A	A:20 G:0	CDS	+	752/933	251/310	missense_variant c.752G>A p.Arg251His	DP58_RS03130		cobalamin-binding protein
NZ_CP008781	726359	snp	T	C	C:20 T:0	CDS	+	180/837	60/278	synonymous_variant c.180T>C p.Leu60Leu	DP58_RS03135		hypothetical protein
NZ_CP008781	726379	snp	C	T	T:20 C:0	CDS	+	200/837	67/278	missense_variant c.200C>T p.Ala67Val	DP58_RS03135		hypothetical protein
NZ_CP008781	726494	snp	C	T	T:20 C:0	CDS	+	315/837	105/278	synonymous_variant c.315C>T p.Leu105Leu	DP58_RS03135		hypothetical protein
NZ_CP008781	726596	snp	C	A	A:20 C:0	CDS	+	417/837	139/278	missense_variant c.417C>A p.Ser139Arg	DP58_RS03135		hypothetical protein
NZ_CP008781	727137	snp	G	A	A:20 G:0
NZ_CP008781	727959	snp	T	C	C:20 T:0	CDS	-	543/759	181/252	synonymous_variant c.543A>G p.Ala181Ala	DP58_RS03145		adenosylcobinamide-GDP ribazoletransferase
NZ_CP008781	729608	snp	G	A	A:20 G:0
NZ_CP008781	730062	snp	C	G	G:20 C:0	CDS	-	369/807	123/268	synonymous_variant c.369G>C p.Arg123Arg	DP58_RS40010		ABC transporter ATP-binding protein
NZ_CP008781	730251	snp	C	A	A:20 C:0	CDS	-	180/807	60/268	synonymous_variant c.180G>T p.Ala60Ala	DP58_RS40010		ABC transporter ATP-binding protein
NZ_CP008781	730439	snp	C	T	T:20 C:0	CDS	-	990/1002	330/333	synonymous_variant c.990G>A p.Gly330Gly	DP58_RS03160		iron ABC transporter permease
NZ_CP008781	730748	snp	T	C	C:20 T:0	CDS	-	681/1002	227/333	synonymous_variant c.681A>G p.Ala227Ala	DP58_RS03160		iron ABC transporter permease
NZ_CP008781	730811	snp	C	G	G:20 C:0	CDS	-	618/1002	206/333	synonymous_variant c.618G>C p.Ala206Ala	DP58_RS03160		iron ABC transporter permease
NZ_CP008781	730826	snp	C	T	T:20 C:0	CDS	-	603/1002	201/333	synonymous_variant c.603G>A p.Ala201Ala	DP58_RS03160		iron ABC transporter permease
NZ_CP008781	731135	snp	G	A	A:20 G:0	CDS	-	294/1002	98/333	synonymous_variant c.294C>T p.Gly98Gly	DP58_RS03160		iron ABC transporter permease
NZ_CP008781	731174	snp	C	A	A:20 C:0	CDS	-	255/1002	85/333	synonymous_variant c.255G>T p.Arg85Arg	DP58_RS03160		iron ABC transporter permease
NZ_CP008781	732172	snp	A	G	G:20 A:0	CDS	-	1393/2058	465/685	missense_variant c.1393T>C p.Phe465Leu	DP58_RS03165		TonB-dependent receptor
NZ_CP008781	732794	snp	T	C	C:20 T:0	CDS	-	771/2058	257/685	synonymous_variant c.771A>G p.Arg257Arg	DP58_RS03165		TonB-dependent receptor
NZ_CP008781	733783	snp	C	T	T:20 C:0	regulatory	-			intragenic_variant n.733783C>T
NZ_CP008781	734189	snp	C	T	T:20 C:0	CDS	+	87/351	29/116	synonymous_variant c.87C>T p.Leu29Leu	DP58_RS03170		hypothetical protein
NZ_CP008781	735237	snp	G	A	A:20 G:0	CDS	+	134/462	45/153	missense_variant c.134G>A p.Arg45Gln	DP58_RS03180		EVE domain-containing protein
NZ_CP008781	735348	snp	G	A	A:20 G:0	CDS	+	245/462	82/153	missense_variant c.245G>A p.Arg82His	DP58_RS03180		EVE domain-containing protein
NZ_CP008781	736309	snp	T	C	C:20 T:0	CDS	+	546/738	182/245	synonymous_variant c.546T>C p.Arg182Arg	DP58_RS03185		SIMPL domain-containing protein
NZ_CP008781	736701	complex	A	GTGTCCGTGCCCATGCTTCGTGCTCCGTGCTCCGTGCTCCG	GTGTCCGTGCCCATGCTTCGTGCTCCGTGCTCCGTGCTCCG:7 A:0
NZ_CP008781	737892	ins	G	GCACCCGCCT	GCACCCGCCT:17 G:1	CDS	-	961/996	321/331	conservative_inframe_insertion c.961_962insAGGCGGGTG p.Gly320_Ala321insGluAlaGly	DP58_RS03195		LysR substrate-binding domain-containing protein
NZ_CP008781	738059	snp	C	G	G:20 C:0	CDS	-	795/996	265/331	synonymous_variant c.795G>C p.Gly265Gly	DP58_RS03195		LysR substrate-binding domain-containing protein
NZ_CP008781	738296	ins	A	ATCGGCGACT	ATCGGCGACT:15 A:0	CDS	-	557/996	186/331	disruptive_inframe_insertion c.549_557dupAGTCGCCGA p.Glu183_Ala185dup	DP58_RS03195		LysR substrate-binding domain-containing protein
NZ_CP008781	738362	snp	C	T	T:19 C:0	CDS	-	492/996	164/331	synonymous_variant c.492G>A p.Pro164Pro	DP58_RS03195		LysR substrate-binding domain-containing protein
NZ_CP008781	738530	snp	T	C	C:19 T:0	CDS	-	324/996	108/331	synonymous_variant c.324A>G p.Leu108Leu	DP58_RS03195		LysR substrate-binding domain-containing protein
NZ_CP008781	738647	snp	G	A	A:20 G:0	CDS	-	207/996	69/331	synonymous_variant c.207C>T p.Asp69Asp	DP58_RS03195		LysR substrate-binding domain-containing protein
NZ_CP008781	738895	snp	C	T	T:20 C:0
NZ_CP008781	738909	snp	A	G	G:20 A:0
NZ_CP008781	739465	snp	C	T	T:20 C:0	CDS	+	435/1674	145/557	synonymous_variant c.435C>T p.Tyr145Tyr	DP58_RS03200	ilvD	dihydroxy-acid dehydratase
NZ_CP008781	739603	snp	G	A	A:20 G:0	CDS	+	573/1674	191/557	synonymous_variant c.573G>A p.Thr191Thr	DP58_RS03200	ilvD	dihydroxy-acid dehydratase
NZ_CP008781	744921	snp	C	T	T:20 C:0	CDS	+	690/1098	230/365	synonymous_variant c.690C>T p.Gly230Gly	DP58_RS03230	lptF	LPS export ABC transporter permease LptF
NZ_CP008781	745233	snp	A	G	G:20 A:0	CDS	+	1002/1098	334/365	synonymous_variant c.1002A>G p.Val334Val	DP58_RS03230	lptF	LPS export ABC transporter permease LptF
NZ_CP008781	745989	snp	G	A	A:20 G:0	CDS	+	657/1152	219/383	synonymous_variant c.657G>A p.Gln219Gln	DP58_RS03235	lptG	LPS export ABC transporter permease LptG
NZ_CP008781	746911	snp	T	C	C:20 T:0
NZ_CP008781	747028	snp	T	C	C:20 T:0
NZ_CP008781	750284	snp	T	G	G:13 T:0
NZ_CP008781	750433	snp	G	A	A:20 G:0	CDS	-	648/750	216/249	synonymous_variant c.648C>T p.Arg216Arg	DP58_RS03260		phosphoadenylyl-sulfate reductase
NZ_CP008781	750499	snp	C	T	T:20 C:0	CDS	-	582/750	194/249	synonymous_variant c.582G>A p.Ala194Ala	DP58_RS03260		phosphoadenylyl-sulfate reductase
NZ_CP008781	750583	snp	T	C	C:20 T:0	CDS	-	498/750	166/249	synonymous_variant c.498A>G p.Lys166Lys	DP58_RS03260		phosphoadenylyl-sulfate reductase
NZ_CP008781	750847	snp	G	A	A:20 G:0	CDS	-	234/750	78/249	synonymous_variant c.234C>T p.Arg78Arg	DP58_RS03260		phosphoadenylyl-sulfate reductase
NZ_CP008781	750859	snp	A	G	G:20 A:0	CDS	-	222/750	74/249	synonymous_variant c.222T>C p.Asp74Asp	DP58_RS03260		phosphoadenylyl-sulfate reductase
NZ_CP008781	751925	snp	T	C	C:20 T:0	CDS	-	1399/1680	467/559	missense_variant c.1399A>G p.Ile467Val	DP58_RS03270		nitrite/sulfite reductase
NZ_CP008781	752067	snp	G	A	A:20 G:0	CDS	-	1257/1680	419/559	synonymous_variant c.1257C>T p.Asp419Asp	DP58_RS03270		nitrite/sulfite reductase
NZ_CP008781	752421	snp	A	G	G:20 A:0	CDS	-	903/1680	301/559	synonymous_variant c.903T>C p.Leu301Leu	DP58_RS03270		nitrite/sulfite reductase
NZ_CP008781	752577	snp	C	T	T:20 C:0	CDS	-	747/1680	249/559	synonymous_variant c.747G>A p.Ala249Ala	DP58_RS03270		nitrite/sulfite reductase
NZ_CP008781	752610	snp	A	G	G:20 A:0	CDS	-	714/1680	238/559	synonymous_variant c.714T>C p.Asn238Asn	DP58_RS03270		nitrite/sulfite reductase
NZ_CP008781	753087	snp	A	G	G:20 A:0	CDS	-	237/1680	79/559	synonymous_variant c.237T>C p.Asp79Asp	DP58_RS03270		nitrite/sulfite reductase
NZ_CP008781	753409	snp	A	G	G:20 A:0
NZ_CP008781	753656	snp	C	T	T:20 C:0	CDS	+	114/942	38/313	synonymous_variant c.114C>T p.Ile38Ile	DP58_RS03275		CysB family HTH-type transcriptional regulator
NZ_CP008781	754498	snp	A	G	G:20 A:0	CDS	-	229/255	77/84	missense_variant c.229T>C p.Ser77Pro	DP58_RS38990		CysB family transcriptional regulator
NZ_CP008781	754504	snp	A	G	G:20 A:0	CDS	-	223/255	75/84	missense_variant c.223T>C p.Trp75Arg	DP58_RS38990		CysB family transcriptional regulator
NZ_CP008781	754542	snp	C	T	T:20 C:0	CDS	-	185/255	62/84	missense_variant c.185G>A p.Gly62Asp	DP58_RS38990		CysB family transcriptional regulator
NZ_CP008781	754680	snp	A	G	G:20 A:0	CDS	-	47/255	16/84	missense_variant c.47T>C p.Val16Ala	DP58_RS38990		CysB family transcriptional regulator
NZ_CP008781	755108	del	GT	G	G:14 GT:0
NZ_CP008781	755537	complex	TCAC	CCAT	CCAT:19 TCAC:0
NZ_CP008781	755563	snp	T	C	C:20 T:0
NZ_CP008781	756560	snp	G	A	A:20 G:0	CDS	+	261/783	87/260	synonymous_variant c.261G>A p.Gln87Gln	DP58_RS03295		aldolase
NZ_CP008781	757159	snp	A	G	G:20 A:0
NZ_CP008781	757880	snp	A	G	G:20 A:0	CDS	+	717/897	239/298	synonymous_variant c.717A>G p.Arg239Arg	DP58_RS03300		dihydrodipicolinate synthase family protein
NZ_CP008781	758011	snp	G	A	A:20 G:0	CDS	+	848/897	283/298	missense_variant c.848G>A p.Arg283His	DP58_RS03300		dihydrodipicolinate synthase family protein
NZ_CP008781	758095	snp	G	A	A:20 G:0	CDS	+	21/690	7/229	synonymous_variant c.21G>A p.Lys7Lys	DP58_RS03305		MOSC domain-containing protein
NZ_CP008781	758366	snp	G	A	A:20 G:0	CDS	+	292/690	98/229	missense_variant c.292G>A p.Val98Ile	DP58_RS03305		MOSC domain-containing protein
NZ_CP008781	758474	snp	C	T	T:20 C:0	CDS	+	400/690	134/229	synonymous_variant c.400C>T p.Leu134Leu	DP58_RS03305		MOSC domain-containing protein
NZ_CP008781	758724	snp	C	T	T:18 C:0	CDS	+	650/690	217/229	missense_variant c.650C>T p.Ala217Val	DP58_RS03305		MOSC domain-containing protein
NZ_CP008781	758735	snp	G	A	A:18 G:0	CDS	+	661/690	221/229	missense_variant c.661G>A p.Glu221Lys	DP58_RS03305		MOSC domain-containing protein
NZ_CP008781	758777	snp	T	C	C:18 T:0
NZ_CP008781	758838	del	TTGTCTTGA	T	T:15 TTGTCTTGA:0
NZ_CP008781	758878	snp	C	A	A:18 C:0
NZ_CP008781	758928	complex	GTCT	ATCC	ATCC:16 GTCT:0
NZ_CP008781	758936	complex	GTCTTGCCATCCCGCCCCGGC	AT	AT:14 GTCTTGCCATCCCGCCCCGGC:1
NZ_CP008781	758963	complex	GTCT	ATCC	ATCC:14 GTCT:0
NZ_CP008781	759936	snp	A	G	G:20 A:0
NZ_CP008781	760374	snp	G	A	A:20 G:0	CDS	+	339/897	113/298	synonymous_variant c.339G>A p.Ala113Ala	DP58_RS03315		LysR substrate-binding domain-containing protein
NZ_CP008781	760809	snp	G	A	A:20 G:0	CDS	+	774/897	258/298	synonymous_variant c.774G>A p.Ala258Ala	DP58_RS03315		LysR substrate-binding domain-containing protein
NZ_CP008781	760939	snp	G	C	C:20 G:0
NZ_CP008781	760945	snp	G	C	C:20 G:0
NZ_CP008781	761415	snp	G	C	C:20 G:0	CDS	+	282/963	94/320	synonymous_variant c.282G>C p.Gly94Gly	DP58_RS03320		LysR family transcriptional regulator
NZ_CP008781	761580	snp	G	A	A:20 G:0	CDS	+	447/963	149/320	synonymous_variant c.447G>A p.Ala149Ala	DP58_RS03320		LysR family transcriptional regulator
NZ_CP008781	762749	snp	T	C	C:20 T:0	CDS	+	129/723	43/240	synonymous_variant c.129T>C p.Thr43Thr	DP58_RS03330		16S rRNA pseudouridine(516) synthase
NZ_CP008781	763166	snp	A	G	G:20 A:0	CDS	+	546/723	182/240	synonymous_variant c.546A>G p.Gly182Gly	DP58_RS03330		16S rRNA pseudouridine(516) synthase
NZ_CP008781	763325	snp	A	G	G:20 A:0	CDS	+	705/723	235/240	synonymous_variant c.705A>G p.Ala235Ala	DP58_RS03330		16S rRNA pseudouridine(516) synthase
NZ_CP008781	763959	snp	G	A	A:20 G:0	CDS	-	762/1080	254/359	synonymous_variant c.762C>T p.His254His	DP58_RS03340		NAD-binding protein
NZ_CP008781	765489	snp	A	G	G:20 A:0	CDS	+	741/1032	247/343	synonymous_variant c.741A>G p.Leu247Leu	DP58_RS03345		CDP-6-deoxy-delta-3,4-glucoseen reductase
NZ_CP008781	766312	snp	C	G	G:20 C:0	CDS	+	256/1185	86/394	missense_variant c.256C>G p.Leu86Val	DP58_RS03350		acetylornithine transaminase
NZ_CP008781	767738	del	GGCGCAGCGCCGCTTTGCGCGGCTCGCGTCGCCGCATCCCGATCGCC	G	G:11 GGCGCAGCGCCGCTTTGCGCGGCTCGCGTCGCCGCATCCCGATCGCC:0
NZ_CP008781	767797	snp	G	C	C:13 G:0
NZ_CP008781	768443	snp	C	T	T:20 C:0	CDS	-	115/669	39/222	missense_variant c.115G>A p.Asp39Asn	DP58_RS03360		DUF2278 family protein
NZ_CP008781	768705	del	AGCCACC	A	A:18 AGCCACC:0
NZ_CP008781	768734	del	TCGCCC	T	T:18 TCGCCC:0
NZ_CP008781	769135	snp	G	A	A:20 G:0	CDS	-	453/717	151/238	synonymous_variant c.453C>T p.Arg151Arg	DP58_RS03365		ABC transporter ATP-binding protein
NZ_CP008781	769276	snp	A	G	G:20 A:0	CDS	-	312/717	104/238	synonymous_variant c.312T>C p.Gly104Gly	DP58_RS03365		ABC transporter ATP-binding protein
NZ_CP008781	770310	snp	A	G	G:20 A:0	CDS	-	51/774	17/257	synonymous_variant c.51T>C p.Gly17Gly	DP58_RS03370		ABC transporter ATP-binding protein
NZ_CP008781	770397	snp	T	C	C:20 T:0
NZ_CP008781	770663	snp	A	G	G:20 A:0	CDS	-	930/1170	310/389	synonymous_variant c.930T>C p.Ile310Ile	DP58_RS03375		branched-chain amino acid ABC transporter permease
NZ_CP008781	773302	ins	C	CA	CA:16 C:0
NZ_CP008781	775183	snp	A	G	G:20 A:0	CDS	-	708/981	236/326	synonymous_variant c.708T>C p.Asn236Asn	DP58_RS03395	ispH	4-hydroxy-3-methylbut-2-enyl diphosphate reductase
NZ_CP008781	775261	snp	G	A	A:20 G:0	CDS	-	630/981	210/326	synonymous_variant c.630C>T p.Tyr210Tyr	DP58_RS03395	ispH	4-hydroxy-3-methylbut-2-enyl diphosphate reductase
NZ_CP008781	775310	snp	C	T	T:20 C:0	CDS	-	581/981	194/326	missense_variant c.581G>A p.Arg194Lys	DP58_RS03395	ispH	4-hydroxy-3-methylbut-2-enyl diphosphate reductase
NZ_CP008781	775372	snp	G	T	T:20 G:0	CDS	-	519/981	173/326	synonymous_variant c.519C>A p.Val173Val	DP58_RS03395	ispH	4-hydroxy-3-methylbut-2-enyl diphosphate reductase
NZ_CP008781	775585	snp	G	A	A:20 G:0	CDS	-	306/981	102/326	synonymous_variant c.306C>T p.Arg102Arg	DP58_RS03395	ispH	4-hydroxy-3-methylbut-2-enyl diphosphate reductase
NZ_CP008781	777325	del	GCGGCGCAAACGCCCCGCGCCGCGCCCGGGGCGTTTGCGCGGCCGGGCC	G	G:11 GCGGCGCAAACGCCCCGCGCCGCGCCCGGGGCGTTTGCGCGGCCGGGCC:0
NZ_CP008781	777921	snp	T	G	G:20 T:0	CDS	+	54/168	18/55	synonymous_variant c.54T>G p.Gly18Gly	DP58_RS03415	rpmG	50S ribosomal protein L33
NZ_CP008781	779294	snp	A	G	G:20 A:0	CDS	+	1203/1713	401/570	synonymous_variant c.1203A>G p.Leu401Leu	DP58_RS03420	nadB	L-aspartate oxidase
NZ_CP008781	779390	snp	G	C	C:20 G:0	CDS	+	1299/1713	433/570	synonymous_variant c.1299G>C p.Thr433Thr	DP58_RS03420	nadB	L-aspartate oxidase
NZ_CP008781	780150	snp	T	C	C:20 T:0	CDS	-	731/885	244/294	missense_variant c.731A>G p.His244Arg	DP58_RS03425	nadC	carboxylating nicotinate-nucleotide diphosphorylase
NZ_CP008781	780266	snp	G	T	T:20 G:0	CDS	-	615/885	205/294	missense_variant c.615C>A p.Asp205Glu	DP58_RS03425	nadC	carboxylating nicotinate-nucleotide diphosphorylase
NZ_CP008781	780632	snp	T	C	C:20 T:0	CDS	-	249/885	83/294	synonymous_variant c.249A>G p.Glu83Glu	DP58_RS03425	nadC	carboxylating nicotinate-nucleotide diphosphorylase
NZ_CP008781	780794	snp	G	A	A:20 G:0	CDS	-	87/885	29/294	synonymous_variant c.87C>T p.Val29Val	DP58_RS03425	nadC	carboxylating nicotinate-nucleotide diphosphorylase
NZ_CP008781	780875	snp	G	C	C:20 G:0	CDS	-	6/885	2/294	synonymous_variant c.6C>G p.Thr2Thr	DP58_RS03425	nadC	carboxylating nicotinate-nucleotide diphosphorylase
NZ_CP008781	781331	snp	C	T	T:20 C:0	CDS	-	683/1137	228/378	missense_variant c.683G>A p.Arg228His	DP58_RS03430	nadA	quinolinate synthase NadA
NZ_CP008781	781398	snp	A	G	G:20 A:0	CDS	-	616/1137	206/378	synonymous_variant c.616T>C p.Leu206Leu	DP58_RS03430	nadA	quinolinate synthase NadA
NZ_CP008781	781408	snp	A	G	G:20 A:0	CDS	-	606/1137	202/378	synonymous_variant c.606T>C p.Gly202Gly	DP58_RS03430	nadA	quinolinate synthase NadA
NZ_CP008781	781570	snp	G	A	A:20 G:0	CDS	-	444/1137	148/378	synonymous_variant c.444C>T p.Val148Val	DP58_RS03430	nadA	quinolinate synthase NadA
NZ_CP008781	781619	snp	A	G	G:20 A:0	CDS	-	395/1137	132/378	missense_variant c.395T>C p.Leu132Pro	DP58_RS03430	nadA	quinolinate synthase NadA
NZ_CP008781	781969	snp	T	C	C:20 T:0	CDS	-	45/1137	15/378	synonymous_variant c.45A>G p.Ala15Ala	DP58_RS03430	nadA	quinolinate synthase NadA
NZ_CP008781	782049	snp	G	A	A:20 G:0
NZ_CP008781	782108	snp	G	C	C:20 G:0
NZ_CP008781	782872	snp	T	C	C:20 T:0	CDS	-	507/1197	169/398	synonymous_variant c.507A>G p.Val169Val	DP58_RS03435		acyl-CoA desaturase
NZ_CP008781	783402	snp	G	A	A:20 G:0
NZ_CP008781	786240	snp	T	C	C:20 T:0	CDS	-	621/663	207/220	synonymous_variant c.621A>G p.Leu207Leu	DP58_RS03450	purN	phosphoribosylglycinamide formyltransferase
NZ_CP008781	787036	snp	C	T	T:20 C:0	CDS	+	52/993	18/330	synonymous_variant c.52C>T p.Leu18Leu	DP58_RS03455		bifunctional riboflavin kinase/FAD synthetase
NZ_CP008781	787479	snp	T	C	C:20 T:0	CDS	+	495/993	165/330	synonymous_variant c.495T>C p.Ser165Ser	DP58_RS03455		bifunctional riboflavin kinase/FAD synthetase
NZ_CP008781	787530	snp	C	T	T:20 C:0	CDS	+	546/993	182/330	synonymous_variant c.546C>T p.Arg182Arg	DP58_RS03455		bifunctional riboflavin kinase/FAD synthetase
NZ_CP008781	787626	snp	T	G	G:20 T:0	CDS	+	642/993	214/330	synonymous_variant c.642T>G p.Ala214Ala	DP58_RS03455		bifunctional riboflavin kinase/FAD synthetase
NZ_CP008781	789291	snp	G	A	A:20 G:0	CDS	+	1203/2838	401/945	synonymous_variant c.1203G>A p.Lys401Lys	DP58_RS03460	ileS	isoleucine--tRNA ligase
NZ_CP008781	789705	snp	C	G	G:20 C:0	CDS	+	1617/2838	539/945	missense_variant c.1617C>G p.Asp539Glu	DP58_RS03460	ileS	isoleucine--tRNA ligase
NZ_CP008781	789804	snp	G	A	A:20 G:0	CDS	+	1716/2838	572/945	synonymous_variant c.1716G>A p.Leu572Leu	DP58_RS03460	ileS	isoleucine--tRNA ligase
NZ_CP008781	789834	snp	T	C	C:20 T:0	CDS	+	1746/2838	582/945	synonymous_variant c.1746T>C p.Gly582Gly	DP58_RS03460	ileS	isoleucine--tRNA ligase
NZ_CP008781	794044	snp	C	T	T:20 C:0	CDS	-	37/783	13/260	missense_variant c.37G>A p.Val13Ile	DP58_RS03480		membrane protein
NZ_CP008781	794213	snp	A	G	G:20 A:0
NZ_CP008781	794266	complex	CCCT	TCCC	TCCC:20 CCCT:0	CDS	-	723/744	240/247	synonymous_variant c.720_723delAGGGinsGGGA p.242	DP58_RS03485		hypothetical protein
NZ_CP008781	794545	ins	A	AGGC	AGGC:18 A:0	CDS	-	443/744	148/247	disruptive_inframe_insertion c.441_443dupGCC p.Pro148dup	DP58_RS03485		hypothetical protein
NZ_CP008781	794919	complex	TGGT	CAGC	CAGC:16 TGGT:0	CDS	-	70/744	23/247	missense_variant c.67_70delACCAinsGCTG p.ThrThr23AlaAla	DP58_RS03485		hypothetical protein
NZ_CP008781	794999	snp	A	G	G:13 A:0
NZ_CP008781	795005	del	TGTGCCGCCCTGCTCGCCGCGCCATCGCCGGTTCGCGCAGCGCCGGGCC	T	T:11 TGTGCCGCCCTGCTCGCCGCGCCATCGCCGGTTCGCGCAGCGCCGGGCC:0
NZ_CP008781	795387	complex	CG	TC	TC:20 CG:0	CDS	-	1051/1377	350/458	missense_variant c.1050_1051delCGinsGA p.Val351Ile	DP58_RS03490		amino acid permease
NZ_CP008781	795505	snp	T	C	C:20 T:0	CDS	-	933/1377	311/458	synonymous_variant c.933A>G p.Leu311Leu	DP58_RS03490		amino acid permease
NZ_CP008781	802689	snp	A	G	G:20 A:0	CDS	-	363/1260	121/419	synonymous_variant c.363T>C p.Arg121Arg	DP58_RS03515	icd	NADP-dependent isocitrate dehydrogenase
NZ_CP008781	803229	snp	C	T	T:20 C:0
NZ_CP008781	803768	snp	T	C	C:20 T:0	CDS	+	450/579	150/192	synonymous_variant c.450T>C p.Gly150Gly	DP58_RS03520		pseudouridine synthase
NZ_CP008781	803837	snp	G	C	C:20 G:0	CDS	+	519/579	173/192	synonymous_variant c.519G>C p.Pro173Pro	DP58_RS03520		pseudouridine synthase
NZ_CP008781	804385	snp	T	A	A:20 T:0
NZ_CP008781	804500	complex	GCCCT	ACCCC	ACCCC:19 GCCCT:0
NZ_CP008781	805080	snp	C	G	G:20 C:0
NZ_CP008781	805167	ins	C	CGCT	CGCT:19 C:1
NZ_CP008781	805180	snp	G	A	A:20 G:0
NZ_CP008781	805287	snp	G	C	C:20 G:0
NZ_CP008781	808479	snp	T	C	C:20 T:0
NZ_CP008781	808972	snp	G	A	A:20 G:0	CDS	+	309/1812	103/603	synonymous_variant c.309G>A p.Glu103Glu	DP58_RS39590		hypothetical protein
NZ_CP008781	808998	snp	G	C	C:20 G:0	CDS	+	335/1812	112/603	missense_variant c.335G>C p.Gly112Ala	DP58_RS39590		hypothetical protein
NZ_CP008781	809099	snp	A	G	G:20 A:0	CDS	+	436/1812	146/603	missense_variant c.436A>G p.Ile146Val	DP58_RS39590		hypothetical protein
NZ_CP008781	809167	snp	A	G	G:20 A:0	CDS	+	504/1812	168/603	synonymous_variant c.504A>G p.Gly168Gly	DP58_RS39590		hypothetical protein
NZ_CP008781	809314	complex	CG	GA	GA:11 CG:0	CDS	+	651/1812	217/603	missense_variant c.651_652delCGinsGA p.Gly218Ser	DP58_RS39590		hypothetical protein
NZ_CP008781	809324	snp	A	G	G:11 A:0	CDS	+	661/1812	221/603	missense_variant c.661A>G p.Thr221Ala	DP58_RS39590		hypothetical protein
NZ_CP008781	809329	complex	GGGC	CGGT	CGGT:10 GGGC:0	CDS	+	666/1812	222/603	synonymous_variant c.666_669delGGGCinsCGGT p.224	DP58_RS39590		hypothetical protein
NZ_CP008781	810148	del	CGGCAACGGCGGTGGCGGT	C	C:16 CGGCAACGGCGGTGGCGGT:0	CDS	+	1500/1812	500/603	disruptive_inframe_deletion c.1500_1517delCGGTGGCAACGGCGGTGG p.Gly501_Gly506del	DP58_RS39590		hypothetical protein
NZ_CP008781	817142	del	AGCGTTCGGGCGTTCGGGCGTTCGGGCGTTCGGGCGTTCGG	A	A:10 AGCGTTCGGGCGTTCGGGCGTTCGGGCGTTCGGGCGTTCGG:0
NZ_CP008781	819658	ins	T	TTCGGCGGTTCGGCGGTTCGGCAACTCGGCAAC	TTCGGCGGTTCGGCGGTTCGGCAACTCGGCAAC:11 T:0
NZ_CP008781	820915	snp	A	G	G:20 A:0	CDS	-	183/1023	61/340	synonymous_variant c.183T>C p.Ile61Ile	DP58_RS03590		2-dehydropantoate 2-reductase
NZ_CP008781	821578	snp	A	G	G:20 A:0	CDS	-	63/528	21/175	synonymous_variant c.63T>C p.Ile21Ile	DP58_RS03595		DUF962 domain-containing protein
NZ_CP008781	821955	snp	A	G	G:20 A:0	CDS	+	231/756	77/251	synonymous_variant c.231A>G p.Thr77Thr	DP58_RS03600		Crp/Fnr family transcriptional regulator
NZ_CP008781	823332	snp	G	A	A:20 G:0	CDS	+	619/1206	207/401	missense_variant c.619G>A p.Ala207Thr	DP58_RS03605	chrA	chromate efflux transporter
NZ_CP008781	826359	snp	G	A	A:20 G:0
NZ_CP008781	827096	snp	C	T	T:20 C:0
NZ_CP008781	827369	snp	G	T	T:20 G:0	CDS	-	1153/1383	385/460	missense_variant c.1153C>A p.Leu385Ile	DP58_RS03625	xseA	exodeoxyribonuclease VII large subunit
NZ_CP008781	828162	snp	G	A	A:20 G:0	CDS	-	360/1383	120/460	synonymous_variant c.360C>T p.Leu120Leu	DP58_RS03625	xseA	exodeoxyribonuclease VII large subunit
NZ_CP008781	828178	snp	G	A	A:20 G:0	CDS	-	344/1383	115/460	missense_variant c.344C>T p.Thr115Ile	DP58_RS03625	xseA	exodeoxyribonuclease VII large subunit
NZ_CP008781	828499	snp	A	G	G:20 A:0	CDS	-	23/1383	8/460	missense_variant c.23T>C p.Val8Ala	DP58_RS03625	xseA	exodeoxyribonuclease VII large subunit
NZ_CP008781	828698	snp	G	C	C:20 G:0	CDS	+	183/231	61/76	synonymous_variant c.183G>C p.Ala61Ala	DP58_RS31175		hypothetical protein
NZ_CP008781	828715	snp	C	T	T:20 C:0	CDS	+	200/231	67/76	missense_variant c.200C>T p.Pro67Leu	DP58_RS31175		hypothetical protein
NZ_CP008781	828737	snp	G	A	A:20 G:0	CDS	+	222/231	74/76	synonymous_variant c.222G>A p.Ala74Ala	DP58_RS31175		hypothetical protein
NZ_CP008781	828826	del	CCGCGCGT	C	C:17 CCGCGCGT:0
NZ_CP008781	828859	snp	T	C	C:20 T:0
NZ_CP008781	829371	snp	G	A	A:20 G:0	CDS	+	393/1029	131/342	synonymous_variant c.393G>A p.Ala131Ala	DP58_RS03630	lpxK	tetraacyldisaccharide 4'-kinase
NZ_CP008781	829392	snp	C	T	T:20 C:0	CDS	+	414/1029	138/342	synonymous_variant c.414C>T p.Asp138Asp	DP58_RS03630	lpxK	tetraacyldisaccharide 4'-kinase
NZ_CP008781	829921	snp	A	C	C:20 A:0	CDS	+	943/1029	315/342	missense_variant c.943A>C p.Ile315Leu	DP58_RS03630	lpxK	tetraacyldisaccharide 4'-kinase
NZ_CP008781	830553	snp	A	G	G:20 A:0	CDS	+	186/792	62/263	synonymous_variant c.186A>G p.Val62Val	DP58_RS03640	kdsB	3-deoxy-manno-octulosonate cytidylyltransferase
NZ_CP008781	830967	snp	A	G	G:20 A:0	CDS	+	600/792	200/263	synonymous_variant c.600A>G p.Ala200Ala	DP58_RS03640	kdsB	3-deoxy-manno-octulosonate cytidylyltransferase
NZ_CP008781	830989	snp	A	G	G:20 A:0	CDS	+	622/792	208/263	missense_variant c.622A>G p.Thr208Ala	DP58_RS03640	kdsB	3-deoxy-manno-octulosonate cytidylyltransferase
NZ_CP008781	831175	snp	A	G	G:20 A:0
NZ_CP008781	831475	snp	C	T	T:20 C:0	CDS	+	108/663	36/220	synonymous_variant c.108C>T p.Arg36Arg	DP58_RS03645	adk	adenylate kinase
NZ_CP008781	831934	snp	G	C	C:20 G:0	CDS	+	567/663	189/220	synonymous_variant c.567G>C p.Gly189Gly	DP58_RS03645	adk	adenylate kinase
NZ_CP008781	831994	snp	G	A	A:20 G:0	CDS	+	627/663	209/220	synonymous_variant c.627G>A p.Glu209Glu	DP58_RS03645	adk	adenylate kinase
NZ_CP008781	832024	snp	C	G	G:20 C:0	CDS	+	657/663	219/220	synonymous_variant c.657C>G p.Leu219Leu	DP58_RS03645	adk	adenylate kinase
NZ_CP008781	832133	snp	C	A	A:20 C:0
NZ_CP008781	832168	snp	C	T	T:20 C:0
NZ_CP008781	832335	snp	C	T	T:20 C:0	CDS	+	108/759	36/252	synonymous_variant c.108C>T p.Asp36Asp	DP58_RS03650		3-hydroxyacyl-CoA dehydrogenase
NZ_CP008781	832382	snp	T	C	C:20 T:0	CDS	+	155/759	52/252	missense_variant c.155T>C p.Val52Ala	DP58_RS03650		3-hydroxyacyl-CoA dehydrogenase
NZ_CP008781	832422	snp	G	A	A:20 G:0	CDS	+	195/759	65/252	synonymous_variant c.195G>A p.Gln65Gln	DP58_RS03650		3-hydroxyacyl-CoA dehydrogenase
NZ_CP008781	833032	snp	T	C	C:20 T:0
NZ_CP008781	833061	complex	GGCAT	CGCAC	CGCAC:20 GGCAT:0
NZ_CP008781	833226	snp	C	T	T:20 C:0
NZ_CP008781	833239	snp	G	C	C:20 G:0
NZ_CP008781	834267	snp	C	T	T:20 C:0	CDS	-	1391/1551	464/516	missense_variant c.1391G>A p.Arg464His	DP58_RS03660	murJ	murein biosynthesis integral membrane protein MurJ
NZ_CP008781	835226	snp	A	G	G:20 A:0	CDS	-	432/1551	144/516	synonymous_variant c.432T>C p.Thr144Thr	DP58_RS03660	murJ	murein biosynthesis integral membrane protein MurJ
NZ_CP008781	835340	snp	T	C	C:20 T:0	CDS	-	318/1551	106/516	synonymous_variant c.318A>G p.Ala106Ala	DP58_RS03660	murJ	murein biosynthesis integral membrane protein MurJ
NZ_CP008781	835346	snp	G	T	T:20 G:0	CDS	-	312/1551	104/516	synonymous_variant c.312C>A p.Ala104Ala	DP58_RS03660	murJ	murein biosynthesis integral membrane protein MurJ
NZ_CP008781	835791	snp	C	A	A:20 C:0
NZ_CP008781	835824	snp	C	T	T:20 C:0
NZ_CP008781	835858	snp	T	C	C:20 T:0
NZ_CP008781	835891	snp	T	C	C:20 T:0
NZ_CP008781	836304	snp	C	A	A:19 C:0	CDS	+	243/279	81/92	synonymous_variant c.243C>A p.Ala81Ala	DP58_RS03665	rpsT	30S ribosomal protein S20
NZ_CP008781	836436	snp	T	C	C:18 T:0
NZ_CP008781	836445	ins	G	GCTCTTCGGGCTTTCT	GCTCTTCGGGCTTTCT:15 G:0
NZ_CP008781	836483	snp	G	A	A:18 G:0
NZ_CP008781	836523	snp	A	G	G:18 A:0
NZ_CP008781	843524	snp	G	A	A:20 G:0
NZ_CP008781	844459	snp	T	G	G:20 T:0	CDS	-	68/1002	23/333	missense_variant c.68A>C p.Gln23Pro	DP58_RS03705	xerD	site-specific tyrosine recombinase XerD
NZ_CP008781	844700	snp	A	G	G:20 A:0	CDS	-	294/468	98/155	synonymous_variant c.294T>C p.Gly98Gly	DP58_RS03710		methylated-DNA--[protein]-cysteine S-methyltransferase
NZ_CP008781	846226	snp	A	G	G:20 A:0	CDS	-	68/1230	23/409	missense_variant c.68T>C p.Phe23Ser	DP58_RS03715	queG	tRNA epoxyqueuosine(34) reductase QueG
NZ_CP008781	846379	snp	T	C	C:20 T:0	CDS	+	69/555	23/184	synonymous_variant c.69T>C p.Leu23Leu	DP58_RS03720		bifunctional tRNA (adenosine(37)-N6)-threonylcarbamoyltransferase complex ATPase subunit type 1 TsaE/phosphotransferase
NZ_CP008781	846453	snp	C	A	A:20 C:0	CDS	+	143/555	48/184	missense_variant c.143C>A p.Ala48Glu	DP58_RS03720		bifunctional tRNA (adenosine(37)-N6)-threonylcarbamoyltransferase complex ATPase subunit type 1 TsaE/phosphotransferase
NZ_CP008781	847608	snp	A	G	G:20 A:0	CDS	+	762/1557	254/518	synonymous_variant c.762A>G p.Pro254Pro	DP58_RS03725		N-acetylmuramoyl-L-alanine amidase
NZ_CP008781	850326	snp	C	A	A:20 C:0	CDS	+	337/882	113/293	missense_variant c.337C>A p.Arg113Ser	DP58_RS03735		pirin family protein
NZ_CP008781	850610	snp	C	G	G:19 C:0	CDS	+	621/882	207/293	synonymous_variant c.621C>G p.Thr207Thr	DP58_RS03735		pirin family protein
NZ_CP008781	850651	ins	T	TCGCGCCCGG	TCGCGCCCGG:17 T:0	CDS	+	677/882	226/293	disruptive_inframe_insertion c.668_676dupCCGGCGCGC p.Pro223_Ala225dup	DP58_RS03735		pirin family protein
NZ_CP008781	850879	snp	C	G	G:20 C:0
NZ_CP008781	851219	snp	G	A	A:20 G:0	CDS	+	295/849	99/282	missense_variant c.295G>A p.Ala99Thr	DP58_RS03740	trxA	thioredoxin
NZ_CP008781	851539	snp	G	A	A:20 G:0	CDS	+	615/849	205/282	synonymous_variant c.615G>A p.Ala205Ala	DP58_RS03740	trxA	thioredoxin
NZ_CP008781	851607	snp	G	A	A:20 G:0	CDS	+	683/849	228/282	missense_variant c.683G>A p.Arg228His	DP58_RS03740	trxA	thioredoxin
NZ_CP008781	852136	snp	G	A	A:20 G:0	CDS	-	777/867	259/288	synonymous_variant c.777C>T p.Gly259Gly	DP58_RS03750	tcdA	tRNA cyclic N6-threonylcarbamoyladenosine(37) synthase TcdA
NZ_CP008781	852187	snp	G	A	A:20 G:0	CDS	-	726/867	242/288	synonymous_variant c.726C>T p.His242His	DP58_RS03750	tcdA	tRNA cyclic N6-threonylcarbamoyladenosine(37) synthase TcdA
NZ_CP008781	852367	snp	A	G	G:20 A:0	CDS	-	546/867	182/288	synonymous_variant c.546T>C p.Ile182Ile	DP58_RS03750	tcdA	tRNA cyclic N6-threonylcarbamoyladenosine(37) synthase TcdA
NZ_CP008781	852434	snp	G	C	C:20 G:0	CDS	-	479/867	160/288	missense_variant c.479C>G p.Ala160Gly	DP58_RS03750	tcdA	tRNA cyclic N6-threonylcarbamoyladenosine(37) synthase TcdA
NZ_CP008781	852517	snp	T	C	C:20 T:0	CDS	-	396/867	132/288	synonymous_variant c.396A>G p.Ala132Ala	DP58_RS03750	tcdA	tRNA cyclic N6-threonylcarbamoyladenosine(37) synthase TcdA
NZ_CP008781	852615	snp	G	A	A:20 G:0	CDS	-	298/867	100/288	missense_variant c.298C>T p.Pro100Ser	DP58_RS03750	tcdA	tRNA cyclic N6-threonylcarbamoyladenosine(37) synthase TcdA
NZ_CP008781	854972	snp	G	A	A:20 G:0	CDS	+	1151/1221	384/406	missense_variant c.1151G>A p.Arg384Lys	DP58_RS03760		cyclopropane-fatty-acyl-phospholipid synthase family protein
NZ_CP008781	855506	del	CGCCGATCCT	C	C:15 CGCCGATCCT:0	CDS	+	219/1323	73/440	disruptive_inframe_deletion c.219_227delTGCCGATCC p.Ala74_Pro76del	DP58_RS03765		DUF72 domain-containing protein
NZ_CP008781	855959	snp	G	A	A:20 G:0	CDS	+	636/1323	212/440	synonymous_variant c.636G>A p.Ala212Ala	DP58_RS03765		DUF72 domain-containing protein
NZ_CP008781	856459	snp	A	G	G:20 A:0	CDS	+	1136/1323	379/440	missense_variant c.1136A>G p.Gln379Arg	DP58_RS03765		DUF72 domain-containing protein
NZ_CP008781	856532	snp	A	G	G:20 A:0	CDS	+	1209/1323	403/440	synonymous_variant c.1209A>G p.Gln403Gln	DP58_RS03765		DUF72 domain-containing protein
NZ_CP008781	856621	snp	C	T	T:20 C:0	CDS	+	1298/1323	433/440	missense_variant c.1298C>T p.Ala433Val	DP58_RS03765		DUF72 domain-containing protein
NZ_CP008781	856643	snp	G	A	A:20 G:0	CDS	+	1320/1323	440/440	synonymous_variant c.1320G>A p.Ala440Ala	DP58_RS03765		DUF72 domain-containing protein
NZ_CP008781	856814	snp	G	A	A:20 G:0
NZ_CP008781	856831	complex	GG	AC	AC:19 GG:0
NZ_CP008781	856934	snp	T	C	C:20 T:0
[truncated: 14,757 more rows]

## Sheet: BP-GD18BP04
CHROM	POS	TYPE	REF	ALT	EVIDENCE	FTYPE	STRAND	NT_POS	AA_POS	EFFECT	LOCUS_TAG	GENE	PRODUCT
NZ_CP008781	4304	snp	A	G	G:20 A:0	CDS	-	1129/1431	377/476	synonymous_variant c.1129T>C p.Leu377Leu	DP58_RS00025	lpdA	dihydrolipoyl dehydrogenase
NZ_CP008781	6027	snp	C	T	T:20 C:0	CDS	-	771/1266	257/421	synonymous_variant c.771G>A p.Ala257Ala	DP58_RS00030	odhB	2-oxoglutarate dehydrogenase complex dihydrolipoyllysine-residue succinyltransferase
NZ_CP008781	6314	ins	C	CCGGCGCGGCCTT	CCGGCGCGGCCTT:16 C:0	CDS	-	483/1266	161/421	conservative_inframe_insertion c.483_484insAAGGCCGCGCCG p.Pro161_Ala162insLysAlaAlaPro	DP58_RS00030	odhB	2-oxoglutarate dehydrogenase complex dihydrolipoyllysine-residue succinyltransferase
NZ_CP008781	6621	snp	C	T	T:20 C:0	CDS	-	177/1266	59/421	synonymous_variant c.177G>A p.Gln59Gln	DP58_RS00030	odhB	2-oxoglutarate dehydrogenase complex dihydrolipoyllysine-residue succinyltransferase
NZ_CP008781	10006	snp	G	T	T:20 G:0
NZ_CP008781	10459	snp	C	T	T:20 C:0	CDS	-	1503/1827	501/608	synonymous_variant c.1503G>A p.Ala501Ala	DP58_RS00040	typA	translational GTPase TypA
NZ_CP008781	10785	snp	C	T	T:20 C:0	CDS	-	1177/1827	393/608	missense_variant c.1177G>A p.Val393Ile	DP58_RS00040	typA	translational GTPase TypA
NZ_CP008781	11392	snp	A	G	G:20 A:0	CDS	-	570/1827	190/608	synonymous_variant c.570T>C p.Ile190Ile	DP58_RS00040	typA	translational GTPase TypA
NZ_CP008781	12004	ins	G	GTT	GTT:19 G:0	CDS	+	96/141	32/46	frameshift_variant c.94_95dupTT p.Leu32fs	DP58_RS39885		hypothetical protein
NZ_CP008781	12112	snp	G	A	A:20 G:0
NZ_CP008781	12814	snp	C	T	T:20 C:0
NZ_CP008781	12860	snp	C	T	T:20 C:0	CDS	+	10/1497	4/498	missense_variant c.10C>T p.Leu4Phe	DP58_RS00050		efflux transporter outer membrane subunit
NZ_CP008781	13132	snp	A	G	G:20 A:0	CDS	+	282/1497	94/498	synonymous_variant c.282A>G p.Ala94Ala	DP58_RS00050		efflux transporter outer membrane subunit
NZ_CP008781	14284	snp	A	G	G:20 A:0	CDS	+	1434/1497	478/498	synonymous_variant c.1434A>G p.Thr478Thr	DP58_RS00050		efflux transporter outer membrane subunit
NZ_CP008781	14302	snp	T	C	C:20 T:0	CDS	+	1452/1497	484/498	synonymous_variant c.1452T>C p.Ala484Ala	DP58_RS00050		efflux transporter outer membrane subunit
NZ_CP008781	14744	snp	G	A	A:20 G:0	CDS	+	330/1236	110/411	synonymous_variant c.330G>A p.Thr110Thr	DP58_RS00055		EmrA/EmrK family multidrug efflux transporter periplasmic adaptor subunit
NZ_CP008781	15621	snp	G	C	C:20 G:0	CDS	+	1207/1236	403/411	missense_variant c.1207G>C p.Val403Leu	DP58_RS00055		EmrA/EmrK family multidrug efflux transporter periplasmic adaptor subunit
NZ_CP008781	15635	snp	A	G	G:20 A:0	CDS	+	1221/1236	407/411	synonymous_variant c.1221A>G p.Ala407Ala	DP58_RS00055		EmrA/EmrK family multidrug efflux transporter periplasmic adaptor subunit
NZ_CP008781	16719	snp	C	G	G:20 C:0	CDS	+	1047/1560	349/519	synonymous_variant c.1047C>G p.Ala349Ala	DP58_RS00060		DHA2 family efflux MFS transporter permease subunit
NZ_CP008781	16830	snp	G	A	A:20 G:0	CDS	+	1158/1560	386/519	synonymous_variant c.1158G>A p.Val386Val	DP58_RS00060		DHA2 family efflux MFS transporter permease subunit
NZ_CP008781	17054	snp	G	A	A:20 G:0	CDS	+	1382/1560	461/519	missense_variant c.1382G>A p.Gly461Asp	DP58_RS00060		DHA2 family efflux MFS transporter permease subunit
NZ_CP008781	17301	snp	A	G	G:20 A:0
NZ_CP008781	17322	ins	G	GA	GA:20 G:0
NZ_CP008781	17380	snp	A	G	G:20 A:0
NZ_CP008781	17480	snp	A	G	G:20 A:0
NZ_CP008781	17485	snp	A	C	C:20 A:0
NZ_CP008781	17574	snp	G	A	A:20 G:0	CDS	-	837/909	279/302	synonymous_variant c.837C>T p.Asp279Asp	DP58_RS00065	truB	tRNA pseudouridine(55) synthase TruB
NZ_CP008781	17970	snp	C	G	G:20 C:0	CDS	-	441/909	147/302	synonymous_variant c.441G>C p.Thr147Thr	DP58_RS00065	truB	tRNA pseudouridine(55) synthase TruB
NZ_CP008781	18327	snp	C	T	T:20 C:0	CDS	-	84/909	28/302	synonymous_variant c.84G>A p.Lys28Lys	DP58_RS00065	truB	tRNA pseudouridine(55) synthase TruB
NZ_CP008781	18524	snp	T	C	C:20 T:0	CDS	-	309/369	103/122	synonymous_variant c.309A>G p.Lys103Lys	DP58_RS00070	rbfA	30S ribosome-binding factor RbfA
NZ_CP008781	18653	snp	G	C	C:20 G:0	CDS	-	180/369	60/122	synonymous_variant c.180C>G p.Thr60Thr	DP58_RS00070	rbfA	30S ribosome-binding factor RbfA
NZ_CP008781	18686	snp	A	G	G:20 A:0	CDS	-	147/369	49/122	synonymous_variant c.147T>C p.Tyr49Tyr	DP58_RS00070	rbfA	30S ribosome-binding factor RbfA
NZ_CP008781	19385	snp	C	G	G:20 C:0	CDS	-	2481/2928	827/975	synonymous_variant c.2481G>C p.Ala827Ala	DP58_RS00075	infB	translation initiation factor IF-2
NZ_CP008781	19712	snp	G	A	A:20 G:0	CDS	-	2154/2928	718/975	synonymous_variant c.2154C>T p.Ser718Ser	DP58_RS00075	infB	translation initiation factor IF-2
NZ_CP008781	19721	snp	C	T	T:20 C:0	CDS	-	2145/2928	715/975	synonymous_variant c.2145G>A p.Gln715Gln	DP58_RS00075	infB	translation initiation factor IF-2
NZ_CP008781	21268	snp	G	T	T:20 G:0	CDS	-	598/2928	200/975	missense_variant c.598C>A p.Arg200Ser	DP58_RS00075	infB	translation initiation factor IF-2
NZ_CP008781	25815	snp	G	A	A:20 G:0	CDS	-	45/1665	15/554	synonymous_variant c.45C>T p.Ala15Ala	DP58_RS00090		pseudouridine synthase
NZ_CP008781	32278	snp	C	T	T:20 C:0	CDS	-	282/291	94/96	synonymous_variant c.282G>A p.Lys94Lys	DP58_RS00135		antibiotic biosynthesis monooxygenase
NZ_CP008781	32562	snp	G	C	C:20 G:0
NZ_CP008781	32828	snp	G	A	A:20 G:0
NZ_CP008781	33067	snp	G	A	A:20 G:0
NZ_CP008781	33195	snp	C	T	T:20 C:0	CDS	-	1132/1206	378/401	missense_variant c.1132G>A p.Asp378Asn	DP58_RS00140	bamC	outer membrane protein assembly factor BamC
NZ_CP008781	33254	snp	T	C	C:20 T:0	CDS	-	1073/1206	358/401	missense_variant c.1073A>G p.Lys358Arg	DP58_RS00140	bamC	outer membrane protein assembly factor BamC
NZ_CP008781	33349	snp	C	G	G:20 C:0	CDS	-	978/1206	326/401	synonymous_variant c.978G>C p.Leu326Leu	DP58_RS00140	bamC	outer membrane protein assembly factor BamC
NZ_CP008781	33489	snp	T	C	C:20 T:0	CDS	-	838/1206	280/401	missense_variant c.838A>G p.Thr280Ala	DP58_RS00140	bamC	outer membrane protein assembly factor BamC
NZ_CP008781	34330	snp	C	T	T:20 C:0
NZ_CP008781	34463	snp	G	A	A:20 G:0
NZ_CP008781	34474	ins	G	GC	GC:19 G:0
NZ_CP008781	34573	snp	A	G	G:20 A:0
NZ_CP008781	34761	snp	T	C	C:20 T:0	CDS	+	86/492	29/163	missense_variant c.86T>C p.Val29Ala	DP58_RS00145		DUF2844 domain-containing protein
NZ_CP008781	34797	snp	G	A	A:20 G:0	CDS	+	122/492	41/163	missense_variant c.122G>A p.Ser41Asn	DP58_RS00145		DUF2844 domain-containing protein
NZ_CP008781	34835	snp	A	G	G:20 A:0	CDS	+	160/492	54/163	missense_variant c.160A>G p.Thr54Ala	DP58_RS00145		DUF2844 domain-containing protein
NZ_CP008781	34913	snp	G	A	A:20 G:0	CDS	+	238/492	80/163	missense_variant c.238G>A p.Ala80Thr	DP58_RS00145		DUF2844 domain-containing protein
NZ_CP008781	35987	snp	G	A	A:20 G:0	CDS	+	810/1197	270/398	synonymous_variant c.810G>A p.Thr270Thr	DP58_RS00150		DUF3443 domain-containing protein
NZ_CP008781	36093	snp	G	A	A:20 G:0	CDS	+	916/1197	306/398	missense_variant c.916G>A p.Asp306Asn	DP58_RS00150		DUF3443 domain-containing protein
NZ_CP008781	36158	snp	G	A	A:20 G:0	CDS	+	981/1197	327/398	synonymous_variant c.981G>A p.Thr327Thr	DP58_RS00150		DUF3443 domain-containing protein
NZ_CP008781	36430	del	AGGCAGC	A	A:19 AGGCAGC:0
NZ_CP008781	36499	snp	A	C	C:20 A:0
NZ_CP008781	36504	snp	A	G	G:20 A:0
NZ_CP008781	36530	snp	T	C	C:20 T:0
NZ_CP008781	36845	snp	G	A	A:20 G:0
NZ_CP008781	36885	del	CGACA	C	C:19 CGACA:0
NZ_CP008781	38571	snp	G	A	A:20 G:0
NZ_CP008781	38748	snp	C	G	G:20 C:0	CDS	-	201/255	67/84	synonymous_variant c.201G>C p.Thr67Thr	DP58_RS39890		hypothetical protein
NZ_CP008781	38790	snp	C	G	G:20 C:0	CDS	-	159/255	53/84	synonymous_variant c.159G>C p.Ala53Ala	DP58_RS39890		hypothetical protein
NZ_CP008781	38846	snp	G	A	A:20 G:0	CDS	-	103/255	35/84	missense_variant c.103C>T p.Pro35Ser	DP58_RS39890		hypothetical protein
NZ_CP008781	38950	snp	A	G	G:20 A:0	CDS	+	25/1965	9/654	missense_variant c.25A>G p.Ile9Val	DP58_RS00165		hypothetical protein
NZ_CP008781	39015	snp	C	T	T:20 C:0	CDS	+	90/1965	30/654	synonymous_variant c.90C>T p.Arg30Arg	DP58_RS00165		hypothetical protein
NZ_CP008781	39375	snp	G	A	A:20 G:0	CDS	+	450/1965	150/654	synonymous_variant c.450G>A p.Ser150Ser	DP58_RS00165		hypothetical protein
NZ_CP008781	39753	snp	A	G	G:20 A:0	CDS	+	828/1965	276/654	synonymous_variant c.828A>G p.Gln276Gln	DP58_RS00165		hypothetical protein
NZ_CP008781	40284	snp	A	G	G:20 A:0	CDS	+	1359/1965	453/654	synonymous_variant c.1359A>G p.Lys453Lys	DP58_RS00165		hypothetical protein
NZ_CP008781	40320	snp	C	T	T:20 C:0	CDS	+	1395/1965	465/654	synonymous_variant c.1395C>T p.Gly465Gly	DP58_RS00165		hypothetical protein
NZ_CP008781	40389	snp	G	A	A:20 G:0	CDS	+	1464/1965	488/654	synonymous_variant c.1464G>A p.Thr488Thr	DP58_RS00165		hypothetical protein
NZ_CP008781	40901	snp	A	G	G:20 A:0
NZ_CP008781	41039	snp	G	A	A:20 G:0	CDS	-	378/405	126/134	synonymous_variant c.378C>T p.Asp126Asp	DP58_RS00170		MerR family transcriptional regulator
NZ_CP008781	41051	snp	A	G	G:20 A:0	CDS	-	366/405	122/134	synonymous_variant c.366T>C p.Arg122Arg	DP58_RS00170		MerR family transcriptional regulator
NZ_CP008781	41136	snp	C	A	A:20 C:0	CDS	-	281/405	94/134	missense_variant c.281G>T p.Gly94Val	DP58_RS00170		MerR family transcriptional regulator
NZ_CP008781	41153	snp	C	G	G:20 C:0	CDS	-	264/405	88/134	synonymous_variant c.264G>C p.Ala88Ala	DP58_RS00170		MerR family transcriptional regulator
NZ_CP008781	41541	snp	C	T	T:20 C:0	CDS	-	339/405	113/134	synonymous_variant c.339G>A p.Thr113Thr	DP58_RS00175		integration host factor subunit alpha
NZ_CP008781	41795	snp	A	G	G:20 A:0	CDS	-	85/405	29/134	missense_variant c.85T>C p.Ser29Pro	DP58_RS00175		integration host factor subunit alpha
NZ_CP008781	41819	snp	C	A	A:20 C:0	CDS	-	61/405	21/134	missense_variant c.61G>T p.Ala21Ser	DP58_RS00175		integration host factor subunit alpha
NZ_CP008781	41933	complex	TTT	AAA	AAA:18 TTT:0
NZ_CP008781	42018	snp	G	A	A:20 G:0	CDS	-	2367/2433	789/810	synonymous_variant c.2367C>T p.Val789Val	DP58_RS00180	pheT	phenylalanine--tRNA ligase subunit beta
NZ_CP008781	42378	snp	A	G	G:20 A:0	CDS	-	2007/2433	669/810	synonymous_variant c.2007T>C p.Gly669Gly	DP58_RS00180	pheT	phenylalanine--tRNA ligase subunit beta
NZ_CP008781	42951	snp	A	G	G:20 A:0	CDS	-	1434/2433	478/810	synonymous_variant c.1434T>C p.Ile478Ile	DP58_RS00180	pheT	phenylalanine--tRNA ligase subunit beta
NZ_CP008781	43177	snp	C	T	T:20 C:0	CDS	-	1208/2433	403/810	missense_variant c.1208G>A p.Ser403Asn	DP58_RS00180	pheT	phenylalanine--tRNA ligase subunit beta
NZ_CP008781	43830	snp	A	G	G:20 A:0	CDS	-	555/2433	185/810	synonymous_variant c.555T>C p.Thr185Thr	DP58_RS00180	pheT	phenylalanine--tRNA ligase subunit beta
NZ_CP008781	46327	snp	A	G	G:20 A:0
NZ_CP008781	46353	snp	G	A	A:20 G:0
NZ_CP008781	46379	snp	C	T	T:20 C:0
NZ_CP008781	47384	snp	G	C	C:20 G:0	CDS	-	1512/1908	504/635	synonymous_variant c.1512C>G p.Arg504Arg	DP58_RS00205	thrS	threonine--tRNA ligase
NZ_CP008781	47717	snp	A	G	G:20 A:0	CDS	-	1179/1908	393/635	synonymous_variant c.1179T>C p.Asn393Asn	DP58_RS00205	thrS	threonine--tRNA ligase
NZ_CP008781	47894	snp	A	C	C:20 A:0	CDS	-	1002/1908	334/635	synonymous_variant c.1002T>G p.Pro334Pro	DP58_RS00205	thrS	threonine--tRNA ligase
NZ_CP008781	47900	snp	A	G	G:20 A:0	CDS	-	996/1908	332/635	synonymous_variant c.996T>C p.Asn332Asn	DP58_RS00205	thrS	threonine--tRNA ligase
NZ_CP008781	48653	snp	G	A	A:20 G:0	CDS	-	243/1908	81/635	synonymous_variant c.243C>T p.Tyr81Tyr	DP58_RS00205	thrS	threonine--tRNA ligase
NZ_CP008781	48951	snp	G	A	A:20 G:0
NZ_CP008781	49053	snp	G	C	C:20 G:0
NZ_CP008781	51565	snp	A	G	G:20 A:0	CDS	-	27/2238	9/745	synonymous_variant c.27T>C p.Ala9Ala	DP58_RS00215		bifunctional (p)ppGpp synthetase/guanosine-3',5'-bis(diphosphate) 3'-pyrophosphohydrolase
NZ_CP008781	52264	snp	C	T	T:20 C:0	CDS	-	1146/1347	382/448	synonymous_variant c.1146G>A p.Ala382Ala	DP58_RS00225		alpha/beta hydrolase
NZ_CP008781	52348	snp	A	G	G:20 A:0	CDS	-	1062/1347	354/448	synonymous_variant c.1062T>C p.Asp354Asp	DP58_RS00225		alpha/beta hydrolase
NZ_CP008781	53207	snp	A	G	G:20 A:0	CDS	-	203/1347	68/448	missense_variant c.203T>C p.Phe68Ser	DP58_RS00225		alpha/beta hydrolase
NZ_CP008781	53282	snp	G	C	C:20 G:0	CDS	-	128/1347	43/448	missense_variant c.128C>G p.Ala43Gly	DP58_RS00225		alpha/beta hydrolase
NZ_CP008781	53293	snp	G	A	A:20 G:0	CDS	-	117/1347	39/448	synonymous_variant c.117C>T p.Arg39Arg	DP58_RS00225		alpha/beta hydrolase
NZ_CP008781	53306	complex	ACA	GCC	GCC:20 ACA:0	CDS	-	104/1347	34/448	missense_variant c.102_104delTGTinsGGC p.Val35Ala	DP58_RS00225		alpha/beta hydrolase
NZ_CP008781	53329	snp	A	G	G:20 A:0	CDS	-	81/1347	27/448	synonymous_variant c.81T>C p.Cys27Cys	DP58_RS00225		alpha/beta hydrolase
NZ_CP008781	53596	snp	C	T	T:20 C:0	CDS	-	698/927	233/308	missense_variant c.698G>A p.Arg233His	DP58_RS38935		hypothetical protein
NZ_CP008781	53862	snp	G	T	T:20 G:0	CDS	-	432/927	144/308	synonymous_variant c.432C>A p.Ala144Ala	DP58_RS38935		hypothetical protein
NZ_CP008781	53877	snp	C	T	T:20 C:0	CDS	-	417/927	139/308	synonymous_variant c.417G>A p.Arg139Arg	DP58_RS38935		hypothetical protein
NZ_CP008781	54015	snp	C	G	G:20 C:0	CDS	-	279/927	93/308	missense_variant c.279G>C p.Glu93Asp	DP58_RS38935		hypothetical protein
NZ_CP008781	54032	snp	T	C	C:20 T:0	CDS	-	262/927	88/308	missense_variant c.262A>G p.Thr88Ala	DP58_RS38935		hypothetical protein
NZ_CP008781	54584	snp	C	T	T:20 C:0	CDS	-	617/906	206/301	missense_variant c.617G>A p.Gly206Glu	DP58_RS00235		LysR family transcriptional regulator
NZ_CP008781	55205	snp	C	T	T:20 C:0
NZ_CP008781	55999	snp	A	G	G:20 A:0	CDS	+	40/1101	14/366	missense_variant c.40A>G p.Thr14Ala	DP58_RS00245		polysaccharide deacetylase family protein
NZ_CP008781	56075	snp	C	T	T:20 C:0	CDS	+	116/1101	39/366	missense_variant c.116C>T p.Ala39Val	DP58_RS00245		polysaccharide deacetylase family protein
NZ_CP008781	56179	snp	C	A	A:20 C:0	CDS	+	220/1101	74/366	missense_variant c.220C>A p.Pro74Thr	DP58_RS00245		polysaccharide deacetylase family protein
NZ_CP008781	56190	snp	A	G	G:20 A:0	CDS	+	231/1101	77/366	synonymous_variant c.231A>G p.Glu77Glu	DP58_RS00245		polysaccharide deacetylase family protein
NZ_CP008781	56293	snp	G	A	A:20 G:0	CDS	+	334/1101	112/366	missense_variant c.334G>A p.Gly112Ser	DP58_RS00245		polysaccharide deacetylase family protein
NZ_CP008781	56605	snp	G	A	A:20 G:0	CDS	+	646/1101	216/366	missense_variant c.646G>A p.Ala216Thr	DP58_RS00245		polysaccharide deacetylase family protein
NZ_CP008781	56665	snp	C	T	T:20 C:0	CDS	+	706/1101	236/366	synonymous_variant c.706C>T p.Leu236Leu	DP58_RS00245		polysaccharide deacetylase family protein
NZ_CP008781	56682	snp	T	C	C:20 T:0	CDS	+	723/1101	241/366	synonymous_variant c.723T>C p.Tyr241Tyr	DP58_RS00245		polysaccharide deacetylase family protein
NZ_CP008781	56799	snp	T	C	C:20 T:0	CDS	+	840/1101	280/366	synonymous_variant c.840T>C p.Gly280Gly	DP58_RS00245		polysaccharide deacetylase family protein
NZ_CP008781	57024	snp	T	C	C:20 T:0	CDS	+	1065/1101	355/366	synonymous_variant c.1065T>C p.Arg355Arg	DP58_RS00245		polysaccharide deacetylase family protein
NZ_CP008781	57177	snp	G	A	A:20 G:0	CDS	+	74/723	25/240	missense_variant c.74G>A p.Arg25His	DP58_RS00250		SDR family oxidoreductase
NZ_CP008781	57221	snp	G	A	A:20 G:0	CDS	+	118/723	40/240	missense_variant c.118G>A p.Asp40Asn	DP58_RS00250		SDR family oxidoreductase
NZ_CP008781	57240	complex	CC	GT	GT:19 CC:0	CDS	+	137/723	46/240	missense_variant c.137_138delCCinsGT p.Ala46Gly	DP58_RS00250		SDR family oxidoreductase
NZ_CP008781	57478	snp	G	A	A:20 G:0	CDS	+	375/723	125/240	synonymous_variant c.375G>A p.Pro125Pro	DP58_RS00250		SDR family oxidoreductase
NZ_CP008781	57663	snp	A	G	G:18 A:0	CDS	+	560/723	187/240	missense_variant c.560A>G p.Asp187Gly	DP58_RS00250		SDR family oxidoreductase
NZ_CP008781	57778	snp	C	T	T:15 C:0	CDS	+	675/723	225/240	synonymous_variant c.675C>T p.Tyr225Tyr	DP58_RS00250		SDR family oxidoreductase
NZ_CP008781	57793	snp	G	C	C:14 G:0	CDS	+	690/723	230/240	synonymous_variant c.690G>C p.Thr230Thr	DP58_RS00250		SDR family oxidoreductase
NZ_CP008781	58039	snp	T	C	C:12 T:0
NZ_CP008781	58100	ins	C	CA	CA:13 C:0
NZ_CP008781	58155	snp	T	G	G:18 T:0
NZ_CP008781	58212	ins	G	GGC	GGC:18 G:0
NZ_CP008781	58236	snp	C	T	T:20 C:0	CDS	-	633/642	211/213	synonymous_variant c.633G>A p.Ala211Ala	DP58_RS00255		CoA transferase subunit B
NZ_CP008781	58960	snp	A	G	G:20 A:0	CDS	-	615/705	205/234	synonymous_variant c.615T>C p.His205His	DP58_RS00260		CoA transferase subunit A
NZ_CP008781	59407	snp	C	G	G:20 C:0	CDS	-	168/705	56/234	synonymous_variant c.168G>C p.Gly56Gly	DP58_RS00260		CoA transferase subunit A
NZ_CP008781	59425	snp	A	G	G:20 A:0	CDS	-	150/705	50/234	synonymous_variant c.150T>C p.Cys50Cys	DP58_RS00260		CoA transferase subunit A
NZ_CP008781	61299	snp	G	A	A:20 G:0	CDS	+	336/1533	112/510	synonymous_variant c.336G>A p.Arg112Arg	DP58_RS00270		cellulase family glycosylhydrolase
NZ_CP008781	61365	snp	T	C	C:20 T:0	CDS	+	402/1533	134/510	synonymous_variant c.402T>C p.Cys134Cys	DP58_RS00270		cellulase family glycosylhydrolase
NZ_CP008781	61718	snp	T	C	C:20 T:0	CDS	+	755/1533	252/510	missense_variant c.755T>C p.Val252Ala	DP58_RS00270		cellulase family glycosylhydrolase
NZ_CP008781	61736	snp	C	T	T:20 C:0	CDS	+	773/1533	258/510	missense_variant c.773C>T p.Thr258Met	DP58_RS00270		cellulase family glycosylhydrolase
NZ_CP008781	61786	snp	A	C	C:20 A:0	CDS	+	823/1533	275/510	missense_variant c.823A>C p.Ser275Arg	DP58_RS00270		cellulase family glycosylhydrolase
NZ_CP008781	62028	snp	G	C	C:20 G:0	CDS	+	1065/1533	355/510	synonymous_variant c.1065G>C p.Gly355Gly	DP58_RS00270		cellulase family glycosylhydrolase
NZ_CP008781	62034	snp	A	G	G:20 A:0	CDS	+	1071/1533	357/510	synonymous_variant c.1071A>G p.Lys357Lys	DP58_RS00270		cellulase family glycosylhydrolase
NZ_CP008781	62729	snp	G	A	A:20 G:0
NZ_CP008781	62765	snp	T	C	C:20 T:0
NZ_CP008781	62936	snp	C	T	T:20 C:0
NZ_CP008781	62984	snp	G	A	A:20 G:0
NZ_CP008781	62997	snp	A	T	T:20 A:0
NZ_CP008781	63298	snp	C	T	T:20 C:0
NZ_CP008781	63823	snp	G	C	C:20 G:0	CDS	+	399/1074	133/357	synonymous_variant c.399G>C p.Val133Val	DP58_RS00275		hypothetical protein
NZ_CP008781	64282	snp	G	A	A:20 G:0	CDS	+	858/1074	286/357	synonymous_variant c.858G>A p.Ala286Ala	DP58_RS00275		hypothetical protein
NZ_CP008781	64358	snp	G	T	T:20 G:0	CDS	+	934/1074	312/357	missense_variant c.934G>T p.Ala312Ser	DP58_RS00275		hypothetical protein
NZ_CP008781	64441	snp	G	A	A:20 G:0	CDS	+	1017/1074	339/357	synonymous_variant c.1017G>A p.Leu339Leu	DP58_RS00275		hypothetical protein
NZ_CP008781	64507	snp	T	C	C:20 T:0
NZ_CP008781	64610	snp	A	G	G:20 A:0
NZ_CP008781	64773	snp	C	T	T:20 C:0
NZ_CP008781	64871	snp	A	G	G:20 A:0
NZ_CP008781	65008	snp	G	A	A:20 G:0	CDS	-	300/432	100/143	synonymous_variant c.300C>T p.Asp100Asp	DP58_RS00280		acyl-CoA thioesterase
NZ_CP008781	65149	snp	T	C	C:20 T:0	CDS	-	159/432	53/143	synonymous_variant c.159A>G p.Glu53Glu	DP58_RS00280		acyl-CoA thioesterase
NZ_CP008781	65176	snp	C	T	T:20 C:0	CDS	-	132/432	44/143	synonymous_variant c.132G>A p.Lys44Lys	DP58_RS00280		acyl-CoA thioesterase
NZ_CP008781	65429	snp	A	G	G:20 A:0	CDS	-	703/780	235/259	synonymous_variant c.703T>C p.Leu235Leu	DP58_RS00285		SDR family oxidoreductase
NZ_CP008781	65871	snp	T	A	A:20 T:0	CDS	-	261/780	87/259	synonymous_variant c.261A>T p.Ile87Ile	DP58_RS00285		SDR family oxidoreductase
NZ_CP008781	65895	snp	A	G	G:20 A:0	CDS	-	237/780	79/259	synonymous_variant c.237T>C p.His79His	DP58_RS00285		SDR family oxidoreductase
NZ_CP008781	65901	snp	A	G	G:20 A:0	CDS	-	231/780	77/259	synonymous_variant c.231T>C p.Val77Val	DP58_RS00285		SDR family oxidoreductase
NZ_CP008781	65931	snp	A	G	G:20 A:0	CDS	-	201/780	67/259	synonymous_variant c.201T>C p.Val67Val	DP58_RS00285		SDR family oxidoreductase
NZ_CP008781	66084	snp	G	A	A:20 G:0	CDS	-	48/780	16/259	synonymous_variant c.48C>T p.Gly16Gly	DP58_RS00285		SDR family oxidoreductase
NZ_CP008781	67040	snp	C	T	T:20 C:0	CDS	+	729/1674	243/557	synonymous_variant c.729C>T p.His243His	DP58_RS00290		electron transfer flavoprotein-ubiquinone oxidoreductase
NZ_CP008781	67178	snp	G	A	A:20 G:0	CDS	+	867/1674	289/557	synonymous_variant c.867G>A p.Gln289Gln	DP58_RS00290		electron transfer flavoprotein-ubiquinone oxidoreductase
NZ_CP008781	67259	snp	G	A	A:20 G:0	CDS	+	948/1674	316/557	synonymous_variant c.948G>A p.Ala316Ala	DP58_RS00290		electron transfer flavoprotein-ubiquinone oxidoreductase
NZ_CP008781	67727	snp	A	G	G:20 A:0	CDS	+	1416/1674	472/557	synonymous_variant c.1416A>G p.Glu472Glu	DP58_RS00290		electron transfer flavoprotein-ubiquinone oxidoreductase
NZ_CP008781	70000	snp	A	G	G:20 A:0	CDS	-	744/1110	248/369	synonymous_variant c.744T>C p.Gly248Gly	DP58_RS00305	aroC	chorismate synthase
NZ_CP008781	70900	snp	C	A	A:20 C:0
NZ_CP008781	71025	snp	C	T	T:20 C:0
NZ_CP008781	71086	snp	G	A	A:20 G:0
NZ_CP008781	71497	snp	A	G	G:20 A:0	CDS	-	1546/1935	516/644	missense_variant c.1546T>C p.Tyr516His	DP58_RS00315		MFS transporter
NZ_CP008781	72389	snp	C	T	T:20 C:0	CDS	-	654/1935	218/644	synonymous_variant c.654G>A p.Ala218Ala	DP58_RS00315		MFS transporter
NZ_CP008781	72834	snp	G	C	C:20 G:0	CDS	-	209/1935	70/644	missense_variant c.209C>G p.Ala70Gly	DP58_RS00315		MFS transporter
NZ_CP008781	73030	snp	A	C	C:20 A:0	CDS	-	13/1935	5/644	missense_variant c.13T>G p.Ser5Ala	DP58_RS00315		MFS transporter
NZ_CP008781	73141	snp	C	T	T:20 C:0
NZ_CP008781	73698	snp	G	A	A:20 G:0
NZ_CP008781	74148	snp	C	G	G:17 C:0
NZ_CP008781	74173	snp	T	G	G:17 T:0
NZ_CP008781	74247	snp	C	A	A:16 C:0
NZ_CP008781	74259	snp	A	T	T:14 A:0
NZ_CP008781	74436	snp	T	G	G:16 T:0	CDS	-	1274/1314	425/437	missense_variant c.1274A>C p.Glu425Ala	DP58_RS00330		YihY family inner membrane protein
NZ_CP008781	74473	snp	G	A	A:16 G:0	CDS	-	1237/1314	413/437	missense_variant c.1237C>T p.Arg413Cys	DP58_RS00330		YihY family inner membrane protein
NZ_CP008781	75732	snp	A	G	G:20 A:0
NZ_CP008781	75776	snp	A	G	G:20 A:0
NZ_CP008781	75988	snp	G	A	A:20 G:0	CDS	+	174/609	58/202	synonymous_variant c.174G>A p.Pro58Pro	DP58_RS00335	wrbA	NAD(P)H:quinone oxidoreductase
NZ_CP008781	76147	snp	C	T	T:20 C:0	CDS	+	333/609	111/202	synonymous_variant c.333C>T p.Phe111Phe	DP58_RS00335	wrbA	NAD(P)H:quinone oxidoreductase
NZ_CP008781	76329	snp	G	A	A:20 G:0	CDS	+	515/609	172/202	missense_variant c.515G>A p.Arg172His	DP58_RS00335	wrbA	NAD(P)H:quinone oxidoreductase
NZ_CP008781	77169	snp	A	G	G:20 A:0	CDS	+	266/1422	89/473	missense_variant c.266A>G p.Gln89Arg	DP58_RS00345		FAD-binding oxidoreductase
NZ_CP008781	78103	snp	C	T	T:20 C:0	CDS	+	1200/1422	400/473	synonymous_variant c.1200C>T p.Asp400Asp	DP58_RS00345		FAD-binding oxidoreductase
NZ_CP008781	78229	snp	A	G	G:20 A:0	CDS	+	1326/1422	442/473	synonymous_variant c.1326A>G p.Gln442Gln	DP58_RS00345		FAD-binding oxidoreductase
NZ_CP008781	78275	snp	G	A	A:20 G:0	CDS	+	1372/1422	458/473	missense_variant c.1372G>A p.Ala458Thr	DP58_RS00345		FAD-binding oxidoreductase
NZ_CP008781	78503	snp	G	A	A:20 G:0	CDS	+	147/972	49/323	synonymous_variant c.147G>A p.Pro49Pro	DP58_RS00350		metallophosphoesterase
NZ_CP008781	78826	ins	C	CGAGGGAGGCCTT	CGAGGGAGGCCTT:15 C:1	CDS	+	489/972	163/323	disruptive_inframe_insertion c.477_488dupGGCCTTGAGGGA p.Glu159_Arg162dup	DP58_RS00350		metallophosphoesterase
NZ_CP008781	79010	snp	T	C	C:19 T:0	CDS	+	654/972	218/323	synonymous_variant c.654T>C p.Ala218Ala	DP58_RS00350		metallophosphoesterase
NZ_CP008781	79928	snp	C	T	T:20 C:0	CDS	-	691/942	231/313	missense_variant c.691G>A p.Ala231Thr	DP58_RS00360		LysR family transcriptional regulator
NZ_CP008781	80292	snp	A	G	G:20 A:0	CDS	-	327/942	109/313	synonymous_variant c.327T>C p.Pro109Pro	DP58_RS00360		LysR family transcriptional regulator
NZ_CP008781	82535	snp	G	C	C:20 G:0	CDS	+	1745/1758	582/585	missense_variant c.1745G>C p.Arg582Pro	DP58_RS00365		efflux transporter outer membrane subunit
NZ_CP008781	82568	snp	T	C	C:20 T:0	CDS	+	4/2202	2/733	missense_variant c.4T>C p.Ser2Pro	DP58_RS00370		FUSC family protein
NZ_CP008781	82595	snp	A	C	C:20 A:0	CDS	+	31/2202	11/733	missense_variant c.31A>C p.Thr11Pro	DP58_RS00370		FUSC family protein
NZ_CP008781	82609	snp	G	A	A:20 G:0	CDS	+	45/2202	15/733	synonymous_variant c.45G>A p.Ala15Ala	DP58_RS00370		FUSC family protein
NZ_CP008781	87395	snp	C	T	T:20 C:0	CDS	-	494/1677	165/558	missense_variant c.494G>A p.Arg165Lys	DP58_RS00390		methyl-accepting chemotaxis protein
NZ_CP008781	87428	complex	CC	AG	AG:19 CC:0	CDS	-	461/1677	154/558	missense_variant c.460_461delGGinsCT p.Gly154Leu	DP58_RS00390		methyl-accepting chemotaxis protein
NZ_CP008781	87436	snp	T	G	G:20 T:0	CDS	-	453/1677	151/558	synonymous_variant c.453A>C p.Ala151Ala	DP58_RS00390		methyl-accepting chemotaxis protein
NZ_CP008781	89569	del	GCTTGGCGA	G	G:13 GCTTGGCGA:0
NZ_CP008781	90481	snp	C	G	G:20 C:0	CDS	-	138/789	46/262	synonymous_variant c.138G>C p.Val46Val	DP58_RS00400		5'-methylthioadenosine/adenosylhomocysteine nucleosidase
NZ_CP008781	91023	snp	C	T	T:20 C:0	CDS	-	1956/2364	652/787	synonymous_variant c.1956G>A p.Arg652Arg	DP58_RS00405		UvrD-helicase domain-containing protein
NZ_CP008781	91488	snp	G	A	A:20 G:0	CDS	-	1491/2364	497/787	synonymous_variant c.1491C>T p.Asn497Asn	DP58_RS00405		UvrD-helicase domain-containing protein
NZ_CP008781	100712	snp	T	C	C:20 T:0	CDS	-	777/1365	259/454	synonymous_variant c.777A>G p.Ala259Ala	DP58_RS00430		FecR domain-containing protein
NZ_CP008781	104253	snp	C	T	T:20 C:0	CDS	-	359/1038	120/345	missense_variant c.359G>A p.Arg120His	DP58_RS00450		Gfo/Idh/MocA family oxidoreductase
NZ_CP008781	105020	snp	C	G	G:20 C:0	CDS	-	624/1020	208/339	synonymous_variant c.624G>C p.Ala208Ala	DP58_RS00455	iolG	inositol 2-dehydrogenase
NZ_CP008781	105248	snp	G	A	A:20 G:0	CDS	-	396/1020	132/339	synonymous_variant c.396C>T p.Thr132Thr	DP58_RS00455	iolG	inositol 2-dehydrogenase
NZ_CP008781	106197	snp	T	C	C:20 T:0	CDS	-	321/882	107/293	synonymous_variant c.321A>G p.Glu107Glu	DP58_RS00460		MurR/RpiR family transcriptional regulator
NZ_CP008781	106845	snp	G	A	A:20 G:0	CDS	+	84/1050	28/349	synonymous_variant c.84G>A p.Pro28Pro	DP58_RS00465		sugar ABC transporter substrate-binding protein
NZ_CP008781	107093	snp	G	A	A:20 G:0	CDS	+	332/1050	111/349	missense_variant c.332G>A p.Arg111Lys	DP58_RS00465		sugar ABC transporter substrate-binding protein
NZ_CP008781	107580	snp	A	G	G:20 A:0	CDS	+	819/1050	273/349	synonymous_variant c.819A>G p.Pro273Pro	DP58_RS00465		sugar ABC transporter substrate-binding protein
NZ_CP008781	109222	snp	A	G	G:20 A:0	CDS	+	153/801	51/266	synonymous_variant c.153A>G p.Thr51Thr	DP58_RS00475		ATP-binding cassette domain-containing protein
NZ_CP008781	109648	snp	G	A	A:20 G:0	CDS	+	579/801	193/266	synonymous_variant c.579G>A p.Lys193Lys	DP58_RS00475		ATP-binding cassette domain-containing protein
NZ_CP008781	112383	snp	T	C	C:20 T:0	CDS	+	489/1986	163/661	synonymous_variant c.489T>C p.His163His	DP58_RS00485	iolD	3D-(3,5/4)-trihydroxycyclohexane-1,2-dione acylhydrolase (decyclizing)
NZ_CP008781	112863	snp	C	T	T:20 C:0	CDS	+	969/1986	323/661	synonymous_variant c.969C>T p.Asp323Asp	DP58_RS00485	iolD	3D-(3,5/4)-trihydroxycyclohexane-1,2-dione acylhydrolase (decyclizing)
NZ_CP008781	113153	snp	T	A	A:20 T:0	CDS	+	1259/1986	420/661	missense_variant c.1259T>A p.Leu420Gln	DP58_RS00485	iolD	3D-(3,5/4)-trihydroxycyclohexane-1,2-dione acylhydrolase (decyclizing)
NZ_CP008781	113205	snp	G	C	C:20 G:0	CDS	+	1311/1986	437/661	synonymous_variant c.1311G>C p.Ser437Ser	DP58_RS00485	iolD	3D-(3,5/4)-trihydroxycyclohexane-1,2-dione acylhydrolase (decyclizing)
NZ_CP008781	115095	snp	G	A	A:20 G:0	CDS	+	299/804	100/267	missense_variant c.299G>A p.Arg100His	DP58_RS00495	iolB	5-deoxy-glucuronate isomerase
NZ_CP008781	115114	snp	G	C	C:20 G:0	CDS	+	318/804	106/267	synonymous_variant c.318G>C p.Val106Val	DP58_RS00495	iolB	5-deoxy-glucuronate isomerase
NZ_CP008781	115611	snp	A	G	G:20 A:0
NZ_CP008781	115644	snp	G	A	A:20 G:0
NZ_CP008781	115665	snp	G	A	A:20 G:0
NZ_CP008781	115750	snp	C	G	G:20 C:0	CDS	-	672/705	224/234	synonymous_variant c.672G>C p.Ala224Ala	DP58_RS00500		ABC transporter ATP-binding protein
NZ_CP008781	115888	snp	A	G	G:20 A:0	CDS	-	534/705	178/234	synonymous_variant c.534T>C p.Leu178Leu	DP58_RS00500		ABC transporter ATP-binding protein
NZ_CP008781	116179	snp	G	A	A:20 G:0	CDS	-	243/705	81/234	synonymous_variant c.243C>T p.Gly81Gly	DP58_RS00500		ABC transporter ATP-binding protein
NZ_CP008781	117048	snp	T	C	C:20 T:0	CDS	-	1647/2277	549/758	synonymous_variant c.1647A>G p.Ala549Ala	DP58_RS00505		branched-chain amino acid ABC transporter ATP-binding protein/permease
NZ_CP008781	117289	ins	A	ATGCTTGTCGTGCTTGTCGTGCTTGTCG	ATGCTTGTCGTGCTTGTCGTGCTTGTCG:9 A:0	CDS	-	1405/2277	469/758	conservative_inframe_insertion c.1379_1405dupCGACAAGCACGACAAGCACGACAAGCA p.Thr460_Ser468dup	DP58_RS00505		branched-chain amino acid ABC transporter ATP-binding protein/permease
NZ_CP008781	117894	snp	G	A	A:20 G:0	CDS	-	801/2277	267/758	synonymous_variant c.801C>T p.Ala267Ala	DP58_RS00505		branched-chain amino acid ABC transporter ATP-binding protein/permease
NZ_CP008781	117930	snp	C	T	T:20 C:0	CDS	-	765/2277	255/758	synonymous_variant c.765G>A p.Ala255Ala	DP58_RS00505		branched-chain amino acid ABC transporter ATP-binding protein/permease
NZ_CP008781	118197	snp	T	C	C:20 T:0	CDS	-	498/2277	166/758	synonymous_variant c.498A>G p.Lys166Lys	DP58_RS00505		branched-chain amino acid ABC transporter ATP-binding protein/permease
NZ_CP008781	118251	snp	G	A	A:20 G:0	CDS	-	444/2277	148/758	synonymous_variant c.444C>T p.Gly148Gly	DP58_RS00505		branched-chain amino acid ABC transporter ATP-binding protein/permease
NZ_CP008781	120136	del	CGCGGCGCAA	C	C:17 CGCGGCGCAA:0	CDS	-	185/345	59/114	disruptive_inframe_deletion c.177_185delTTGCGCCGC p.Cys60_Ala62del	DP58_RS39895		hypothetical protein
NZ_CP008781	121590	del	CA	C	C:20 CA:0
NZ_CP008781	121874	snp	T	C	C:20 T:0	CDS	+	192/336	64/111	synonymous_variant c.192T>C p.Asp64Asp	DP58_RS00525		YbjQ family protein
NZ_CP008781	121895	snp	T	C	C:20 T:0	CDS	+	213/336	71/111	synonymous_variant c.213T>C p.Asp71Asp	DP58_RS00525		YbjQ family protein
NZ_CP008781	122901	complex	ACCT	CCCC	CCCC:19 ACCT:0
NZ_CP008781	122937	complex	ACCT	CCC	CCC:20 ACCT:0
NZ_CP008781	122954	snp	C	T	T:20 C:0
NZ_CP008781	123308	snp	G	A	A:20 G:0	CDS	+	348/678	116/225	synonymous_variant c.348G>A p.Arg116Arg	DP58_RS00535		hypothetical protein
NZ_CP008781	123454	complex	TCA	CCG	CCG:19 TCA:0	CDS	+	494/678	165/225	missense_variant c.494_496delTCAinsCCG p.IleThr165ThrAla	DP58_RS00535		hypothetical protein
NZ_CP008781	124655	snp	A	G	G:20 A:0	CDS	-	759/1557	253/518	synonymous_variant c.759T>C p.Asp253Asp	DP58_RS00540		trypsin-like peptidase domain-containing protein
NZ_CP008781	124733	snp	A	G	G:20 A:0	CDS	-	681/1557	227/518	synonymous_variant c.681T>C p.Phe227Phe	DP58_RS00540		trypsin-like peptidase domain-containing protein
NZ_CP008781	125099	snp	C	T	T:20 C:0	CDS	-	315/1557	105/518	synonymous_variant c.315G>A p.Ala105Ala	DP58_RS00540		trypsin-like peptidase domain-containing protein
NZ_CP008781	125352	snp	A	G	G:20 A:0	CDS	-	62/1557	21/518	missense_variant c.62T>C p.Val21Ala	DP58_RS00540		trypsin-like peptidase domain-containing protein
NZ_CP008781	125406	snp	T	C	C:20 T:0	CDS	-	8/1557	3/518	missense_variant c.8A>G p.His3Arg	DP58_RS00540		trypsin-like peptidase domain-containing protein
NZ_CP008781	125543	snp	T	C	C:20 T:0
NZ_CP008781	125589	snp	A	G	G:20 A:0
NZ_CP008781	125599	snp	T	C	C:20 T:0
NZ_CP008781	125612	complex	TT	GG	GG:20 TT:0
NZ_CP008781	125770	snp	C	T	T:20 C:0	CDS	-	1616/1641	539/546	missense_variant c.1616G>A p.Arg539Lys	DP58_RS00550		YbfB/YjiJ family MFS transporter
NZ_CP008781	125821	snp	A	G	G:20 A:0	CDS	-	1565/1641	522/546	missense_variant c.1565T>C p.Val522Ala	DP58_RS00550		YbfB/YjiJ family MFS transporter
NZ_CP008781	126108	complex	GG	AC	AC:19 GG:0	CDS	-	1278/1641	426/546	missense_variant c.1277_1278delCCinsGT p.Ala426Gly	DP58_RS00550		YbfB/YjiJ family MFS transporter
NZ_CP008781	126210	snp	T	C	C:20 T:0	CDS	-	1176/1641	392/546	synonymous_variant c.1176A>G p.Arg392Arg	DP58_RS00550		YbfB/YjiJ family MFS transporter
NZ_CP008781	126351	snp	A	G	G:13 A:0	CDS	-	1035/1641	345/546	synonymous_variant c.1035T>C p.Arg345Arg	DP58_RS00550		YbfB/YjiJ family MFS transporter
NZ_CP008781	127257	snp	G	A	A:20 G:0	CDS	-	129/1641	43/546	synonymous_variant c.129C>T p.Arg43Arg	DP58_RS00550		YbfB/YjiJ family MFS transporter
NZ_CP008781	127345	snp	C	G	G:20 C:0	CDS	-	41/1641	14/546	missense_variant c.41G>C p.Arg14Pro	DP58_RS00550		YbfB/YjiJ family MFS transporter
NZ_CP008781	127359	snp	G	A	A:20 G:0	CDS	-	27/1641	9/546	synonymous_variant c.27C>T p.Ala9Ala	DP58_RS00550		YbfB/YjiJ family MFS transporter
NZ_CP008781	127381	snp	T	C	C:20 T:0	CDS	-	5/1641	2/546	missense_variant c.5A>G p.Asn2Ser	DP58_RS00550		YbfB/YjiJ family MFS transporter
NZ_CP008781	131758	snp	C	T	T:20 C:0
NZ_CP008781	133293	snp	G	A	A:20 G:0	CDS	+	1089/1221	363/406	synonymous_variant c.1089G>A p.Arg363Arg	DP58_RS00565		CoA transferase
NZ_CP008781	133369	snp	C	A	A:20 C:0	CDS	+	1165/1221	389/406	missense_variant c.1165C>A p.Leu389Met	DP58_RS00565		CoA transferase
NZ_CP008781	133455	snp	T	C	C:19 T:0
NZ_CP008781	133489	snp	G	C	C:19 G:0
NZ_CP008781	133494	snp	C	T	T:19 C:0
NZ_CP008781	133574	snp	G	A	A:15 G:0
NZ_CP008781	133586	snp	C	G	G:14 C:0
NZ_CP008781	134443	snp	T	C	C:20 T:0	CDS	+	201/1710	67/569	synonymous_variant c.201T>C p.His67His	DP58_RS00575		glutamine--tRNA ligase/YqeY domain fusion protein
NZ_CP008781	134550	snp	C	A	A:20 C:0	CDS	+	308/1710	103/569	missense_variant c.308C>A p.Ala103Asp	DP58_RS00575		glutamine--tRNA ligase/YqeY domain fusion protein
NZ_CP008781	136224	snp	T	C	C:20 T:0
NZ_CP008781	136277	snp	C	T	T:20 C:0
NZ_CP008781	141791	ins	C	CGCAGCGGAGGCAGCGGAG	CGCAGCGGAGGCAGCGGAG:12 C:0	CDS	-	200/1416	67/471	disruptive_inframe_insertion c.183_200dupCTCCGCTGCCTCCGCTGC p.Ala67_Arg68insSerAlaAlaSerAlaAla	DP58_RS00600		cytochrome-c peroxidase
NZ_CP008781	148957	del	ACTTCATCGG	A	A:16 ACTTCATCGG:0	CDS	+	165/1710	55/569	disruptive_inframe_deletion c.165_173delTTCATCGGC p.Ser56_Ala58del	DP58_RS00625		efflux transporter outer membrane subunit
NZ_CP008781	149064	snp	C	T	T:20 C:0	CDS	+	252/1710	84/569	synonymous_variant c.252C>T p.Asp84Asp	DP58_RS00625		efflux transporter outer membrane subunit
NZ_CP008781	149115	snp	T	C	C:20 T:0	CDS	+	303/1710	101/569	synonymous_variant c.303T>C p.Leu101Leu	DP58_RS00625		efflux transporter outer membrane subunit
NZ_CP008781	149188	snp	G	A	A:20 G:0	CDS	+	376/1710	126/569	missense_variant c.376G>A p.Val126Met	DP58_RS00625		efflux transporter outer membrane subunit
NZ_CP008781	149596	snp	A	G	G:20 A:0	CDS	+	784/1710	262/569	missense_variant c.784A>G p.Thr262Ala	DP58_RS00625		efflux transporter outer membrane subunit
NZ_CP008781	150434	snp	T	C	C:20 T:0	CDS	+	1622/1710	541/569	missense_variant c.1622T>C p.Val541Ala	DP58_RS00625		efflux transporter outer membrane subunit
NZ_CP008781	150666	snp	A	C	C:20 A:0
NZ_CP008781	151634	snp	C	G	G:20 C:0	CDS	-	1907/2082	636/693	missense_variant c.1907G>C p.Gly636Ala	DP58_RS00635		ATP-binding protein
NZ_CP008781	151673	snp	G	A	A:20 G:0	CDS	-	1868/2082	623/693	missense_variant c.1868C>T p.Ala623Val	DP58_RS00635		ATP-binding protein
NZ_CP008781	151885	snp	A	G	G:20 A:0	CDS	-	1656/2082	552/693	synonymous_variant c.1656T>C p.Arg552Arg	DP58_RS00635		ATP-binding protein
NZ_CP008781	152026	snp	A	G	G:20 A:0	CDS	-	1515/2082	505/693	synonymous_variant c.1515T>C p.Arg505Arg	DP58_RS00635		ATP-binding protein
NZ_CP008781	152110	snp	T	C	C:20 T:0	CDS	-	1431/2082	477/693	synonymous_variant c.1431A>G p.Ala477Ala	DP58_RS00635		ATP-binding protein
NZ_CP008781	152155	snp	A	G	G:20 A:0	CDS	-	1386/2082	462/693	synonymous_variant c.1386T>C p.Gly462Gly	DP58_RS00635		ATP-binding protein
NZ_CP008781	152243	snp	C	T	T:20 C:0	CDS	-	1298/2082	433/693	missense_variant c.1298G>A p.Arg433Gln	DP58_RS00635		ATP-binding protein
NZ_CP008781	152262	snp	C	A	A:20 C:0	CDS	-	1279/2082	427/693	missense_variant c.1279G>T p.Gly427Cys	DP58_RS00635		ATP-binding protein
NZ_CP008781	152883	snp	C	T	T:20 C:0	CDS	-	658/2082	220/693	missense_variant c.658G>A p.Gly220Ser	DP58_RS00635		ATP-binding protein
NZ_CP008781	153588	snp	C	A	A:20 C:0
NZ_CP008781	153984	snp	G	A	A:20 G:0	CDS	-	933/966	311/321	synonymous_variant c.933C>T p.Tyr311Tyr	DP58_RS00640		spore coat U domain-containing protein
NZ_CP008781	154197	snp	G	A	A:20 G:0	CDS	-	720/966	240/321	synonymous_variant c.720C>T p.Ser240Ser	DP58_RS00640		spore coat U domain-containing protein
NZ_CP008781	155196	snp	G	A	A:20 G:0	CDS	-	2148/2412	716/803	synonymous_variant c.2148C>T p.Phe716Phe	DP58_RS00645		fimbria/pilus outer membrane usher protein
NZ_CP008781	155658	snp	G	A	A:20 G:0	CDS	-	1686/2412	562/803	synonymous_variant c.1686C>T p.Arg562Arg	DP58_RS00645		fimbria/pilus outer membrane usher protein
NZ_CP008781	156114	snp	G	A	A:20 G:0	CDS	-	1230/2412	410/803	synonymous_variant c.1230C>T p.Gly410Gly	DP58_RS00645		fimbria/pilus outer membrane usher protein
NZ_CP008781	156972	snp	C	G	G:20 C:0	CDS	-	372/2412	124/803	synonymous_variant c.372G>C p.Arg124Arg	DP58_RS00645		fimbria/pilus outer membrane usher protein
NZ_CP008781	157184	snp	C	T	T:20 C:0	CDS	-	160/2412	54/803	missense_variant c.160G>A p.Ala54Thr	DP58_RS00645		fimbria/pilus outer membrane usher protein
NZ_CP008781	158314	snp	G	A	A:20 G:0	CDS	-	456/525	152/174	synonymous_variant c.456C>T p.Leu152Leu	DP58_RS00655		spore coat U domain-containing protein
NZ_CP008781	158422	snp	G	A	A:20 G:0	CDS	-	348/525	116/174	synonymous_variant c.348C>T p.Val116Val	DP58_RS00655		spore coat U domain-containing protein
NZ_CP008781	159140	snp	A	G	G:20 A:0	CDS	-	267/561	89/186	synonymous_variant c.267T>C p.Pro89Pro	DP58_RS00660		spore coat U domain-containing protein
NZ_CP008781	159311	snp	G	C	C:20 G:0	CDS	-	96/561	32/186	missense_variant c.96C>G p.Asn32Lys	DP58_RS00660		spore coat U domain-containing protein
NZ_CP008781	159624	snp	G	A	A:20 G:0	CDS	-	381/546	127/181	synonymous_variant c.381C>T p.Asp127Asp	DP58_RS00665		spore coat U domain-containing protein
NZ_CP008781	159943	snp	G	A	A:20 G:0	CDS	-	62/546	21/181	missense_variant c.62C>T p.Ala21Val	DP58_RS00665		spore coat U domain-containing protein
NZ_CP008781	160107	snp	C	T	T:20 C:0	CDS	-	70/186	24/61	missense_variant c.70G>A p.Val24Ile	DP58_RS39905		hypothetical protein
NZ_CP008781	160167	ins	G	GCGC	GCGC:20 G:0	CDS	-	9/186	3/61	conservative_inframe_insertion c.7_9dupGCG p.Ala3dup	DP58_RS39905		hypothetical protein
NZ_CP008781	160696	snp	T	C	C:20 T:0
NZ_CP008781	160760	complex	GCAC	ACAA	ACAA:20 GCAC:0
NZ_CP008781	160790	snp	A	G	G:20 A:0
NZ_CP008781	161139	snp	G	A	A:20 G:0	CDS	-	576/894	192/297	synonymous_variant c.576C>T p.Leu192Leu	DP58_RS00670		LysR family transcriptional regulator
NZ_CP008781	161902	snp	G	A	A:20 G:0
NZ_CP008781	161951	snp	C	A	A:20 C:0
NZ_CP008781	162745	snp	A	G	G:20 A:0	CDS	+	588/1260	196/419	synonymous_variant c.588A>G p.Thr196Thr	DP58_RS00675		MFS transporter
NZ_CP008781	162756	complex	CT	TC	TC:18 CT:0	CDS	+	599/1260	200/419	missense_variant c.599_600delCTinsTC p.Ala200Val	DP58_RS00675		MFS transporter
NZ_CP008781	163656	snp	C	T	T:20 C:0	CDS	+	195/984	65/327	synonymous_variant c.195C>T p.Ser65Ser	DP58_RS00680		amidohydrolase family protein
NZ_CP008781	163761	snp	G	T	T:20 G:0	CDS	+	300/984	100/327	synonymous_variant c.300G>T p.Val100Val	DP58_RS00680		amidohydrolase family protein
NZ_CP008781	164046	snp	A	G	G:20 A:0	CDS	+	585/984	195/327	synonymous_variant c.585A>G p.Ala195Ala	DP58_RS00680		amidohydrolase family protein
NZ_CP008781	164244	snp	G	A	A:20 G:0	CDS	+	783/984	261/327	synonymous_variant c.783G>A p.Leu261Leu	DP58_RS00680		amidohydrolase family protein
NZ_CP008781	164737	snp	G	A	A:20 G:0
NZ_CP008781	164905	del	CT	C	C:18 CT:0
NZ_CP008781	165345	del	CT	C	C:20 CT:0
NZ_CP008781	165361	del	TTCGGCACGGC	T	T:18 TTCGGCACGGC:0
NZ_CP008781	165377	snp	C	A	A:20 C:0
NZ_CP008781	165407	snp	C	T	T:20 C:0
NZ_CP008781	165427	snp	T	C	C:20 T:0
NZ_CP008781	167235	snp	A	T	T:10 A:0	CDS	-	885/921	295/306	missense_variant c.885T>A p.His295Gln	DP58_RS38940		hypothetical protein
NZ_CP008781	167241	snp	T	C	C:10 T:0	CDS	-	879/921	293/306	synonymous_variant c.879A>G p.Gln293Gln	DP58_RS38940		hypothetical protein
NZ_CP008781	167270	snp	C	T	T:12 C:0	CDS	-	850/921	284/306	missense_variant c.850G>A p.Gly284Ser	DP58_RS38940		hypothetical protein
NZ_CP008781	167292	snp	G	A	A:14 G:0	CDS	-	828/921	276/306	synonymous_variant c.828C>T p.Arg276Arg	DP58_RS38940		hypothetical protein
NZ_CP008781	167319	snp	A	G	G:16 A:0	CDS	-	801/921	267/306	synonymous_variant c.801T>C p.Ala267Ala	DP58_RS38940		hypothetical protein
NZ_CP008781	167535	snp	C	T	T:20 C:0	CDS	-	585/921	195/306	synonymous_variant c.585G>A p.Lys195Lys	DP58_RS38940		hypothetical protein
NZ_CP008781	167585	snp	C	T	T:18 C:0	CDS	-	535/921	179/306	missense_variant c.535G>A p.Glu179Lys	DP58_RS38940		hypothetical protein
NZ_CP008781	167787	complex	TGCCAAAATACCACCA	GGTCAGGATGCCGCCG	GGTCAGGATGCCGCCG:16 TGCCAAAATACCACCA:0	CDS	-	333/921	106/306	missense_variant c.318_333delTGGTGGTATTTTGGCAinsCGGCGGCATCCTGACC p.Ala111Thr	DP58_RS38940		hypothetical protein
NZ_CP008781	167811	snp	C	A	A:18 C:0	CDS	-	309/921	103/306	missense_variant c.309G>T p.Glu103Asp	DP58_RS38940		hypothetical protein
NZ_CP008781	169317	snp	T	C	C:20 T:0	CDS	-	1764/2844	588/947	synonymous_variant c.1764A>G p.Gly588Gly	DP58_RS00705		hypothetical protein
NZ_CP008781	169747	snp	T	C	C:20 T:0	CDS	-	1334/2844	445/947	missense_variant c.1334A>G p.Gln445Arg	DP58_RS00705		hypothetical protein
NZ_CP008781	170688	snp	A	G	G:20 A:0	CDS	-	393/2844	131/947	synonymous_variant c.393T>C p.Ile131Ile	DP58_RS00705		hypothetical protein
NZ_CP008781	171496	snp	C	T	T:20 C:0	CDS	-	457/876	153/291	missense_variant c.457G>A p.Gly153Arg	DP58_RS00710		hypothetical protein
NZ_CP008781	172275	snp	A	G	G:20 A:0	CDS	-	2520/2841	840/946	synonymous_variant c.2520T>C p.Ser840Ser	DP58_RS00715	vgrG	type VI secretion system tip protein VgrG
NZ_CP008781	173403	snp	T	G	G:20 T:0	CDS	-	1392/2841	464/946	synonymous_variant c.1392A>C p.Arg464Arg	DP58_RS00715	vgrG	type VI secretion system tip protein VgrG
NZ_CP008781	173724	snp	A	G	G:20 A:0	CDS	-	1071/2841	357/946	synonymous_variant c.1071T>C p.Asp357Asp	DP58_RS00715	vgrG	type VI secretion system tip protein VgrG
NZ_CP008781	174264	snp	G	A	A:20 G:0	CDS	-	531/2841	177/946	synonymous_variant c.531C>T p.Asp177Asp	DP58_RS00715	vgrG	type VI secretion system tip protein VgrG
NZ_CP008781	175141	complex	GCGCA	ACGCG	ACGCG:20 GCGCA:0	CDS	-	232/243	76/80	missense_variant c.228_232delTGCGCinsCGCGT p.Pro78Ser	DP58_RS00725		hypothetical protein
NZ_CP008781	175404	snp	A	G	G:20 A:0
NZ_CP008781	175447	snp	C	A	A:20 C:0
NZ_CP008781	175456	snp	T	C	C:20 T:0
NZ_CP008781	175503	snp	G	A	A:20 G:0
NZ_CP008781	175555	snp	T	C	C:20 T:0
NZ_CP008781	175664	snp	T	C	C:20 T:0	CDS	-	481/540	161/179	missense_variant c.481A>G p.Ser161Gly	DP58_RS00730		lipoprotein
NZ_CP008781	175709	snp	C	T	T:20 C:0	CDS	-	436/540	146/179	missense_variant c.436G>A p.Ala146Thr	DP58_RS00730		lipoprotein
NZ_CP008781	175961	snp	T	C	C:20 T:0	CDS	-	184/540	62/179	missense_variant c.184A>G p.Ser62Gly	DP58_RS00730		lipoprotein
NZ_CP008781	176109	snp	G	A	A:20 G:0	CDS	-	36/540	12/179	synonymous_variant c.36C>T p.Arg12Arg	DP58_RS00730		lipoprotein
NZ_CP008781	176168	snp	T	C	C:20 T:0
NZ_CP008781	176407	snp	A	G	G:20 A:0
NZ_CP008781	176613	snp	T	C	C:20 T:0	CDS	-	340/492	114/163	missense_variant c.340A>G p.Ile114Val	DP58_RS00740		lipoprotein
NZ_CP008781	177049	snp	C	T	T:20 C:0	CDS	-	3217/3336	1073/1111	missense_variant c.3217G>A p.Val1073Ile	DP58_RS00745		type VI secretion system tip protein VgrG
NZ_CP008781	178079	snp	A	G	G:20 A:0	CDS	-	2187/3336	729/1111	synonymous_variant c.2187T>C p.Asp729Asp	DP58_RS00745		type VI secretion system tip protein VgrG
NZ_CP008781	178115	snp	T	C	C:20 T:0	CDS	-	2151/3336	717/1111	synonymous_variant c.2151A>G p.Val717Val	DP58_RS00745		type VI secretion system tip protein VgrG
NZ_CP008781	178220	snp	G	C	C:20 G:0	CDS	-	2046/3336	682/1111	synonymous_variant c.2046C>G p.Ala682Ala	DP58_RS00745		type VI secretion system tip protein VgrG
NZ_CP008781	178541	snp	A	T	T:20 A:0	CDS	-	1725/3336	575/1111	synonymous_variant c.1725T>A p.Gly575Gly	DP58_RS00745		type VI secretion system tip protein VgrG
NZ_CP008781	178898	snp	G	A	A:20 G:0	CDS	-	1368/3336	456/1111	synonymous_variant c.1368C>T p.Asn456Asn	DP58_RS00745		type VI secretion system tip protein VgrG
NZ_CP008781	178907	snp	G	C	C:20 G:0	CDS	-	1359/3336	453/1111	synonymous_variant c.1359C>G p.Ala453Ala	DP58_RS00745		type VI secretion system tip protein VgrG
NZ_CP008781	179522	snp	A	G	G:20 A:0	CDS	-	744/3336	248/1111	synonymous_variant c.744T>C p.Leu248Leu	DP58_RS00745		type VI secretion system tip protein VgrG
NZ_CP008781	179854	snp	A	G	G:20 A:0	CDS	-	412/3336	138/1111	missense_variant c.412T>C p.Trp138Arg	DP58_RS00745		type VI secretion system tip protein VgrG
NZ_CP008781	179882	snp	A	G	G:20 A:0	CDS	-	384/3336	128/1111	synonymous_variant c.384T>C p.Arg128Arg	DP58_RS00745		type VI secretion system tip protein VgrG
NZ_CP008781	180036	snp	C	T	T:20 C:0	CDS	-	230/3336	77/1111	missense_variant c.230G>A p.Ser77Asn	DP58_RS00745		type VI secretion system tip protein VgrG
NZ_CP008781	180416	snp	T	C	C:20 T:0	CDS	-	2367/2409	789/802	synonymous_variant c.2367A>G p.Gln789Gln	DP58_RS00750		DUF2235 domain-containing protein
NZ_CP008781	180701	snp	G	T	T:20 G:0	CDS	-	2082/2409	694/802	synonymous_variant c.2082C>A p.Ser694Ser	DP58_RS00750		DUF2235 domain-containing protein
NZ_CP008781	180786	complex	AA	GG	GG:20 AA:0	CDS	-	1997/2409	666/802	missense_variant c.1996_1997delTTinsCC p.Leu666Pro	DP58_RS00750		DUF2235 domain-containing protein
NZ_CP008781	181052	snp	C	T	T:20 C:0	CDS	-	1731/2409	577/802	synonymous_variant c.1731G>A p.Val577Val	DP58_RS00750		DUF2235 domain-containing protein
NZ_CP008781	181520	snp	T	C	C:20 T:0	CDS	-	1263/2409	421/802	synonymous_variant c.1263A>G p.Pro421Pro	DP58_RS00750		DUF2235 domain-containing protein
NZ_CP008781	181880	snp	A	G	G:20 A:0	CDS	-	903/2409	301/802	synonymous_variant c.903T>C p.Gly301Gly	DP58_RS00750		DUF2235 domain-containing protein
NZ_CP008781	181976	snp	A	G	G:20 A:0	CDS	-	807/2409	269/802	synonymous_variant c.807T>C p.Gly269Gly	DP58_RS00750		DUF2235 domain-containing protein
NZ_CP008781	181988	snp	G	A	A:20 G:0	CDS	-	795/2409	265/802	synonymous_variant c.795C>T p.Gly265Gly	DP58_RS00750		DUF2235 domain-containing protein
NZ_CP008781	182561	snp	T	A	A:20 T:0	CDS	-	222/2409	74/802	synonymous_variant c.222A>T p.Ile74Ile	DP58_RS00750		DUF2235 domain-containing protein
NZ_CP008781	182854	snp	T	C	C:20 T:0	CDS	-	519/594	173/197	synonymous_variant c.519A>G p.Val173Val	DP58_RS00755		DUF3304 domain-containing protein
NZ_CP008781	183920	complex	AGCA	CGCG	CGCG:18 AGCA:0	CDS	-	7/558	2/185	missense_variant c.4_7delTGCTinsCGCG p.CysTrp2ArgGly	DP58_RS00760		DUF3304 domain-containing protein
NZ_CP008781	184171	snp	T	C	C:20 T:0	CDS	-	726/834	242/277	synonymous_variant c.726A>G p.Val242Val	DP58_RS00765		DUF4123 domain-containing protein
NZ_CP008781	184408	snp	A	G	G:20 A:0	CDS	-	489/834	163/277	synonymous_variant c.489T>C p.Gly163Gly	DP58_RS00765		DUF4123 domain-containing protein
NZ_CP008781	184426	snp	A	G	G:20 A:0	CDS	-	471/834	157/277	synonymous_variant c.471T>C p.Arg157Arg	DP58_RS00765		DUF4123 domain-containing protein
NZ_CP008781	184482	snp	G	A	A:20 G:0	CDS	-	415/834	139/277	missense_variant c.415C>T p.Leu139Phe	DP58_RS00765		DUF4123 domain-containing protein
NZ_CP008781	184696	snp	G	A	A:20 G:0	CDS	-	201/834	67/277	synonymous_variant c.201C>T p.Asp67Asp	DP58_RS00765		DUF4123 domain-containing protein
NZ_CP008781	184820	snp	G	A	A:20 G:0	CDS	-	77/834	26/277	missense_variant c.77C>T p.Ala26Val	DP58_RS00765		DUF4123 domain-containing protein
NZ_CP008781	185258	del	GCGCGCCGTT	G	G:18 GCGCGCCGTT:0	CDS	-	2448/2808	814/935	conservative_inframe_deletion c.2440_2448delAACGGCGCG p.Asn814_Ala816del	DP58_RS00770		type VI secretion system tip protein VgrG
NZ_CP008781	185610	snp	A	G	G:20 A:0	CDS	-	2097/2808	699/935	synonymous_variant c.2097T>C p.Arg699Arg	DP58_RS00770		type VI secretion system tip protein VgrG
NZ_CP008781	185814	snp	C	T	T:20 C:0	CDS	-	1893/2808	631/935	synonymous_variant c.1893G>A p.Gln631Gln	DP58_RS00770		type VI secretion system tip protein VgrG
NZ_CP008781	185965	snp	T	C	C:20 T:0	CDS	-	1742/2808	581/935	missense_variant c.1742A>G p.Glu581Gly	DP58_RS00770		type VI secretion system tip protein VgrG
NZ_CP008781	186066	snp	T	C	C:20 T:0	CDS	-	1641/2808	547/935	synonymous_variant c.1641A>G p.Gln547Gln	DP58_RS00770		type VI secretion system tip protein VgrG
NZ_CP008781	186094	snp	C	T	T:20 C:0	CDS	-	1613/2808	538/935	missense_variant c.1613G>A p.Arg538Gln	DP58_RS00770		type VI secretion system tip protein VgrG
NZ_CP008781	186228	snp	G	C	C:20 G:0	CDS	-	1479/2808	493/935	synonymous_variant c.1479C>G p.Leu493Leu	DP58_RS00770		type VI secretion system tip protein VgrG
NZ_CP008781	186234	snp	C	T	T:20 C:0	CDS	-	1473/2808	491/935	synonymous_variant c.1473G>A p.Glu491Glu	DP58_RS00770		type VI secretion system tip protein VgrG
NZ_CP008781	186648	snp	G	A	A:20 G:0	CDS	-	1059/2808	353/935	synonymous_variant c.1059C>T p.Gly353Gly	DP58_RS00770		type VI secretion system tip protein VgrG
NZ_CP008781	186858	snp	C	T	T:20 C:0	CDS	-	849/2808	283/935	synonymous_variant c.849G>A p.Glu283Glu	DP58_RS00770		type VI secretion system tip protein VgrG
NZ_CP008781	186896	snp	C	T	T:20 C:0	CDS	-	811/2808	271/935	missense_variant c.811G>A p.Ala271Thr	DP58_RS00770		type VI secretion system tip protein VgrG
NZ_CP008781	187128	snp	G	A	A:20 G:0	CDS	-	579/2808	193/935	synonymous_variant c.579C>T p.Pro193Pro	DP58_RS00770		type VI secretion system tip protein VgrG
NZ_CP008781	187596	snp	T	C	C:20 T:0	CDS	-	111/2808	37/935	synonymous_variant c.111A>G p.Arg37Arg	DP58_RS00770		type VI secretion system tip protein VgrG
NZ_CP008781	187914	ins	A	AG	AG:20 A:0
NZ_CP008781	188059	snp	T	C	C:20 T:0
NZ_CP008781	188081	snp	C	T	T:20 C:0
NZ_CP008781	188338	snp	G	T	T:20 G:0	CDS	+	113/267	38/88	missense_variant c.113G>T p.Arg38Leu	DP58_RS00775		PAAR domain-containing protein
NZ_CP008781	188540	snp	G	A	A:20 G:0	CDS	+	25/1416	9/471	missense_variant c.25G>A p.Glu9Lys	DP58_RS00780		hypothetical protein
NZ_CP008781	188702	snp	G	A	A:20 G:0	CDS	+	187/1416	63/471	missense_variant c.187G>A p.Gly63Ser	DP58_RS00780		hypothetical protein
NZ_CP008781	188787	snp	A	G	G:20 A:0	CDS	+	272/1416	91/471	missense_variant c.272A>G p.Glu91Gly	DP58_RS00780		hypothetical protein
NZ_CP008781	189472	snp	A	G	G:20 A:0	CDS	+	957/1416	319/471	synonymous_variant c.957A>G p.Ala319Ala	DP58_RS00780		hypothetical protein
NZ_CP008781	189586	snp	A	G	G:20 A:0	CDS	+	1071/1416	357/471	synonymous_variant c.1071A>G p.Glu357Glu	DP58_RS00780		hypothetical protein
NZ_CP008781	189951	snp	A	C	C:20 A:0
NZ_CP008781	190829	snp	T	C	C:20 T:0	CDS	-	981/1851	327/616	synonymous_variant c.981A>G p.Thr327Thr	DP58_RS00785	tssF	type VI secretion system baseplate subunit TssF
NZ_CP008781	192328	snp	A	C	C:20 A:0	CDS	+	30/627	10/208	synonymous_variant c.30A>C p.Pro10Pro	DP58_RS38945		TolC family protein
NZ_CP008781	192389	snp	G	T	T:20 G:0	CDS	+	91/627	31/208	missense_variant c.91G>T p.Ala31Ser	DP58_RS38945		TolC family protein
NZ_CP008781	192456	snp	C	A	A:20 C:0	CDS	+	158/627	53/208	missense_variant c.158C>A p.Thr53Asn	DP58_RS38945		TolC family protein
NZ_CP008781	192545	snp	T	C	C:20 T:0	CDS	+	247/627	83/208	missense_variant c.247T>C p.Ser83Pro	DP58_RS38945		TolC family protein
NZ_CP008781	192801	snp	C	T	T:16 C:0	CDS	+	503/627	168/208	missense_variant c.503C>T p.Pro168Leu	DP58_RS38945		TolC family protein
NZ_CP008781	192956	del	CGCGGTCGCTGTCGCTGTT	C	C:12 CGCGGTCGCTGTCGCTGTT:0
NZ_CP008781	192983	del	CGTTGCCGCCGCT	C	C:12 CGTTGCCGCCGCT:0
NZ_CP008781	193014	snp	G	T	T:14 G:0
NZ_CP008781	193028	snp	G	A	A:16 G:0
NZ_CP008781	193039	complex	ACGC	GCGCG	GCGCG:16 ACGC:0
NZ_CP008781	193493	snp	C	G	G:20 C:0	CDS	-	456/837	152/278	synonymous_variant c.456G>C p.Ser152Ser	DP58_RS00795		alpha/beta hydrolase
NZ_CP008781	193843	snp	A	G	G:20 A:0	CDS	-	106/837	36/278	missense_variant c.106T>C p.Cys36Arg	DP58_RS00795		alpha/beta hydrolase
NZ_CP008781	195918	snp	A	G	G:20 A:0	CDS	+	1440/2403	480/800	synonymous_variant c.1440A>G p.Val480Val	DP58_RS00800		RICIN domain-containing protein
NZ_CP008781	196135	snp	G	A	A:20 G:0	CDS	+	1657/2403	553/800	missense_variant c.1657G>A p.Val553Ile	DP58_RS00800		RICIN domain-containing protein
NZ_CP008781	196190	snp	C	T	T:20 C:0	CDS	+	1712/2403	571/800	missense_variant c.1712C>T p.Ala571Val	DP58_RS00800		RICIN domain-containing protein
NZ_CP008781	197544	complex	AGTA	CGTG	CGTG:20 AGTA:0	CDS	+	114/561	38/186	missense_variant c.114_117delAGTAinsCGTG p.Glu38Asp	DP58_RS00810		SCO family protein
NZ_CP008781	198145	ins	C	CCCGCCGCAT	CCCGCCGCAT:16 C:0	CDS	+	126/234	42/77	disruptive_inframe_insertion c.117_125dupATCCGCCGC p.Ala42_Gly43insSerAlaAla	DP58_RS00815		hypothetical protein
NZ_CP008781	198658	snp	A	G	G:20 A:0
NZ_CP008781	198705	complex	AGCC	GGCA	GGCA:20 AGCC:0
NZ_CP008781	198745	snp	T	C	C:20 T:0	CDS	-	329/345	110/114	missense_variant c.329A>G p.Asp110Gly	DP58_RS00820		H-NS histone family protein
NZ_CP008781	199891	snp	A	G	G:20 A:0	CDS	-	729/1530	243/509	synonymous_variant c.729T>C p.Gly243Gly	DP58_RS00825		hypothetical protein
NZ_CP008781	199992	snp	A	G	G:20 A:0	CDS	-	628/1530	210/509	missense_variant c.628T>C p.Tyr210His	DP58_RS00825		hypothetical protein
NZ_CP008781	200128	snp	C	T	T:20 C:0	CDS	-	492/1530	164/509	synonymous_variant c.492G>A p.Ala164Ala	DP58_RS00825		hypothetical protein
NZ_CP008781	201002	snp	G	T	T:20 G:0	CDS	-	330/711	110/236	synonymous_variant c.330C>A p.Ala110Ala	DP58_RS00830		OmpA family protein
NZ_CP008781	201020	snp	G	A	A:20 G:0	CDS	-	312/711	104/236	synonymous_variant c.312C>T p.Pro104Pro	DP58_RS00830		OmpA family protein
NZ_CP008781	203155	snp	C	G	G:20 C:0	CDS	-	1530/3273	510/1090	synonymous_variant c.1530G>C p.Ala510Ala	DP58_RS00835	bpaB	trimeric autotransporter adhesin BpaB
NZ_CP008781	203254	snp	T	C	C:20 T:0	CDS	-	1431/3273	477/1090	synonymous_variant c.1431A>G p.Glu477Glu	DP58_RS00835	bpaB	trimeric autotransporter adhesin BpaB
NZ_CP008781	203515	snp	A	G	G:20 A:0	CDS	-	1170/3273	390/1090	synonymous_variant c.1170T>C p.Gly390Gly	DP58_RS00835	bpaB	trimeric autotransporter adhesin BpaB
NZ_CP008781	203665	complex	CGCA	TGCG	TGCG:18 CGCA:0	CDS	-	1020/3273	339/1090	synonymous_variant c.1017_1020delTGCGinsCGCA p.341	DP58_RS00835	bpaB	trimeric autotransporter adhesin BpaB
NZ_CP008781	203893	snp	G	A	A:20 G:0	CDS	-	792/3273	264/1090	synonymous_variant c.792C>T p.Gly264Gly	DP58_RS00835	bpaB	trimeric autotransporter adhesin BpaB
NZ_CP008781	204520	snp	G	C	C:20 G:0	CDS	-	165/3273	55/1090	synonymous_variant c.165C>G p.Pro55Pro	DP58_RS00835	bpaB	trimeric autotransporter adhesin BpaB
NZ_CP008781	204828	snp	C	G	G:20 C:0
NZ_CP008781	204842	snp	C	T	T:20 C:0
NZ_CP008781	205180	complex	GGTG	AGTA	AGTA:20 GGTG:0	CDS	-	588/696	195/231	synonymous_variant c.585_588delCACCinsTACT p.197	DP58_RS00850		response regulator transcription factor
NZ_CP008781	205812	ins	G	GC	GC:18 G:0
NZ_CP008781	205845	snp	A	G	G:20 A:0
NZ_CP008781	206181	snp	T	C	C:20 T:0
NZ_CP008781	206202	snp	G	A	A:20 G:0
NZ_CP008781	206212	snp	A	G	G:20 A:0
NZ_CP008781	206281	snp	T	C	C:20 T:0
NZ_CP008781	206287	snp	C	G	G:20 C:0
NZ_CP008781	206400	snp	T	C	C:20 T:0	CDS	+	30/336	10/111	synonymous_variant c.30T>C p.Arg10Arg	DP58_RS38950		hypothetical protein
NZ_CP008781	206579	snp	A	G	G:20 A:0	CDS	+	209/336	70/111	missense_variant c.209A>G p.Asn70Ser	DP58_RS38950		hypothetical protein
NZ_CP008781	206615	snp	A	G	G:20 A:0	CDS	+	245/336	82/111	missense_variant c.245A>G p.Asp82Gly	DP58_RS38950		hypothetical protein
NZ_CP008781	207076	snp	T	C	C:20 T:0	CDS	-	54/372	18/123	synonymous_variant c.54A>G p.Ala18Ala	DP58_RS00865		YcgJ family protein
NZ_CP008781	207122	snp	G	A	A:20 G:0	CDS	-	8/372	3/123	missense_variant c.8C>T p.Ser3Leu	DP58_RS00865		YcgJ family protein
NZ_CP008781	207133	snp	C	T	T:20 C:0
NZ_CP008781	207341	snp	A	G	G:20 A:0	CDS	-	15/216	5/71	synonymous_variant c.15T>C p.Phe5Phe	DP58_RS00870		DUF3955 domain-containing protein
NZ_CP008781	207483	ins	C	CG	CG:20 C:0
NZ_CP008781	207537	snp	A	G	G:20 A:0
NZ_CP008781	207742	snp	T	C	C:20 T:0	CDS	-	579/783	193/260	synonymous_variant c.579A>G p.Arg193Arg	DP58_RS00875		response regulator transcription factor
NZ_CP008781	208221	snp	T	A	A:20 T:0	CDS	-	100/783	34/260	missense_variant c.100A>T p.Ser34Cys	DP58_RS00875		response regulator transcription factor
NZ_CP008781	208246	snp	C	T	T:20 C:0	CDS	-	75/783	25/260	synonymous_variant c.75G>A p.Thr25Thr	DP58_RS00875		response regulator transcription factor
NZ_CP008781	208285	snp	G	A	A:20 G:0	CDS	-	36/783	12/260	synonymous_variant c.36C>T p.Asp12Asp	DP58_RS00875		response regulator transcription factor
NZ_CP008781	208718	ins	T	TCGCGGCGCGACGGCGCGACGGCGCGGGAGCGG	TCGCGGCGCGACGGCGCGACGGCGCGGGAGCGG:10 T:0
NZ_CP008781	208756	snp	T	A	A:14 T:0	CDS	-	956/978	319/325	missense_variant c.956A>T p.Glu319Val	DP58_RS00880		LysR family transcriptional regulator
NZ_CP008781	209180	snp	G	T	T:20 G:0	CDS	-	532/978	178/325	missense_variant c.532C>A p.Leu178Ile	DP58_RS00880		LysR family transcriptional regulator
NZ_CP008781	210689	snp	C	G	G:20 C:0	CDS	-	714/1425	238/474	synonymous_variant c.714G>C p.Leu238Leu	DP58_RS00885		glycosyl hydrolase family 79 C-terminal domain-containing protein
NZ_CP008781	210710	snp	T	C	C:20 T:0	CDS	-	693/1425	231/474	synonymous_variant c.693A>G p.Ala231Ala	DP58_RS00885		glycosyl hydrolase family 79 C-terminal domain-containing protein
NZ_CP008781	211972	snp	T	A	A:20 T:0	CDS	-	80/366	27/121	missense_variant c.80A>T p.Gln27Leu	DP58_RS00890		hypothetical protein
NZ_CP008781	212088	snp	A	G	G:20 A:0
NZ_CP008781	212221	del	TGACGAAGTGCTTGACGAAGTGCTC	T	T:10 TGACGAAGTGCTTGACGAAGTGCTC:0	CDS	-	99/204	26/67	conservative_inframe_deletion c.76_99delGAGCACTTCGTCAAGCACTTCGTC p.Glu26_Val33del	DP58_RS39920		hypothetical protein
NZ_CP008781	212298	snp	A	G	G:12 A:0	CDS	+	23/204	8/67	missense_variant c.23T>C p.Val8Ala	DP58_RS39555		hypothetical protein
NZ_CP008781	212688	snp	A	C	C:20 A:0
NZ_CP008781	212864	snp	C	T	T:20 C:0
NZ_CP008781	212912	snp	G	A	A:20 G:0
NZ_CP008781	213062	snp	G	A	A:20 G:0	CDS	+	66/219	22/72	synonymous_variant c.66G>A p.Ala22Ala	DP58_RS00900		hypothetical protein
NZ_CP008781	213161	snp	G	A	A:18 G:0	CDS	+	165/219	55/72	synonymous_variant c.165G>A p.Arg55Arg	DP58_RS00900		hypothetical protein
NZ_CP008781	213264	snp	A	C	C:18 A:0
NZ_CP008781	213359	ins	C	CGCCCGGCCCGGCCCG	CGCCCGGCCCGGCCCG:16 C:0
NZ_CP008781	214203	snp	C	T	T:20 C:0	CDS	+	267/1479	89/492	synonymous_variant c.267C>T p.Asp89Asp	DP58_RS00905		PHB depolymerase family esterase
NZ_CP008781	214218	snp	G	T	T:20 G:0	CDS	+	282/1479	94/492	synonymous_variant c.282G>T p.Ser94Ser	DP58_RS00905		PHB depolymerase family esterase
NZ_CP008781	214479	snp	C	T	T:20 C:0	CDS	+	543/1479	181/492	synonymous_variant c.543C>T p.Cys181Cys	DP58_RS00905		PHB depolymerase family esterase
NZ_CP008781	214492	snp	G	A	A:20 G:0	CDS	+	556/1479	186/492	missense_variant c.556G>A p.Val186Ile	DP58_RS00905		PHB depolymerase family esterase
NZ_CP008781	215217	snp	A	G	G:20 A:0	CDS	+	1281/1479	427/492	synonymous_variant c.1281A>G p.Ala427Ala	DP58_RS00905		PHB depolymerase family esterase
NZ_CP008781	215521	snp	C	T	T:20 C:0
NZ_CP008781	215544	snp	A	G	G:20 A:0
NZ_CP008781	215670	del	GCGGCGGCACGGCGGCACGGCGGCA	G	G:14 GCGGCGGCACGGCGGCACGGCGGCA:0
NZ_CP008781	215707	snp	A	G	G:16 A:0
NZ_CP008781	215895	snp	C	T	T:18 C:0
NZ_CP008781	216137	snp	T	C	C:20 T:0	CDS	+	208/3411	70/1136	missense_variant c.208T>C p.Ser70Pro	DP58_RS00915		alpha-1,4-glucan--maltose-1-phosphate maltosyltransferase
NZ_CP008781	216790	snp	C	T	T:20 C:0	CDS	+	861/3411	287/1136	synonymous_variant c.861C>T p.Thr287Thr	DP58_RS00915		alpha-1,4-glucan--maltose-1-phosphate maltosyltransferase
NZ_CP008781	216985	snp	T	C	C:20 T:0	CDS	+	1056/3411	352/1136	synonymous_variant c.1056T>C p.Gly352Gly	DP58_RS00915		alpha-1,4-glucan--maltose-1-phosphate maltosyltransferase
NZ_CP008781	217098	snp	T	C	C:20 T:0	CDS	+	1169/3411	390/1136	missense_variant c.1169T>C p.Val390Ala	DP58_RS00915		alpha-1,4-glucan--maltose-1-phosphate maltosyltransferase
NZ_CP008781	217675	snp	A	G	G:20 A:0	CDS	+	1746/3411	582/1136	synonymous_variant c.1746A>G p.Arg582Arg	DP58_RS00915		alpha-1,4-glucan--maltose-1-phosphate maltosyltransferase
NZ_CP008781	217694	snp	G	A	A:20 G:0	CDS	+	1765/3411	589/1136	missense_variant c.1765G>A p.Ala589Thr	DP58_RS00915		alpha-1,4-glucan--maltose-1-phosphate maltosyltransferase
NZ_CP008781	217699	snp	C	T	T:20 C:0	CDS	+	1770/3411	590/1136	synonymous_variant c.1770C>T p.Arg590Arg	DP58_RS00915		alpha-1,4-glucan--maltose-1-phosphate maltosyltransferase
NZ_CP008781	218602	snp	T	C	C:20 T:0	CDS	+	2673/3411	891/1136	synonymous_variant c.2673T>C p.Tyr891Tyr	DP58_RS00915		alpha-1,4-glucan--maltose-1-phosphate maltosyltransferase
NZ_CP008781	219292	snp	T	G	G:20 T:0	CDS	+	3363/3411	1121/1136	synonymous_variant c.3363T>G p.Ala1121Ala	DP58_RS00915		alpha-1,4-glucan--maltose-1-phosphate maltosyltransferase
NZ_CP008781	219312	snp	T	C	C:20 T:0	CDS	+	3383/3411	1128/1136	missense_variant c.3383T>C p.Val1128Ala	DP58_RS00915		alpha-1,4-glucan--maltose-1-phosphate maltosyltransferase
NZ_CP008781	219409	snp	C	G	G:20 C:0	CDS	+	73/3396	25/1131	missense_variant c.73C>G p.Arg25Gly	DP58_RS00920	treS	maltose alpha-D-glucosyltransferase
NZ_CP008781	219426	snp	A	G	G:20 A:0	CDS	+	90/3396	30/1131	synonymous_variant c.90A>G p.Glu30Glu	DP58_RS00920	treS	maltose alpha-D-glucosyltransferase
NZ_CP008781	219432	snp	C	G	G:20 C:0	CDS	+	96/3396	32/1131	synonymous_variant c.96C>G p.Pro32Pro	DP58_RS00920	treS	maltose alpha-D-glucosyltransferase
NZ_CP008781	219538	snp	T	C	C:20 T:0	CDS	+	202/3396	68/1131	synonymous_variant c.202T>C p.Leu68Leu	DP58_RS00920	treS	maltose alpha-D-glucosyltransferase
NZ_CP008781	220608	snp	T	C	C:20 T:0	CDS	+	1272/3396	424/1131	synonymous_variant c.1272T>C p.Asp424Asp	DP58_RS00920	treS	maltose alpha-D-glucosyltransferase
NZ_CP008781	221263	snp	G	T	T:20 G:0	CDS	+	1927/3396	643/1131	missense_variant c.1927G>T p.Val643Phe	DP58_RS00920	treS	maltose alpha-D-glucosyltransferase
NZ_CP008781	221677	snp	G	A	A:20 G:0	CDS	+	2341/3396	781/1131	missense_variant c.2341G>A p.Ala781Thr	DP58_RS00920	treS	maltose alpha-D-glucosyltransferase
NZ_CP008781	222057	complex	ATA	GCG	GCG:18 ATA:0	CDS	+	2721/3396	907/1131	missense_variant c.2721_2723delATAinsGCG p.Tyr908Arg	DP58_RS00920	treS	maltose alpha-D-glucosyltransferase
NZ_CP008781	222195	snp	C	T	T:20 C:0	CDS	+	2859/3396	953/1131	synonymous_variant c.2859C>T p.Ala953Ala	DP58_RS00920	treS	maltose alpha-D-glucosyltransferase
NZ_CP008781	222205	snp	C	T	T:20 C:0	CDS	+	2869/3396	957/1131	missense_variant c.2869C>T p.Arg957Cys	DP58_RS00920	treS	maltose alpha-D-glucosyltransferase
NZ_CP008781	222264	snp	C	T	T:20 C:0	CDS	+	2928/3396	976/1131	synonymous_variant c.2928C>T p.His976His	DP58_RS00920	treS	maltose alpha-D-glucosyltransferase
NZ_CP008781	222338	snp	G	A	A:20 G:0	CDS	+	3002/3396	1001/1131	missense_variant c.3002G>A p.Gly1001Glu	DP58_RS00920	treS	maltose alpha-D-glucosyltransferase
NZ_CP008781	222456	snp	G	A	A:20 G:0	CDS	+	3120/3396	1040/1131	synonymous_variant c.3120G>A p.Glu1040Glu	DP58_RS00920	treS	maltose alpha-D-glucosyltransferase
NZ_CP008781	222775	snp	A	G	G:20 A:0	CDS	+	47/2217	16/738	missense_variant c.47A>G p.Asp16Gly	DP58_RS00925	glgB	1,4-alpha-glucan branching protein GlgB
NZ_CP008781	222958	snp	G	A	A:20 G:0	CDS	+	230/2217	77/738	missense_variant c.230G>A p.Arg77Gln	DP58_RS00925	glgB	1,4-alpha-glucan branching protein GlgB
NZ_CP008781	223176	snp	G	A	A:20 G:0	CDS	+	448/2217	150/738	missense_variant c.448G>A p.Ala150Thr	DP58_RS00925	glgB	1,4-alpha-glucan branching protein GlgB
NZ_CP008781	223673	snp	A	G	G:20 A:0	CDS	+	945/2217	315/738	synonymous_variant c.945A>G p.Leu315Leu	DP58_RS00925	glgB	1,4-alpha-glucan branching protein GlgB
NZ_CP008781	224597	snp	G	A	A:20 G:0	CDS	+	1869/2217	623/738	synonymous_variant c.1869G>A p.Ala623Ala	DP58_RS00925	glgB	1,4-alpha-glucan branching protein GlgB
NZ_CP008781	225312	snp	T	C	C:20 T:0	CDS	+	315/2109	105/702	synonymous_variant c.315T>C p.Arg105Arg	DP58_RS00930	glgX	glycogen debranching protein GlgX
NZ_CP008781	225515	snp	G	A	A:20 G:0	CDS	+	518/2109	173/702	missense_variant c.518G>A p.Arg173His	DP58_RS00930	glgX	glycogen debranching protein GlgX
NZ_CP008781	225625	snp	G	A	A:20 G:0	CDS	+	628/2109	210/702	missense_variant c.628G>A p.Val210Ile	DP58_RS00930	glgX	glycogen debranching protein GlgX
NZ_CP008781	226487	snp	C	T	T:20 C:0	CDS	+	1490/2109	497/702	missense_variant c.1490C>T p.Pro497Leu	DP58_RS00930	glgX	glycogen debranching protein GlgX
NZ_CP008781	227935	snp	A	G	G:20 A:0	CDS	+	803/1905	268/634	missense_variant c.803A>G p.Asp268Gly	DP58_RS00935	treZ	malto-oligosyltrehalose trehalohydrolase
NZ_CP008781	228024	snp	C	T	T:20 C:0	CDS	+	892/1905	298/634	missense_variant c.892C>T p.Arg298Cys	DP58_RS00935	treZ	malto-oligosyltrehalose trehalohydrolase
NZ_CP008781	228707	snp	T	C	C:20 T:0	CDS	+	1575/1905	525/634	synonymous_variant c.1575T>C p.Gly525Gly	DP58_RS00935	treZ	malto-oligosyltrehalose trehalohydrolase
NZ_CP008781	228863	snp	T	C	C:20 T:0	CDS	+	1731/1905	577/634	synonymous_variant c.1731T>C p.Thr577Thr	DP58_RS00935	treZ	malto-oligosyltrehalose trehalohydrolase
NZ_CP008781	228920	snp	T	C	C:20 T:0	CDS	+	1788/1905	596/634	synonymous_variant c.1788T>C p.Ile596Ile	DP58_RS00935	treZ	malto-oligosyltrehalose trehalohydrolase
NZ_CP008781	229021	snp	A	G	G:20 A:0	CDS	+	1889/1905	630/634	missense_variant c.1889A>G p.Gln630Arg	DP58_RS00935	treZ	malto-oligosyltrehalose trehalohydrolase
NZ_CP008781	229905	snp	G	A	A:20 G:0	CDS	+	872/2223	291/740	missense_variant c.872G>A p.Arg291Gln	DP58_RS00940	malQ	4-alpha-glucanotransferase
NZ_CP008781	230263	snp	T	C	C:20 T:0	CDS	+	1230/2223	410/740	synonymous_variant c.1230T>C p.Asp410Asp	DP58_RS00940	malQ	4-alpha-glucanotransferase
NZ_CP008781	230581	snp	C	T	T:20 C:0	CDS	+	1548/2223	516/740	synonymous_variant c.1548C>T p.Gly516Gly	DP58_RS00940	malQ	4-alpha-glucanotransferase
NZ_CP008781	230623	snp	C	T	T:20 C:0	CDS	+	1590/2223	530/740	synonymous_variant c.1590C>T p.Ile530Ile	DP58_RS00940	malQ	4-alpha-glucanotransferase
NZ_CP008781	230722	snp	A	G	G:20 A:0	CDS	+	1689/2223	563/740	synonymous_variant c.1689A>G p.Ala563Ala	DP58_RS00940	malQ	4-alpha-glucanotransferase
NZ_CP008781	230789	snp	T	C	C:20 T:0	CDS	+	1756/2223	586/740	missense_variant c.1756T>C p.Trp586Arg	DP58_RS00940	malQ	4-alpha-glucanotransferase
NZ_CP008781	230831	snp	T	C	C:20 T:0	CDS	+	1798/2223	600/740	missense_variant c.1798T>C p.Ser600Pro	DP58_RS00940	malQ	4-alpha-glucanotransferase
NZ_CP008781	230936	snp	C	G	G:20 C:0	CDS	+	1903/2223	635/740	missense_variant c.1903C>G p.His635Asp	DP58_RS00940	malQ	4-alpha-glucanotransferase
NZ_CP008781	230959	snp	A	G	G:20 A:0	CDS	+	1926/2223	642/740	synonymous_variant c.1926A>G p.Ala642Ala	DP58_RS00940	malQ	4-alpha-glucanotransferase
NZ_CP008781	231412	snp	A	G	G:20 A:0	CDS	+	160/2793	54/930	missense_variant c.160A>G p.Ile54Val	DP58_RS00945	treY	malto-oligosyltrehalose synthase
NZ_CP008781	231456	snp	T	G	G:20 T:0	CDS	+	204/2793	68/930	synonymous_variant c.204T>G p.Ala68Ala	DP58_RS00945	treY	malto-oligosyltrehalose synthase
NZ_CP008781	231490	snp	G	A	A:20 G:0	CDS	+	238/2793	80/930	missense_variant c.238G>A p.Gly80Ser	DP58_RS00945	treY	malto-oligosyltrehalose synthase
NZ_CP008781	231580	snp	G	A	A:20 G:0	CDS	+	328/2793	110/930	missense_variant c.328G>A p.Ala110Thr	DP58_RS00945	treY	malto-oligosyltrehalose synthase
NZ_CP008781	231678	snp	C	T	T:20 C:0	CDS	+	426/2793	142/930	synonymous_variant c.426C>T p.Tyr142Tyr	DP58_RS00945	treY	malto-oligosyltrehalose synthase
NZ_CP008781	231903	snp	G	A	A:20 G:0	CDS	+	651/2793	217/930	synonymous_variant c.651G>A p.Leu217Leu	DP58_RS00945	treY	malto-oligosyltrehalose synthase
NZ_CP008781	232164	snp	T	G	G:20 T:0	CDS	+	912/2793	304/930	synonymous_variant c.912T>G p.Gly304Gly	DP58_RS00945	treY	malto-oligosyltrehalose synthase
NZ_CP008781	232820	snp	G	C	C:20 G:0	CDS	+	1568/2793	523/930	missense_variant c.1568G>C p.Gly523Ala	DP58_RS00945	treY	malto-oligosyltrehalose synthase
NZ_CP008781	232830	snp	G	A	A:20 G:0	CDS	+	1578/2793	526/930	synonymous_variant c.1578G>A p.Gln526Gln	DP58_RS00945	treY	malto-oligosyltrehalose synthase
NZ_CP008781	232854	snp	G	A	A:20 G:0	CDS	+	1602/2793	534/930	synonymous_variant c.1602G>A p.Lys534Lys	DP58_RS00945	treY	malto-oligosyltrehalose synthase
NZ_CP008781	233381	snp	A	G	G:20 A:0	CDS	+	2129/2793	710/930	missense_variant c.2129A>G p.His710Arg	DP58_RS00945	treY	malto-oligosyltrehalose synthase
NZ_CP008781	233589	snp	G	C	C:20 G:0	CDS	+	2337/2793	779/930	synonymous_variant c.2337G>C p.Arg779Arg	DP58_RS00945	treY	malto-oligosyltrehalose synthase
NZ_CP008781	233910	snp	G	A	A:20 G:0	CDS	+	2658/2793	886/930	stop_gained c.2658G>A p.Trp886*	DP58_RS00945	treY	malto-oligosyltrehalose synthase
NZ_CP008781	234076	snp	C	A	A:20 C:0
NZ_CP008781	234360	snp	A	G	G:20 A:0	CDS	-	221/330	74/109	missense_variant c.221T>C p.Met74Thr	DP58_RS00950		flavodoxin family protein
NZ_CP008781	235822	snp	G	A	A:20 G:0	CDS	+	370/1461	124/486	missense_variant c.370G>A p.Gly124Ser	DP58_RS00965		PLP-dependent aminotransferase family protein
NZ_CP008781	236040	snp	G	C	C:20 G:0	CDS	+	588/1461	196/486	synonymous_variant c.588G>C p.Thr196Thr	DP58_RS00965		PLP-dependent aminotransferase family protein
NZ_CP008781	236326	snp	A	G	G:20 A:0	CDS	+	874/1461	292/486	missense_variant c.874A>G p.Ile292Val	DP58_RS00965		PLP-dependent aminotransferase family protein
NZ_CP008781	236395	snp	A	G	G:20 A:0	CDS	+	943/1461	315/486	missense_variant c.943A>G p.Asn315Asp	DP58_RS00965		PLP-dependent aminotransferase family protein
NZ_CP008781	236481	snp	C	T	T:20 C:0	CDS	+	1029/1461	343/486	synonymous_variant c.1029C>T p.His343His	DP58_RS00965		PLP-dependent aminotransferase family protein
NZ_CP008781	236631	snp	C	T	T:20 C:0	CDS	+	1179/1461	393/486	synonymous_variant c.1179C>T p.Tyr393Tyr	DP58_RS00965		PLP-dependent aminotransferase family protein
NZ_CP008781	236899	snp	G	A	A:20 G:0	CDS	+	1447/1461	483/486	missense_variant c.1447G>A p.Glu483Lys	DP58_RS00965		PLP-dependent aminotransferase family protein
NZ_CP008781	237108	snp	T	C	C:20 T:0	CDS	-	1765/1893	589/630	missense_variant c.1765A>G p.Ile589Val	DP58_RS00970		SAM-dependent methyltransferase
NZ_CP008781	237437	snp	G	A	A:20 G:0	CDS	-	1436/1893	479/630	missense_variant c.1436C>T p.Pro479Leu	DP58_RS00970		SAM-dependent methyltransferase
NZ_CP008781	237493	snp	G	A	A:20 G:0	CDS	-	1380/1893	460/630	synonymous_variant c.1380C>T p.Asp460Asp	DP58_RS00970		SAM-dependent methyltransferase
NZ_CP008781	237658	snp	T	C	C:20 T:0	CDS	-	1215/1893	405/630	synonymous_variant c.1215A>G p.Ala405Ala	DP58_RS00970		SAM-dependent methyltransferase
NZ_CP008781	237693	complex	ATGC	GCCT	GCCT:18 ATGC:0	CDS	-	1180/1893	393/630	missense_variant c.1177_1180delGCATinsAGGC p.Ala393Arg	DP58_RS00970		SAM-dependent methyltransferase
NZ_CP008781	237733	snp	C	G	G:20 C:0	CDS	-	1140/1893	380/630	synonymous_variant c.1140G>C p.Pro380Pro	DP58_RS00970		SAM-dependent methyltransferase
NZ_CP008781	237755	snp	T	C	C:20 T:0	CDS	-	1118/1893	373/630	missense_variant c.1118A>G p.Gln373Arg	DP58_RS00970		SAM-dependent methyltransferase
NZ_CP008781	238347	snp	T	C	C:20 T:0	CDS	-	526/1893	176/630	missense_variant c.526A>G p.Ser176Gly	DP58_RS00970		SAM-dependent methyltransferase
NZ_CP008781	238539	snp	C	T	T:20 C:0	CDS	-	334/1893	112/630	missense_variant c.334G>A p.Gly112Ser	DP58_RS00970		SAM-dependent methyltransferase
NZ_CP008781	238675	snp	T	C	C:20 T:0	CDS	-	198/1893	66/630	synonymous_variant c.198A>G p.Gln66Gln	DP58_RS00970		SAM-dependent methyltransferase
NZ_CP008781	238795	snp	A	G	G:20 A:0	CDS	-	78/1893	26/630	synonymous_variant c.78T>C p.Gly26Gly	DP58_RS00970		SAM-dependent methyltransferase
NZ_CP008781	238976	snp	C	A	A:20 C:0	CDS	+	14/343	5/113	missense_variant c.14C>A p.Thr5Lys	DP58_RS37665		transposase
NZ_CP008781	239004	snp	G	C	C:20 G:0	CDS	+	42/343	14/113	synonymous_variant c.42G>C p.Gly14Gly	DP58_RS37665		transposase
NZ_CP008781	239171	snp	A	G	G:20 A:0	CDS	+	209/343	70/113	missense_variant c.209A>G p.Lys70Arg	DP58_RS37665		transposase
NZ_CP008781	239191	snp	T	G	G:20 T:0	CDS	+	229/343	77/113	missense_variant c.229T>G p.Ser77Ala	DP58_RS37665		transposase
NZ_CP008781	239574	snp	C	T	T:10 C:0
NZ_CP008781	243232	snp	T	C	C:20 T:0	CDS	+	522/714	174/237	synonymous_variant c.522T>C p.Ile174Ile	DP58_RS01005		immunity 52 family protein
NZ_CP008781	243244	snp	A	G	G:20 A:0	CDS	+	534/714	178/237	synonymous_variant c.534A>G p.Gln178Gln	DP58_RS01005		immunity 52 family protein
NZ_CP008781	243253	snp	A	G	G:20 A:0	CDS	+	543/714	181/237	synonymous_variant c.543A>G p.Glu181Glu	DP58_RS01005		immunity 52 family protein
NZ_CP008781	243308	snp	A	G	G:17 A:0	CDS	+	598/714	200/237	missense_variant c.598A>G p.Ile200Val	DP58_RS01005		immunity 52 family protein
NZ_CP008781	243539	snp	C	G	G:14 C:0
NZ_CP008781	243549	snp	C	T	T:14 C:0
NZ_CP008781	243779	snp	C	A	A:20 C:0	CDS	+	121/387	41/128	missense_variant c.121C>A p.Arg41Ser	DP58_RS01010		tyrosine-type recombinase/integrase
NZ_CP008781	243815	snp	T	G	G:20 T:0	CDS	+	157/387	53/128	missense_variant c.157T>G p.Trp53Gly	DP58_RS01010		tyrosine-type recombinase/integrase
NZ_CP008781	243843	snp	G	A	A:20 G:0	CDS	+	185/387	62/128	missense_variant c.185G>A p.Ser62Asn	DP58_RS01010		tyrosine-type recombinase/integrase
NZ_CP008781	243859	complex	TGG	CGA	CGA:18 TGG:0	CDS	+	201/387	67/128	missense_variant c.201_203delTGGinsCGA p.Gly68Asp	DP58_RS01010		tyrosine-type recombinase/integrase
NZ_CP008781	243892	snp	C	A	A:20 C:0	CDS	+	234/387	78/128	synonymous_variant c.234C>A p.Gly78Gly	DP58_RS01010		tyrosine-type recombinase/integrase
NZ_CP008781	243904	complex	CATT	GATC	GATC:19 CATT:0	CDS	+	246/387	82/128	synonymous_variant c.246_249delCATTinsGATC p.84	DP58_RS01010		tyrosine-type recombinase/integrase
NZ_CP008781	243925	snp	C	T	T:20 C:0	CDS	+	267/387	89/128	synonymous_variant c.267C>T p.Tyr89Tyr	DP58_RS01010		tyrosine-type recombinase/integrase
NZ_CP008781	243989	complex	CTG	GTC	GTC:19 CTG:0	CDS	+	331/387	111/128	missense_variant c.331_333delCTGinsGTC p.Leu111Val	DP58_RS01010		tyrosine-type recombinase/integrase
NZ_CP008781	244012	snp	A	G	G:20 A:0	CDS	+	354/387	118/128	synonymous_variant c.354A>G p.Pro118Pro	DP58_RS01010		tyrosine-type recombinase/integrase
NZ_CP008781	244027	snp	A	G	G:20 A:0	CDS	+	369/387	123/128	synonymous_variant c.369A>G p.Ala123Ala	DP58_RS01010		tyrosine-type recombinase/integrase
NZ_CP008781	244048	complex	ATTTC	CTTTG	CTTTG:20 ATTTC:0
NZ_CP008781	244247	snp	C	T	T:20 C:0
NZ_CP008781	244555	snp	G	A	A:20 G:0	CDS	-	615/831	205/276	synonymous_variant c.615C>T p.Ala205Ala	DP58_RS01020		undecaprenyl-diphosphate phosphatase
NZ_CP008781	245661	snp	A	G	G:20 A:0
NZ_CP008781	245974	snp	G	A	A:20 G:0	CDS	+	258/909	86/302	synonymous_variant c.258G>A p.Glu86Glu	DP58_RS01030		aldose 1-epimerase
NZ_CP008781	246217	snp	G	A	A:20 G:0	CDS	+	501/909	167/302	synonymous_variant c.501G>A p.Leu167Leu	DP58_RS01030		aldose 1-epimerase
NZ_CP008781	246227	snp	G	A	A:20 G:0	CDS	+	511/909	171/302	missense_variant c.511G>A p.Glu171Lys	DP58_RS01030		aldose 1-epimerase
NZ_CP008781	246262	snp	G	A	A:20 G:0	CDS	+	546/909	182/302	synonymous_variant c.546G>A p.Thr182Thr	DP58_RS01030		aldose 1-epimerase
NZ_CP008781	246469	snp	G	A	A:20 G:0	CDS	+	753/909	251/302	synonymous_variant c.753G>A p.Val251Val	DP58_RS01030		aldose 1-epimerase
NZ_CP008781	246578	snp	A	G	G:20 A:0	CDS	+	862/909	288/302	missense_variant c.862A>G p.Thr288Ala	DP58_RS01030		aldose 1-epimerase
NZ_CP008781	246680	snp	G	T	T:20 G:0
NZ_CP008781	246696	snp	G	A	A:20 G:0
NZ_CP008781	246706	snp	A	G	G:20 A:0
NZ_CP008781	246867	snp	C	T	T:20 C:0
NZ_CP008781	247059	snp	T	C	C:20 T:0	CDS	+	138/702	46/233	synonymous_variant c.138T>C p.Asn46Asn	DP58_RS01035		peptidoglycan DD-metalloendopeptidase family protein
NZ_CP008781	247290	snp	T	C	C:20 T:0	CDS	+	369/702	123/233	synonymous_variant c.369T>C p.Ser123Ser	DP58_RS01035		peptidoglycan DD-metalloendopeptidase family protein
NZ_CP008781	248291	snp	G	T	T:20 G:0	CDS	+	313/1626	105/541	missense_variant c.313G>T p.Ala105Ser	DP58_RS01040		acyl-CoA synthetase
NZ_CP008781	248524	snp	G	T	T:20 G:0	CDS	+	546/1626	182/541	synonymous_variant c.546G>T p.Pro182Pro	DP58_RS01040		acyl-CoA synthetase
NZ_CP008781	248594	snp	A	G	G:20 A:0	CDS	+	616/1626	206/541	missense_variant c.616A>G p.Thr206Ala	DP58_RS01040		acyl-CoA synthetase
NZ_CP008781	249615	snp	T	C	C:15 T:0
NZ_CP008781	249703	snp	G	A	A:13 G:0
NZ_CP008781	249713	ins	T	TCGCCGCGGCGGCCGCCGCTGATCGGGCGACGGC	TCGCCGCGGCGGCCGCCGCTGATCGGGCGACGGC:11 T:0
NZ_CP008781	249872	snp	C	T	T:15 C:0	CDS	+	4/318	2/105	missense_variant c.4C>T p.Pro2Ser	DP58_RS01045		DUF2288 domain-containing protein
NZ_CP008781	250021	snp	C	T	T:20 C:0	CDS	+	153/318	51/105	synonymous_variant c.153C>T p.Val51Val	DP58_RS01045		DUF2288 domain-containing protein
NZ_CP008781	250087	snp	A	G	G:20 A:0	CDS	+	219/318	73/105	synonymous_variant c.219A>G p.Glu73Glu	DP58_RS01045		DUF2288 domain-containing protein
NZ_CP008781	250237	snp	A	C	C:20 A:0	CDS	+	44/1392	15/463	missense_variant c.44A>C p.Glu15Ala	DP58_RS01050		MATE family efflux transporter
NZ_CP008781	250319	snp	T	C	C:20 T:0	CDS	+	126/1392	42/463	synonymous_variant c.126T>C p.Ile42Ile	DP58_RS01050		MATE family efflux transporter
NZ_CP008781	251021	snp	C	A	A:20 C:0	CDS	+	828/1392	276/463	synonymous_variant c.828C>A p.Arg276Arg	DP58_RS01050		MATE family efflux transporter
NZ_CP008781	251381	snp	T	C	C:20 T:0	CDS	+	1188/1392	396/463	synonymous_variant c.1188T>C p.Arg396Arg	DP58_RS01050		MATE family efflux transporter
NZ_CP008781	251579	snp	A	C	C:20 A:0	CDS	+	1386/1392	462/463	synonymous_variant c.1386A>C p.Ala462Ala	DP58_RS01050		MATE family efflux transporter
NZ_CP008781	251656	ins	G	GCATCGCC	GCATCGCC:16 G:1
NZ_CP008781	251699	snp	C	T	T:19 C:0
NZ_CP008781	251808	ins	G	GC	GC:15 G:0
NZ_CP008781	252501	del	GA	G	G:20 GA:0
NZ_CP008781	252546	snp	C	T	T:20 C:0
NZ_CP008781	252567	snp	C	G	G:20 C:0
NZ_CP008781	252575	snp	G	A	A:20 G:0
NZ_CP008781	252600	snp	A	G	G:20 A:0
NZ_CP008781	252616	snp	C	T	T:20 C:0
NZ_CP008781	252657	snp	A	G	G:20 A:0
NZ_CP008781	252780	snp	A	G	G:20 A:0	CDS	-	741/819	247/272	synonymous_variant c.741T>C p.Asp247Asp	DP58_RS01065		GNAT family N-acetyltransferase
NZ_CP008781	253197	snp	C	A	A:20 C:0	CDS	-	324/819	108/272	synonymous_variant c.324G>T p.Arg108Arg	DP58_RS01065		GNAT family N-acetyltransferase
NZ_CP008781	253491	snp	A	T	T:20 A:0	CDS	-	30/819	10/272	synonymous_variant c.30T>A p.Pro10Pro	DP58_RS01065		GNAT family N-acetyltransferase
NZ_CP008781	253664	complex	AGCC	GGCA	GGCA:19 AGCC:0
NZ_CP008781	253781	snp	G	T	T:20 G:0	CDS	-	350/459	117/152	missense_variant c.350C>A p.Pro117His	DP58_RS01070	sixA	phosphohistidine phosphatase SixA
NZ_CP008781	254034	snp	T	C	C:20 T:0	CDS	-	97/459	33/152	missense_variant c.97A>G p.Thr33Ala	DP58_RS01070	sixA	phosphohistidine phosphatase SixA
NZ_CP008781	254064	snp	A	G	G:20 A:0	CDS	-	67/459	23/152	synonymous_variant c.67T>C p.Leu23Leu	DP58_RS01070	sixA	phosphohistidine phosphatase SixA
NZ_CP008781	254183	snp	G	A	A:16 G:0
NZ_CP008781	254218	snp	A	G	G:14 A:0
NZ_CP008781	254225	snp	A	G	G:12 A:0
NZ_CP008781	254446	del	TG	T	T:10 TG:0
NZ_CP008781	254564	snp	C	T	T:20 C:0
NZ_CP008781	254890	snp	A	G	G:20 A:0	CDS	+	268/483	90/160	missense_variant c.268A>G p.Thr90Ala	DP58_RS01080		DUF2778 domain-containing protein
NZ_CP008781	255756	snp	A	C	C:20 A:0
NZ_CP008781	255774	del	AC	A	A:20 AC:0
NZ_CP008781	255809	snp	A	G	G:20 A:0
NZ_CP008781	255911	snp	C	G	G:20 C:0
NZ_CP008781	256061	snp	G	A	A:20 G:0	CDS	+	24/258	8/85	synonymous_variant c.24G>A p.Ala8Ala	DP58_RS38965		hypothetical protein
NZ_CP008781	256312	snp	A	C	C:20 A:0
NZ_CP008781	256355	snp	G	A	A:20 G:0
NZ_CP008781	256360	snp	T	C	C:20 T:0
NZ_CP008781	256451	ins	G	GCC	GCC:19 G:0
NZ_CP008781	256567	snp	G	C	C:20 G:0
NZ_CP008781	256637	snp	A	G	G:20 A:0
NZ_CP008781	256682	snp	T	C	C:20 T:0
NZ_CP008781	257716	snp	A	G	G:20 A:0	CDS	-	765/1074	255/357	synonymous_variant c.765T>C p.Leu255Leu	DP58_RS01100		phosphatase PAP2 family protein
NZ_CP008781	257721	snp	C	T	T:20 C:0	CDS	-	760/1074	254/357	missense_variant c.760G>A p.Val254Met	DP58_RS01100		phosphatase PAP2 family protein
NZ_CP008781	258672	del	CACGCGCATGTCGCCA	C	C:15 CACGCGCATGTCGCCA:1
NZ_CP008781	259746	snp	C	T	T:20 C:0
NZ_CP008781	259790	snp	C	T	T:20 C:0	CDS	-	1477/1515	493/504	missense_variant c.1477G>A p.Val493Ile	DP58_RS01110	ppx	exopolyphosphatase
NZ_CP008781	260430	snp	C	T	T:20 C:0	CDS	-	837/1515	279/504	synonymous_variant c.837G>A p.Leu279Leu	DP58_RS01110	ppx	exopolyphosphatase
NZ_CP008781	260787	snp	A	G	G:20 A:0	CDS	-	480/1515	160/504	synonymous_variant c.480T>C p.Leu160Leu	DP58_RS01110	ppx	exopolyphosphatase
NZ_CP008781	261149	snp	A	G	G:20 A:0	CDS	-	118/1515	40/504	synonymous_variant c.118T>C p.Leu40Leu	DP58_RS01110	ppx	exopolyphosphatase
NZ_CP008781	261407	snp	C	T	T:20 C:0
NZ_CP008781	261769	snp	G	A	A:20 G:0	CDS	+	228/2061	76/686	synonymous_variant c.228G>A p.Gln76Gln	DP58_RS01115	ppk1	polyphosphate kinase 1
NZ_CP008781	261781	snp	T	C	C:20 T:0	CDS	+	240/2061	80/686	synonymous_variant c.240T>C p.Asp80Asp	DP58_RS01115	ppk1	polyphosphate kinase 1
NZ_CP008781	261868	snp	T	C	C:20 T:0	CDS	+	327/2061	109/686	synonymous_variant c.327T>C p.Gly109Gly	DP58_RS01115	ppk1	polyphosphate kinase 1
NZ_CP008781	262117	snp	T	C	C:20 T:0	CDS	+	576/2061	192/686	synonymous_variant c.576T>C p.His192His	DP58_RS01115	ppk1	polyphosphate kinase 1
NZ_CP008781	262354	snp	G	T	T:20 G:0	CDS	+	813/2061	271/686	synonymous_variant c.813G>T p.Pro271Pro	DP58_RS01115	ppk1	polyphosphate kinase 1
NZ_CP008781	262729	snp	A	G	G:20 A:0	CDS	+	1188/2061	396/686	synonymous_variant c.1188A>G p.Val396Val	DP58_RS01115	ppk1	polyphosphate kinase 1
NZ_CP008781	263365	snp	G	A	A:20 G:0	CDS	+	1824/2061	608/686	synonymous_variant c.1824G>A p.Glu608Glu	DP58_RS01115	ppk1	polyphosphate kinase 1
NZ_CP008781	263590	snp	A	G	G:20 A:0	CDS	+	2049/2061	683/686	synonymous_variant c.2049A>G p.Ala683Ala	DP58_RS01115	ppk1	polyphosphate kinase 1
NZ_CP008781	263604	snp	G	A	A:20 G:0
NZ_CP008781	263692	snp	T	C	C:20 T:0
NZ_CP008781	263761	snp	C	T	T:20 C:0
NZ_CP008781	263864	snp	G	A	A:20 G:0	CDS	-	1248/1311	416/436	synonymous_variant c.1248C>T p.Arg416Arg	DP58_RS01125	phoR	phosphate regulon sensor histidine kinase PhoR
NZ_CP008781	263933	snp	T	C	C:20 T:0	CDS	-	1179/1311	393/436	synonymous_variant c.1179A>G p.Gly393Gly	DP58_RS01125	phoR	phosphate regulon sensor histidine kinase PhoR
NZ_CP008781	264040	snp	C	T	T:20 C:0	CDS	-	1072/1311	358/436	missense_variant c.1072G>A p.Ala358Thr	DP58_RS01125	phoR	phosphate regulon sensor histidine kinase PhoR
NZ_CP008781	265550	snp	C	T	T:20 C:0	CDS	-	333/702	111/233	synonymous_variant c.333G>A p.Glu111Glu	DP58_RS01130	phoB	phosphate regulon transcriptional regulator PhoB
NZ_CP008781	265763	snp	A	G	G:20 A:0	CDS	-	120/702	40/233	synonymous_variant c.120T>C p.Ser40Ser	DP58_RS01130	phoB	phosphate regulon transcriptional regulator PhoB
NZ_CP008781	268647	snp	G	A	A:20 G:0	CDS	-	729/987	243/328	synonymous_variant c.729C>T p.Gly243Gly	DP58_RS01150	pstC	phosphate ABC transporter permease PstC
NZ_CP008781	268754	snp	A	G	G:20 A:0	CDS	-	622/987	208/328	synonymous_variant c.622T>C p.Leu208Leu	DP58_RS01150	pstC	phosphate ABC transporter permease PstC
NZ_CP008781	271687	snp	G	T	T:20 G:0	CDS	-	618/1359	206/452	missense_variant c.618C>A p.Asp206Glu	DP58_RS01160	glmM	phosphoglucosamine mutase
NZ_CP008781	272471	snp	G	C	C:20 G:0	CDS	-	750/891	250/296	synonymous_variant c.750C>G p.Pro250Pro	DP58_RS01165	folP	dihydropteroate synthase
NZ_CP008781	272795	snp	G	A	A:20 G:0	CDS	-	426/891	142/296	synonymous_variant c.426C>T p.Ser142Ser	DP58_RS01165	folP	dihydropteroate synthase
NZ_CP008781	272859	snp	A	G	G:20 A:0	CDS	-	362/891	121/296	missense_variant c.362T>C p.Val121Ala	DP58_RS01165	folP	dihydropteroate synthase
NZ_CP008781	274116	snp	G	A	A:20 G:0	CDS	-	1104/1887	368/628	synonymous_variant c.1104C>T p.Asn368Asn	DP58_RS01170	ftsH	ATP-dependent zinc metalloprotease FtsH
NZ_CP008781	274253	snp	G	A	A:20 G:0	CDS	-	967/1887	323/628	synonymous_variant c.967C>T p.Leu323Leu	DP58_RS01170	ftsH	ATP-dependent zinc metalloprotease FtsH
NZ_CP008781	274545	snp	C	T	T:20 C:0	CDS	-	675/1887	225/628	synonymous_variant c.675G>A p.Glu225Glu	DP58_RS01170	ftsH	ATP-dependent zinc metalloprotease FtsH
NZ_CP008781	274560	snp	G	A	A:20 G:0	CDS	-	660/1887	220/628	synonymous_variant c.660C>T p.Gly220Gly	DP58_RS01170	ftsH	ATP-dependent zinc metalloprotease FtsH
NZ_CP008781	274764	snp	A	G	G:20 A:0	CDS	-	456/1887	152/628	synonymous_variant c.456T>C p.Asn152Asn	DP58_RS01170	ftsH	ATP-dependent zinc metalloprotease FtsH
NZ_CP008781	274809	snp	T	G	G:20 T:0	CDS	-	411/1887	137/628	synonymous_variant c.411A>C p.Gly137Gly	DP58_RS01170	ftsH	ATP-dependent zinc metalloprotease FtsH
NZ_CP008781	277374	snp	G	A	A:20 G:0	CDS	-	474/477	158/158	synonymous_variant c.474C>T p.Val158Val	DP58_RS01190	greA	transcription elongation factor GreA
NZ_CP008781	277763	snp	C	T	T:20 C:0	CDS	-	85/477	29/158	missense_variant c.85G>A p.Val29Ile	DP58_RS01190	greA	transcription elongation factor GreA
NZ_CP008781	279304	snp	C	T	T:20 C:0	CDS	-	1917/3255	639/1084	synonymous_variant c.1917G>A p.Val639Val	DP58_RS01195	carB	carbamoyl-phosphate synthase large subunit
NZ_CP008781	279835	snp	C	A	A:20 C:0	CDS	-	1386/3255	462/1084	synonymous_variant c.1386G>T p.Pro462Pro	DP58_RS01195	carB	carbamoyl-phosphate synthase large subunit
NZ_CP008781	280639	snp	T	C	C:20 T:0	CDS	-	582/3255	194/1084	synonymous_variant c.582A>G p.Glu194Glu	DP58_RS01195	carB	carbamoyl-phosphate synthase large subunit
NZ_CP008781	281479	snp	A	G	G:20 A:0	CDS	-	456/663	152/220	synonymous_variant c.456T>C p.Ala152Ala	DP58_RS01200	leuE	leucine efflux protein LeuE
NZ_CP008781	281581	snp	G	C	C:20 G:0	CDS	-	354/663	118/220	synonymous_variant c.354C>G p.Val118Val	DP58_RS01200	leuE	leucine efflux protein LeuE
NZ_CP008781	292149	ins	T	TTCGGGCCG	TTCGGGCCG:13 T:0
NZ_CP008781	292247	complex	TTGGATC	CT	CT:17 TTGGATC:0
NZ_CP008781	292258	snp	A	G	G:18 A:0
NZ_CP008781	292330	snp	G	T	T:19 G:0
NZ_CP008781	292677	snp	A	G	G:20 A:0	CDS	-	37/333	13/110	synonymous_variant c.37T>C p.Leu13Leu	DP58_RS01250		YnfA family protein
NZ_CP008781	295011	del	GCTCGGATCTTGGAGCTCGGATCTTGGAGCTCGGAT	G	G:10 GCTCGGATCTTGGAGCTCGGATCTTGGAGCTCGGAT:0
NZ_CP008781	295074	snp	G	C	C:17 G:0
NZ_CP008781	295148	del	GGACTTCA	G	G:16 GGACTTCA:0
NZ_CP008781	296056	ins	G	GGCGGTCAGCGGTCA	GGCGGTCAGCGGTCA:12 G:0
NZ_CP008781	300284	del	TGCGGTCGCGGTCGCGGTCGCGGTCGCGGTCGCGGTC	T	T:12 TGCGGTCGCGGTCGCGGTCGCGGTCGCGGTCGCGGTC:0	CDS	-	236/1149	67/382	disruptive_inframe_deletion c.201_236delGACCGCGACCGCGACCGCGACCGCGACCGCGACCGC p.Thr68_Ala79del	DP58_RS01290	mdcB	triphosphoribosyl-dephospho-CoA synthase MdcB
NZ_CP008781	301128	snp	A	C	C:20 A:0	CDS	-	463/927	155/308	missense_variant c.463T>G p.Cys155Gly	DP58_RS01295	mdcG	malonate decarboxylase holo-[acyl-carrier-protein] synthase
NZ_CP008781	301297	snp	A	G	G:20 A:0	CDS	-	294/927	98/308	synonymous_variant c.294T>C p.Asp98Asp	DP58_RS01295	mdcG	malonate decarboxylase holo-[acyl-carrier-protein] synthase
NZ_CP008781	301396	snp	G	A	A:20 G:0	CDS	-	195/927	65/308	synonymous_variant c.195C>T p.Leu65Leu	DP58_RS01295	mdcG	malonate decarboxylase holo-[acyl-carrier-protein] synthase
NZ_CP008781	302152	snp	A	G	G:20 A:0	CDS	-	139/726	47/241	missense_variant c.139T>C p.Phe47Leu	DP58_RS01300	mdcE	biotin-independent malonate decarboxylase subunit gamma
NZ_CP008781	303753	snp	A	G	G:20 A:0	CDS	-	1446/1647	482/548	synonymous_variant c.1446T>C p.Ala482Ala	DP58_RS01315	mdcA	malonate decarboxylase subunit alpha
NZ_CP008781	305282	snp	C	A	A:19 C:0	CDS	-	197/284	66/93	missense_variant c.197G>T p.Ser66Ile	DP58_RS39935		hypothetical protein
NZ_CP008781	305303	snp	A	G	G:19 A:0	CDS	-	176/284	59/93	missense_variant c.176T>C p.Leu59Ser	DP58_RS39935		hypothetical protein
NZ_CP008781	305310	ins	C	CG	CG:18 C:0	CDS	-	168/284	56/93	frameshift_variant c.168dupC p.Asp57fs	DP58_RS39935		hypothetical protein
NZ_CP008781	305332	snp	C	G	G:19 C:0	CDS	-	147/284	49/93	synonymous_variant c.147G>C p.Ala49Ala	DP58_RS39935		hypothetical protein
NZ_CP008781	305349	snp	T	C	C:19 T:0	CDS	-	130/284	44/93	missense_variant c.130A>G p.Thr44Ala	DP58_RS39935		hypothetical protein
NZ_CP008781	305358	snp	T	C	C:19 T:0	CDS	-	121/284	41/93	missense_variant c.121A>G p.Thr41Ala	DP58_RS39935		hypothetical protein
NZ_CP008781	305459	snp	C	A	A:19 C:0	CDS	-	20/284	7/93	missense_variant c.20G>T p.Ser7Ile	DP58_RS39935		hypothetical protein
NZ_CP008781	305470	snp	C	A	A:18 C:0	CDS	-	9/284	3/93	missense_variant c.9G>T p.Leu3Phe	DP58_RS39935		hypothetical protein
NZ_CP008781	305765	snp	C	T	T:20 C:0	CDS	-	502/768	168/255	missense_variant c.502G>A p.Gly168Ser	DP58_RS01320	madM	malonate transporter subunit MadM
NZ_CP008781	306169	snp	C	T	T:20 C:0	CDS	-	98/768	33/255	missense_variant c.98G>A p.Arg33Lys	DP58_RS01320	madM	malonate transporter subunit MadM
NZ_CP008781	306279	snp	G	T	T:20 G:0
NZ_CP008781	307683	snp	C	T	T:20 C:0	CDS	+	750/861	250/286	synonymous_variant c.750C>T p.Ala250Ala	DP58_RS01330		LysR substrate-binding domain-containing protein
NZ_CP008781	310463	snp	A	G	G:20 A:0	CDS	-	981/1866	327/621	synonymous_variant c.981T>C p.Phe327Phe	DP58_RS01340		phosphoenolpyruvate carboxykinase (GTP)
NZ_CP008781	310790	snp	A	G	G:20 A:0	CDS	-	654/1866	218/621	synonymous_variant c.654T>C p.Arg218Arg	DP58_RS01340		phosphoenolpyruvate carboxykinase (GTP)
NZ_CP008781	311701	snp	G	A	A:20 G:0
NZ_CP008781	312014	snp	T	G	G:13 T:0
NZ_CP008781	312168	ins	C	CGACTCG	CGACTCG:13 C:0
NZ_CP008781	312246	ins	C	CT	CT:19 C:0
NZ_CP008781	312649	snp	T	C	C:20 T:0
NZ_CP008781	312685	snp	C	T	T:20 C:0
NZ_CP008781	313297	snp	G	C	C:20 G:0	CDS	+	261/438	87/145	synonymous_variant c.261G>C p.Ala87Ala	DP58_RS01355		Hsp20/alpha crystallin family protein
NZ_CP008781	313502	snp	A	G	G:20 A:0
NZ_CP008781	313841	snp	T	C	C:20 T:0	CDS	+	336/402	112/133	synonymous_variant c.336T>C p.Asp112Asp	DP58_RS01360		Hsp20/alpha crystallin family protein
NZ_CP008781	313932	snp	G	A	A:20 G:0
NZ_CP008781	313950	snp	A	C	C:20 A:0
NZ_CP008781	314200	ins	C	CCGCACCGCAT	CCGCACCGCAT:14 C:1
NZ_CP008781	314242	ins	C	CGCCCAT	CGCCCAT:16 C:0
NZ_CP008781	317007	snp	A	C	C:20 A:0	CDS	+	40/1818	14/605	missense_variant c.40A>C p.Asn14His	DP58_RS01380		nitrite/sulfite reductase
NZ_CP008781	317030	snp	T	C	C:20 T:0	CDS	+	63/1818	21/605	synonymous_variant c.63T>C p.Asp21Asp	DP58_RS01380		nitrite/sulfite reductase
NZ_CP008781	317048	snp	G	A	A:20 G:0	CDS	+	81/1818	27/605	synonymous_variant c.81G>A p.Arg27Arg	DP58_RS01380		nitrite/sulfite reductase
NZ_CP008781	317234	snp	G	C	C:20 G:0	CDS	+	267/1818	89/605	synonymous_variant c.267G>C p.Ala89Ala	DP58_RS01380		nitrite/sulfite reductase
NZ_CP008781	317910	snp	G	T	T:20 G:0	CDS	+	943/1818	315/605	missense_variant c.943G>T p.Gly315Cys	DP58_RS01380		nitrite/sulfite reductase
NZ_CP008781	317985	snp	A	G	G:20 A:0	CDS	+	1018/1818	340/605	missense_variant c.1018A>G p.Met340Val	DP58_RS01380		nitrite/sulfite reductase
NZ_CP008781	318835	snp	A	G	G:20 A:0	CDS	+	54/408	18/135	synonymous_variant c.54A>G p.Glu18Glu	DP58_RS01385		DUF934 domain-containing protein
NZ_CP008781	319093	snp	T	C	C:20 T:0	CDS	+	312/408	104/135	synonymous_variant c.312T>C p.Leu104Leu	DP58_RS01385		DUF934 domain-containing protein
NZ_CP008781	319231	snp	T	C	C:20 T:0
NZ_CP008781	319294	ins	C	CG	CG:20 C:0
NZ_CP008781	319409	complex	GCGCGG	A	A:18 GCGCGG:0
NZ_CP008781	319551	snp	T	G	G:20 T:0
NZ_CP008781	319611	del	GGCCT	G	G:18 GGCCT:0
NZ_CP008781	319691	snp	C	T	T:20 C:0	CDS	+	58/1407	20/468	synonymous_variant c.58C>T p.Leu20Leu	DP58_RS01390		DUF2242 domain-containing protein
NZ_CP008781	319915	snp	A	G	G:20 A:0	CDS	+	282/1407	94/468	synonymous_variant c.282A>G p.Glu94Glu	DP58_RS01390		DUF2242 domain-containing protein
NZ_CP008781	321031	snp	G	A	A:20 G:0	CDS	+	1398/1407	466/468	synonymous_variant c.1398G>A p.Ala466Ala	DP58_RS01390		DUF2242 domain-containing protein
NZ_CP008781	321053	snp	A	G	G:20 A:0
NZ_CP008781	321106	snp	G	A	A:20 G:0
NZ_CP008781	321112	snp	C	T	T:20 C:0
NZ_CP008781	321139	snp	G	A	A:20 G:0
NZ_CP008781	321270	snp	A	G	G:20 A:0	CDS	-	762/774	254/257	synonymous_variant c.762T>C p.Tyr254Tyr	DP58_RS01395		SDR family oxidoreductase
NZ_CP008781	321948	snp	G	C	C:20 G:0	CDS	-	84/774	28/257	synonymous_variant c.84C>G p.Leu28Leu	DP58_RS01395		SDR family oxidoreductase
NZ_CP008781	322117	snp	T	C	C:20 T:0
NZ_CP008781	322302	snp	C	T	T:20 C:0	CDS	+	21/900	7/299	synonymous_variant c.21C>T p.Phe7Phe	DP58_RS01400		LysR family transcriptional regulator
NZ_CP008781	322443	snp	A	C	C:20 A:0	CDS	+	162/900	54/299	synonymous_variant c.162A>C p.Arg54Arg	DP58_RS01400		LysR family transcriptional regulator
NZ_CP008781	322701	snp	T	C	C:20 T:0	CDS	+	420/900	140/299	synonymous_variant c.420T>C p.Asp140Asp	DP58_RS01400		LysR family transcriptional regulator
NZ_CP008781	322726	snp	T	A	A:20 T:0	CDS	+	445/900	149/299	missense_variant c.445T>A p.Cys149Ser	DP58_RS01400		LysR family transcriptional regulator
NZ_CP008781	322847	snp	T	C	C:20 T:0	CDS	+	566/900	189/299	missense_variant c.566T>C p.Leu189Pro	DP58_RS01400		LysR family transcriptional regulator
NZ_CP008781	322994	snp	C	T	T:20 C:0	CDS	+	713/900	238/299	missense_variant c.713C>T p.Pro238Leu	DP58_RS01400		LysR family transcriptional regulator
NZ_CP008781	323019	snp	G	A	A:20 G:0	CDS	+	738/900	246/299	synonymous_variant c.738G>A p.Val246Val	DP58_RS01400		LysR family transcriptional regulator
NZ_CP008781	323031	snp	G	C	C:20 G:0	CDS	+	750/900	250/299	synonymous_variant c.750G>C p.Leu250Leu	DP58_RS01400		LysR family transcriptional regulator
NZ_CP008781	323154	snp	C	G	G:20 C:0	CDS	+	873/900	291/299	missense_variant c.873C>G p.Asp291Glu	DP58_RS01400		LysR family transcriptional regulator
NZ_CP008781	323175	complex	GCTA	ACTG	ACTG:19 GCTA:0	CDS	+	894/900	298/299	synonymous_variant c.894_897delGCTAinsACTG p.300	DP58_RS01400		LysR family transcriptional regulator
NZ_CP008781	323230	ins	G	GC	GC:20 G:0
NZ_CP008781	323410	snp	G	C	C:20 G:0	CDS	+	63/708	21/235	synonymous_variant c.63G>C p.Gly21Gly	DP58_RS01405		DUF2239 family protein
NZ_CP008781	323994	del	ACGCGCT	A	A:18 ACGCGCT:0	CDS	+	664/708	222/235	conservative_inframe_deletion c.664_669delCTCGCG p.Leu222_Ala223del	DP58_RS01405		DUF2239 family protein
NZ_CP008781	325677	snp	T	C	C:20 T:0	CDS	-	1873/1932	625/643	missense_variant c.1873A>G p.Thr625Ala	DP58_RS01415	glmS	glutamine--fructose-6-phosphate transaminase (isomerizing)
NZ_CP008781	327046	snp	A	G	G:19 A:0	CDS	-	504/1932	168/643	synonymous_variant c.504T>C p.His168His	DP58_RS01415	glmS	glutamine--fructose-6-phosphate transaminase (isomerizing)
NZ_CP008781	327249	del	GCGTAGCGACGCCCGA	G	G:15 GCGTAGCGACGCCCGA:1	CDS	-	300/1932	96/643	conservative_inframe_deletion c.286_300delTCGGGCGTCGCTACG p.Ser96_Thr100del	DP58_RS01415	glmS	glutamine--fructose-6-phosphate transaminase (isomerizing)
NZ_CP008781	327606	snp	A	G	G:20 A:0
NZ_CP008781	327638	snp	T	C	C:20 T:0
NZ_CP008781	327649	snp	T	C	C:20 T:0
NZ_CP008781	327683	snp	A	G	G:20 A:0
NZ_CP008781	327794	snp	G	A	A:20 G:0	CDS	+	87/495	29/164	synonymous_variant c.87G>A p.Glu29Glu	DP58_RS01420		Lrp/AsnC family transcriptional regulator
NZ_CP008781	327924	snp	G	A	A:20 G:0	CDS	+	217/495	73/164	missense_variant c.217G>A p.Val73Ile	DP58_RS01420		Lrp/AsnC family transcriptional regulator
NZ_CP008781	327983	snp	G	A	A:20 G:0	CDS	+	276/495	92/164	synonymous_variant c.276G>A p.Ala92Ala	DP58_RS01420		Lrp/AsnC family transcriptional regulator
NZ_CP008781	328536	snp	T	G	G:14 T:0	CDS	-	1471/1542	491/513	missense_variant c.1471A>C p.Ser491Arg	DP58_RS01425		PLP-dependent aminotransferase family protein
NZ_CP008781	328780	snp	C	T	T:20 C:0	CDS	-	1227/1542	409/513	synonymous_variant c.1227G>A p.Ser409Ser	DP58_RS01425		PLP-dependent aminotransferase family protein
NZ_CP008781	328882	snp	C	G	G:20 C:0	CDS	-	1125/1542	375/513	synonymous_variant c.1125G>C p.Ala375Ala	DP58_RS01425		PLP-dependent aminotransferase family protein
NZ_CP008781	330986	ins	C	CGCATCGG	CGCATCGG:16 C:1
NZ_CP008781	331972	snp	A	G	G:20 A:0
NZ_CP008781	332796	del	GCGTGCGTA	G	G:17 GCGTGCGTA:0
NZ_CP008781	332876	snp	A	G	G:20 A:0
NZ_CP008781	332947	snp	T	C	C:20 T:0
NZ_CP008781	333105	snp	C	A	A:20 C:0
NZ_CP008781	333374	snp	G	A	A:20 G:0	CDS	+	69/1401	23/466	synonymous_variant c.69G>A p.Ala23Ala	DP58_RS01445		GGDEF domain-containing protein
NZ_CP008781	334247	snp	C	G	G:20 C:0	CDS	+	942/1401	314/466	synonymous_variant c.942C>G p.Ser314Ser	DP58_RS01445		GGDEF domain-containing protein
NZ_CP008781	334816	snp	T	C	C:17 T:0
NZ_CP008781	334833	del	AGCCGATGAGCCGATGGGTCGATGGGTCGATGG	A	A:14 AGCCGATGAGCCGATGGGTCGATGGGTCGATGG:0
NZ_CP008781	334934	snp	G	A	A:19 G:0
NZ_CP008781	334965	snp	G	A	A:19 G:0
NZ_CP008781	335012	snp	G	A	A:19 G:0
NZ_CP008781	335032	snp	A	G	G:19 A:0
NZ_CP008781	335153	snp	C	A	A:20 C:0	CDS	+	74/1155	25/384	missense_variant c.74C>A p.Pro25Gln	DP58_RS01450		hypothetical protein
NZ_CP008781	335303	snp	C	A	A:20 C:0	CDS	+	224/1155	75/384	missense_variant c.224C>A p.Pro75His	DP58_RS01450		hypothetical protein
NZ_CP008781	335634	snp	T	C	C:20 T:0	CDS	+	555/1155	185/384	synonymous_variant c.555T>C p.Phe185Phe	DP58_RS01450		hypothetical protein
NZ_CP008781	336156	complex	GT	TC	TC:14 GT:0	CDS	+	1077/1155	359/384	missense_variant c.1077_1078delGTinsTC p.GluSer359AspPro	DP58_RS01450		hypothetical protein
NZ_CP008781	336216	snp	C	T	T:10 C:0	CDS	+	1137/1155	379/384	synonymous_variant c.1137C>T p.Arg379Arg	DP58_RS01450		hypothetical protein
NZ_CP008781	336472	snp	T	C	C:10 T:0
NZ_CP008781	336534	del	CCT	C	C:15 CCT:0
NZ_CP008781	336542	snp	A	G	G:16 A:0
NZ_CP008781	336616	snp	T	C	C:20 T:0
NZ_CP008781	336665	snp	C	T	T:20 C:0
NZ_CP008781	337056	snp	C	T	T:20 C:0	CDS	+	267/456	89/151	synonymous_variant c.267C>T p.Leu89Leu	DP58_RS01455		hypothetical protein
NZ_CP008781	337514	snp	C	T	T:20 C:0	CDS	+	212/579	71/192	missense_variant c.212C>T p.Pro71Leu	DP58_RS39950		porin
NZ_CP008781	349972	snp	G	A	A:20 G:0
NZ_CP008781	350701	snp	T	C	C:20 T:0	CDS	+	717/1062	239/353	synonymous_variant c.717T>C p.Asp239Asp	DP58_RS01560		ABC transporter substrate-binding protein
NZ_CP008781	350886	snp	G	A	A:20 G:0	CDS	+	902/1062	301/353	missense_variant c.902G>A p.Ser301Asn	DP58_RS01560		ABC transporter substrate-binding protein
NZ_CP008781	350995	snp	T	C	C:20 T:0	CDS	+	1011/1062	337/353	synonymous_variant c.1011T>C p.Leu337Leu	DP58_RS01560		ABC transporter substrate-binding protein
NZ_CP008781	351096	complex	CCGTTCGC	T	T:17 CCGTTCGC:0
NZ_CP008781	351136	snp	C	T	T:20 C:0
NZ_CP008781	351265	snp	G	C	C:20 G:0	CDS	+	111/825	37/274	synonymous_variant c.111G>C p.Ser37Ser	DP58_RS01565		ABC transporter permease
NZ_CP008781	351805	snp	G	A	A:20 G:0	CDS	+	651/825	217/274	synonymous_variant c.651G>A p.Ala217Ala	DP58_RS01565		ABC transporter permease
NZ_CP008781	351892	snp	T	C	C:20 T:0	CDS	+	738/825	246/274	synonymous_variant c.738T>C p.Gly246Gly	DP58_RS01565		ABC transporter permease
NZ_CP008781	352022	snp	A	G	G:20 A:0
NZ_CP008781	352030	snp	G	A	A:20 G:0
NZ_CP008781	352040	snp	C	T	T:20 C:0
NZ_CP008781	352077	snp	C	G	G:20 C:0
NZ_CP008781	352488	snp	T	C	C:19 T:0
NZ_CP008781	352635	snp	C	G	G:15 C:0	CDS	-	291/306	97/101	synonymous_variant c.291G>C p.Ala97Ala	DP58_RS01575		hypothetical protein
NZ_CP008781	352693	ins	C	CGCTCGATGCGCTCGATGCGCTCGATGTGCTCGATGT	CGCTCGATGCGCTCGATGCGCTCGATGTGCTCGATGT:10 C:0	CDS	-	232/306	78/101	conservative_inframe_insertion c.232_233insACATCGAGCACATCGAGCGCATCGAGCGCATCGAGC p.Glu77_Arg78insHisIleGluHisIleGluArgIleGluArgIleGlu	DP58_RS01575		hypothetical protein
NZ_CP008781	352800	snp	A	G	G:16 A:0	CDS	-	126/306	42/101	synonymous_variant c.126T>C p.Gly42Gly	DP58_RS01575		hypothetical protein
NZ_CP008781	353837	snp	A	G	G:20 A:0	CDS	+	658/915	220/304	missense_variant c.658A>G p.Ile220Val	DP58_RS01580		ABC transporter permease subunit
NZ_CP008781	354063	complex	AT	GC	GC:19 AT:0	CDS	+	884/915	295/304	missense_variant c.884_885delATinsGC p.His295Arg	DP58_RS01580		ABC transporter permease subunit
NZ_CP008781	354097	snp	A	G	G:20 A:0
NZ_CP008781	354309	snp	G	T	T:20 G:0	CDS	+	40/1029	14/342	missense_variant c.40G>T p.Ala14Ser	DP58_RS01585		ABC transporter ATP-binding protein
NZ_CP008781	354339	snp	A	G	G:20 A:0	CDS	+	70/1029	24/342	missense_variant c.70A>G p.Lys24Glu	DP58_RS01585		ABC transporter ATP-binding protein
NZ_CP008781	354698	snp	A	G	G:20 A:0	CDS	+	429/1029	143/342	synonymous_variant c.429A>G p.Gln143Gln	DP58_RS01585		ABC transporter ATP-binding protein
NZ_CP008781	354731	snp	C	T	T:20 C:0	CDS	+	462/1029	154/342	synonymous_variant c.462C>T p.Ala154Ala	DP58_RS01585		ABC transporter ATP-binding protein
NZ_CP008781	355319	snp	G	A	A:19 G:0
NZ_CP008781	355331	snp	A	G	G:19 A:0
NZ_CP008781	355362	del	CCGTGCAT	C	C:17 CCGTGCAT:0
NZ_CP008781	355388	complex	CGAC	TGAG	TGAG:19 CGAC:0
NZ_CP008781	355602	snp	G	C	C:20 G:0	CDS	+	72/825	24/274	synonymous_variant c.72G>C p.Thr24Thr	DP58_RS01590		phosphodiesterase
NZ_CP008781	355722	snp	A	G	G:20 A:0	CDS	+	192/825	64/274	synonymous_variant c.192A>G p.Lys64Lys	DP58_RS01590		phosphodiesterase
NZ_CP008781	356390	snp	A	G	G:20 A:0
NZ_CP008781	356573	snp	C	G	G:20 C:0
NZ_CP008781	357214	complex	AGCAG	GTCAACGT	GTCAACGT:15 AGCAG:0
NZ_CP008781	357236	ins	T	TCAGCGGCAGCGG	TCAGCGGCAGCGG:14 T:0
NZ_CP008781	357745	snp	G	A	A:20 G:0	CDS	-	270/753	90/250	synonymous_variant c.270C>T p.Gly90Gly	DP58_RS01605		membrane protein
NZ_CP008781	357805	snp	A	G	G:20 A:0	CDS	-	210/753	70/250	synonymous_variant c.210T>C p.Asn70Asn	DP58_RS01605		membrane protein
NZ_CP008781	357985	snp	G	A	A:20 G:0	CDS	-	30/753	10/250	synonymous_variant c.30C>T p.Leu10Leu	DP58_RS01605		membrane protein
NZ_CP008781	358116	snp	A	G	G:20 A:0
NZ_CP008781	358132	snp	T	C	C:20 T:0
NZ_CP008781	358203	snp	A	G	G:20 A:0
NZ_CP008781	358298	complex	TCCC	CCCT	CCCT:19 TCCC:0
NZ_CP008781	358321	snp	C	T	T:20 C:0
NZ_CP008781	358365	snp	G	A	A:20 G:0	CDS	+	37/1197	13/398	missense_variant c.37G>A p.Gly13Ser	DP58_RS01610		MFS transporter
NZ_CP008781	358376	snp	G	A	A:20 G:0	CDS	+	48/1197	16/398	synonymous_variant c.48G>A p.Ser16Ser	DP58_RS01610		MFS transporter
NZ_CP008781	358427	snp	T	C	C:20 T:0	CDS	+	99/1197	33/398	synonymous_variant c.99T>C p.Asn33Asn	DP58_RS01610		MFS transporter
NZ_CP008781	358779	snp	T	C	C:20 T:0	CDS	+	451/1197	151/398	synonymous_variant c.451T>C p.Leu151Leu	DP58_RS01610		MFS transporter
NZ_CP008781	358883	snp	G	A	A:20 G:0	CDS	+	555/1197	185/398	synonymous_variant c.555G>A p.Ala185Ala	DP58_RS01610		MFS transporter
NZ_CP008781	359565	snp	G	T	T:18 G:0
NZ_CP008781	359597	ins	C	CGACT	CGACT:17 C:0
NZ_CP008781	359779	snp	T	C	C:17 T:0
NZ_CP008781	359786	snp	T	C	C:18 T:0
NZ_CP008781	359793	snp	T	C	C:18 T:0
NZ_CP008781	360604	snp	T	C	C:20 T:0	CDS	-	240/936	80/311	synonymous_variant c.240A>G p.Pro80Pro	DP58_RS01615		EamA family transporter
NZ_CP008781	360823	snp	A	C	C:20 A:0	CDS	-	21/936	7/311	missense_variant c.21T>G p.Phe7Leu	DP58_RS01615		EamA family transporter
NZ_CP008781	360894	snp	G	A	A:20 G:0
NZ_CP008781	360935	snp	G	A	A:20 G:0
NZ_CP008781	361091	snp	T	C	C:17 T:0
NZ_CP008781	361207	ins	A	ACGCGCGGCAAAACCCGCGCGG	ACGCGCGGCAAAACCCGCGCGG:14 A:0
NZ_CP008781	361453	snp	G	A	A:20 G:0	CDS	-	615/792	205/263	synonymous_variant c.615C>T p.Leu205Leu	DP58_RS01625		molybdopterin-dependent oxidoreductase
NZ_CP008781	361720	snp	A	G	G:20 A:0	CDS	-	348/792	116/263	synonymous_variant c.348T>C p.Gly116Gly	DP58_RS01625		molybdopterin-dependent oxidoreductase
NZ_CP008781	362980	complex	GGC	TAT	TAT:16 GGC:0	CDS	-	240/1137	80/378	missense_variant c.238_240delGCCinsATA p.Ala80Ile	DP58_RS01630		cytochrome b/b6 domain-containing protein
NZ_CP008781	362988	complex	CGTCTA	GATCGG	GATCGG:16 CGTCTA:1	CDS	-	232/1137	76/378	missense_variant c.227_232delTAGACGinsCCGATC p.IleAspAla76ThrAspPro	DP58_RS01630		cytochrome b/b6 domain-containing protein
NZ_CP008781	363630	snp	G	A	A:20 G:0	CDS	-	405/825	135/274	synonymous_variant c.405C>T p.Asp135Asp	DP58_RS01635		DUF1223 domain-containing protein
NZ_CP008781	364027	snp	G	A	A:20 G:0	CDS	-	8/825	3/274	missense_variant c.8C>T p.Thr3Ile	DP58_RS01635		DUF1223 domain-containing protein
NZ_CP008781	364039	snp	C	G	G:20 C:0
NZ_CP008781	364086	snp	A	G	G:20 A:0
NZ_CP008781	364108	snp	G	A	A:20 G:0
NZ_CP008781	364408	snp	A	G	G:20 A:0	CDS	-	93/306	31/101	synonymous_variant c.93T>C p.Asp31Asp	DP58_RS01640		pentapeptide MXKDX repeat protein
NZ_CP008781	364569	snp	A	G	G:20 A:0
NZ_CP008781	364628	snp	G	A	A:20 G:0
NZ_CP008781	364645	snp	C	A	A:20 C:0
NZ_CP008781	364664	snp	T	G	G:20 T:0
NZ_CP008781	364800	ins	G	GCGCGCCGCCT	GCGCGCCGCCT:17 G:1
NZ_CP008781	364856	snp	C	T	T:19 C:0
NZ_CP008781	367062	snp	C	T	T:20 C:0	CDS	+	1923/1932	641/643	synonymous_variant c.1923C>T p.His641His	DP58_RS01645	thiC	phosphomethylpyrimidine synthase ThiC
NZ_CP008781	367800	snp	A	G	G:20 A:0	CDS	+	42/225	14/74	synonymous_variant c.42A>G p.Ala14Ala	DP58_RS01655		lipoprotein
NZ_CP008781	367856	snp	C	T	T:20 C:0	CDS	+	98/225	33/74	missense_variant c.98C>T p.Ala33Val	DP58_RS01655		lipoprotein
NZ_CP008781	367896	snp	C	T	T:20 C:0	CDS	+	138/225	46/74	synonymous_variant c.138C>T p.Tyr46Tyr	DP58_RS01655		lipoprotein
NZ_CP008781	367995	snp	T	G	G:20 T:0
NZ_CP008781	368064	snp	T	C	C:20 T:0
NZ_CP008781	368114	snp	G	A	A:20 G:0
NZ_CP008781	368458	snp	T	C	C:20 T:0	CDS	+	205/933	69/310	missense_variant c.205T>C p.Trp69Arg	DP58_RS01660		DMT family transporter
NZ_CP008781	368532	snp	G	A	A:20 G:0	CDS	+	279/933	93/310	synonymous_variant c.279G>A p.Leu93Leu	DP58_RS01660		DMT family transporter
NZ_CP008781	368709	snp	G	T	T:20 G:0	CDS	+	456/933	152/310	synonymous_variant c.456G>T p.Pro152Pro	DP58_RS01660		DMT family transporter
NZ_CP008781	368863	snp	C	T	T:20 C:0	CDS	+	610/933	204/310	synonymous_variant c.610C>T p.Leu204Leu	DP58_RS01660		DMT family transporter
NZ_CP008781	369178	snp	G	A	A:20 G:0	CDS	+	925/933	309/310	missense_variant c.925G>A p.Ala309Thr	DP58_RS01660		DMT family transporter
NZ_CP008781	369317	complex	T	CG	CG:19 T:0
NZ_CP008781	369328	snp	G	A	A:20 G:0
NZ_CP008781	369349	snp	A	G	G:20 A:0
NZ_CP008781	369379	snp	G	A	A:20 G:0
NZ_CP008781	370884	snp	G	A	A:20 G:0	CDS	+	831/1284	277/427	synonymous_variant c.831G>A p.Glu277Glu	DP58_RS01665		EAL domain-containing protein
NZ_CP008781	370895	snp	C	A	A:20 C:0	CDS	+	842/1284	281/427	missense_variant c.842C>A p.Ala281Glu	DP58_RS01665		EAL domain-containing protein
NZ_CP008781	370900	complex	TGC	CGT	CGT:20 TGC:0	CDS	+	847/1284	283/427	missense_variant c.847_849delTGCinsCGT p.Cys283Arg	DP58_RS01665		EAL domain-containing protein
NZ_CP008781	370929	snp	C	T	T:20 C:0	CDS	+	876/1284	292/427	synonymous_variant c.876C>T p.Asp292Asp	DP58_RS01665		EAL domain-containing protein
NZ_CP008781	371077	snp	G	A	A:20 G:0	CDS	+	1024/1284	342/427	missense_variant c.1024G>A p.Ala342Thr	DP58_RS01665		EAL domain-containing protein
NZ_CP008781	371408	snp	A	G	G:18 A:0
NZ_CP008781	371452	ins	G	GT	GT:17 G:0
NZ_CP008781	371472	snp	T	C	C:18 T:0
NZ_CP008781	371509	del	TTCTACGTC	T	T:15 TTCTACGTC:0
NZ_CP008781	371538	snp	C	A	A:19 C:0
NZ_CP008781	371546	snp	C	A	A:19 C:0
NZ_CP008781	371554	snp	C	A	A:19 C:0
NZ_CP008781	371562	snp	C	A	A:19 C:0
NZ_CP008781	371570	snp	C	A	A:15 C:0
NZ_CP008781	371584	complex	TGC	CGA	CGA:16 TGC:0
NZ_CP008781	371685	snp	C	G	G:18 C:0
NZ_CP008781	374219	snp	C	G	G:20 C:0	CDS	-	645/2673	215/890	missense_variant c.645G>C p.Glu215Asp	DP58_RS01675		AAA family ATPase
NZ_CP008781	374531	snp	G	A	A:20 G:0	CDS	-	333/2673	111/890	synonymous_variant c.333C>T p.Val111Val	DP58_RS01675		AAA family ATPase
NZ_CP008781	374564	snp	G	A	A:20 G:0	CDS	-	300/2673	100/890	synonymous_variant c.300C>T p.Asp100Asp	DP58_RS01675		AAA family ATPase
NZ_CP008781	375026	snp	T	C	C:20 T:0	CDS	-	3647/3813	1216/1270	missense_variant c.3647A>G p.His1216Arg	DP58_RS01680	recB	exodeoxyribonuclease V subunit beta
NZ_CP008781	375596	snp	C	T	T:20 C:0	CDS	-	3077/3813	1026/1270	missense_variant c.3077G>A p.Gly1026Glu	DP58_RS01680	recB	exodeoxyribonuclease V subunit beta
NZ_CP008781	375920	snp	G	A	A:20 G:0	CDS	-	2753/3813	918/1270	missense_variant c.2753C>T p.Ala918Val	DP58_RS01680	recB	exodeoxyribonuclease V subunit beta
NZ_CP008781	376391	snp	C	A	A:20 C:0	CDS	-	2282/3813	761/1270	missense_variant c.2282G>T p.Arg761Leu	DP58_RS01680	recB	exodeoxyribonuclease V subunit beta
NZ_CP008781	376447	snp	G	A	A:20 G:0	CDS	-	2226/3813	742/1270	synonymous_variant c.2226C>T p.Arg742Arg	DP58_RS01680	recB	exodeoxyribonuclease V subunit beta
NZ_CP008781	377186	snp	A	C	C:20 A:0	CDS	-	1487/3813	496/1270	missense_variant c.1487T>G p.Val496Gly	DP58_RS01680	recB	exodeoxyribonuclease V subunit beta
NZ_CP008781	377273	snp	C	T	T:20 C:0	CDS	-	1400/3813	467/1270	missense_variant c.1400G>A p.Gly467Asp	DP58_RS01680	recB	exodeoxyribonuclease V subunit beta
NZ_CP008781	381367	snp	G	A	A:20 G:0	CDS	-	647/3345	216/1114	missense_variant c.647C>T p.Ala216Val	DP58_RS01685	recC	exodeoxyribonuclease V subunit gamma
NZ_CP008781	381630	snp	A	G	G:20 A:0	CDS	-	384/3345	128/1114	synonymous_variant c.384T>C p.Leu128Leu	DP58_RS01685	recC	exodeoxyribonuclease V subunit gamma
NZ_CP008781	382120	snp	G	A	A:18 G:0
NZ_CP008781	382175	del	GCGACGGGCCGCGCGCGACGGGCCGCGCA	G	G:14 GCGACGGGCCGCGCGCGACGGGCCGCGCA:0
NZ_CP008781	382571	snp	C	T	T:18 C:0
NZ_CP008781	384051	snp	C	A	A:20 C:0	CDS	+	1470/2277	490/758	synonymous_variant c.1470C>A p.Leu490Leu	DP58_RS01695		FUSC family protein
NZ_CP008781	384760	snp	A	G	G:20 A:0	CDS	+	2179/2277	727/758	missense_variant c.2179A>G p.Thr727Ala	DP58_RS01695		FUSC family protein
NZ_CP008781	385516	snp	G	C	C:20 G:0	CDS	+	474/1365	158/454	synonymous_variant c.474G>C p.Val158Val	DP58_RS01700		amino acid permease
NZ_CP008781	386456	del	GCGGCACATCC	G	G:17 GCGGCACATCC:0
NZ_CP008781	386534	complex	GG	AA	AA:19 GG:0
NZ_CP008781	386580	snp	C	G	G:20 C:0	CDS	-	159/180	53/59	synonymous_variant c.159G>C p.Ala53Ala	DP58_RS01705		hypothetical protein
NZ_CP008781	386840	snp	A	G	G:20 A:0	CDS	-	15/120	5/39	synonymous_variant c.15T>C p.Arg5Arg	DP58_RS39965		hypothetical protein
NZ_CP008781	386910	snp	G	A	A:20 G:0
NZ_CP008781	387297	snp	T	C	C:20 T:0	CDS	+	320/1056	107/351	missense_variant c.320T>C p.Val107Ala	DP58_RS01710		Fe(3+) ABC transporter substrate-binding protein
NZ_CP008781	387376	snp	T	C	C:20 T:0	CDS	+	399/1056	133/351	synonymous_variant c.399T>C p.Arg133Arg	DP58_RS01710		Fe(3+) ABC transporter substrate-binding protein
NZ_CP008781	388916	snp	A	G	G:20 A:0	CDS	+	894/1713	298/570	synonymous_variant c.894A>G p.Arg298Arg	DP58_RS01715		iron ABC transporter permease
NZ_CP008781	388964	snp	G	C	C:20 G:0	CDS	+	942/1713	314/570	synonymous_variant c.942G>C p.Gly314Gly	DP58_RS01715		iron ABC transporter permease
NZ_CP008781	389120	snp	G	C	C:20 G:0	CDS	+	1098/1713	366/570	synonymous_variant c.1098G>C p.Ala366Ala	DP58_RS01715		iron ABC transporter permease
NZ_CP008781	389964	snp	T	C	C:20 T:0	CDS	+	219/771	73/256	synonymous_variant c.219T>C p.Arg73Arg	DP58_RS01720		ABC transporter ATP-binding protein
NZ_CP008781	390082	snp	G	C	C:20 G:0	CDS	+	337/771	113/256	missense_variant c.337G>C p.Gly113Arg	DP58_RS01720		ABC transporter ATP-binding protein
NZ_CP008781	390087	snp	A	G	G:20 A:0	CDS	+	342/771	114/256	synonymous_variant c.342A>G p.Pro114Pro	DP58_RS01720		ABC transporter ATP-binding protein
NZ_CP008781	390204	snp	C	T	T:20 C:0	CDS	+	459/771	153/256	synonymous_variant c.459C>T p.Leu153Leu	DP58_RS01720		ABC transporter ATP-binding protein
NZ_CP008781	390538	ins	G	GCGGCGGCTCGATA	GCGGCGGCTCGATA:13 G:0
NZ_CP008781	390590	snp	A	G	G:17 A:0
NZ_CP008781	390599	del	ACCCGCGCGCCGAACCG	A	A:15 ACCCGCGCGCCGAACCG:0
NZ_CP008781	393980	snp	T	C	C:20 T:0	CDS	-	84/462	28/153	synonymous_variant c.84A>G p.Glu28Glu	DP58_RS01740		Rrf2 family transcriptional regulator
NZ_CP008781	394090	snp	T	C	C:20 T:0
NZ_CP008781	394185	snp	C	A	A:20 C:0	CDS	-	424/456	142/151	missense_variant c.424G>T p.Ala142Ser	DP58_RS01745		hypothetical protein
NZ_CP008781	394450	snp	A	G	G:20 A:0	CDS	-	159/456	53/151	synonymous_variant c.159T>C p.Ala53Ala	DP58_RS01745		hypothetical protein
NZ_CP008781	394809	snp	C	G	G:20 C:0
NZ_CP008781	397085	ins	C	CA	CA:19 C:0
NZ_CP008781	398333	snp	A	G	G:20 A:0
NZ_CP008781	398383	ins	T	TC	TC:19 T:0
NZ_CP008781	398405	snp	C	T	T:20 C:0
NZ_CP008781	398469	snp	C	T	T:20 C:0
NZ_CP008781	398475	snp	G	A	A:20 G:0
NZ_CP008781	398657	snp	C	T	T:20 C:0
NZ_CP008781	398768	snp	A	C	C:20 A:0	CDS	+	26/1338	9/445	missense_variant c.26A>C p.His9Pro	DP58_RS01760		MdtA/MuxA family multidrug efflux RND transporter periplasmic adaptor subunit
NZ_CP008781	399675	snp	T	G	G:20 T:0	CDS	+	933/1338	311/445	synonymous_variant c.933T>G p.Ala311Ala	DP58_RS01760		MdtA/MuxA family multidrug efflux RND transporter periplasmic adaptor subunit
NZ_CP008781	400008	complex	AG	GA	GA:19 AG:0	CDS	+	1266/1338	422/445	missense_variant c.1266_1267delAGinsGA p.Gly423Ser	DP58_RS01760		MdtA/MuxA family multidrug efflux RND transporter periplasmic adaptor subunit
NZ_CP008781	400016	complex	CGGA	TGGG	TGGG:20 CGGA:0	CDS	+	1274/1338	425/445	missense_variant c.1274_1277delCGGAinsTGGG p.SerAsp425LeuGly	DP58_RS01760		MdtA/MuxA family multidrug efflux RND transporter periplasmic adaptor subunit
NZ_CP008781	401485	snp	T	G	G:20 T:0	CDS	+	1392/3111	464/1036	synonymous_variant c.1392T>G p.Ala464Ala	DP58_RS01765		MdtB/MuxB family multidrug efflux RND transporter permease subunit
NZ_CP008781	401730	snp	C	T	T:20 C:0	CDS	+	1637/3111	546/1036	missense_variant c.1637C>T p.Ala546Val	DP58_RS01765		MdtB/MuxB family multidrug efflux RND transporter permease subunit
NZ_CP008781	402162	snp	A	G	G:20 A:0	CDS	+	2069/3111	690/1036	missense_variant c.2069A>G p.Lys690Arg	DP58_RS01765		MdtB/MuxB family multidrug efflux RND transporter permease subunit
NZ_CP008781	402178	snp	T	C	C:20 T:0	CDS	+	2085/3111	695/1036	synonymous_variant c.2085T>C p.Leu695Leu	DP58_RS01765		MdtB/MuxB family multidrug efflux RND transporter permease subunit
NZ_CP008781	403123	snp	T	C	C:20 T:0	CDS	+	3030/3111	1010/1036	synonymous_variant c.3030T>C p.Tyr1010Tyr	DP58_RS01765		MdtB/MuxB family multidrug efflux RND transporter permease subunit
NZ_CP008781	406453	snp	C	T	T:20 C:0	CDS	+	3249/3303	1083/1100	synonymous_variant c.3249C>T p.Ala1083Ala	DP58_RS01770		transport system membrane protein
NZ_CP008781	406516	snp	A	G	G:20 A:0
NZ_CP008781	407831	ins	G	GCGCAA	GCGCAA:17 G:0
NZ_CP008781	408103	snp	A	G	G:20 A:0
NZ_CP008781	408175	snp	G	T	T:20 G:0
NZ_CP008781	408826	snp	C	T	T:20 C:0
NZ_CP008781	408836	snp	C	T	T:20 C:0
NZ_CP008781	409224	snp	C	T	T:20 C:0	CDS	+	108/1743	36/580	synonymous_variant c.108C>T p.Arg36Arg	DP58_RS01790	cdpA	cyclic di-GMP phosphodiesterase CdpA
NZ_CP008781	409263	snp	T	C	C:20 T:0	CDS	+	147/1743	49/580	synonymous_variant c.147T>C p.Gly49Gly	DP58_RS01790	cdpA	cyclic di-GMP phosphodiesterase CdpA
NZ_CP008781	409456	snp	A	G	G:20 A:0	CDS	+	340/1743	114/580	missense_variant c.340A>G p.Ile114Val	DP58_RS01790	cdpA	cyclic di-GMP phosphodiesterase CdpA
NZ_CP008781	409846	snp	C	T	T:20 C:0	CDS	+	730/1743	244/580	synonymous_variant c.730C>T p.Leu244Leu	DP58_RS01790	cdpA	cyclic di-GMP phosphodiesterase CdpA
NZ_CP008781	410556	complex	CTAC	TTAT	TTAT:19 CTAC:0	CDS	+	1440/1743	480/580	synonymous_variant c.1440_1443delCTACinsTTAT p.482	DP58_RS01790	cdpA	cyclic di-GMP phosphodiesterase CdpA
NZ_CP008781	411331	snp	A	G	G:20 A:0	CDS	+	438/1455	146/484	synonymous_variant c.438A>G p.Gln146Gln	DP58_RS01795		HDOD domain-containing protein
NZ_CP008781	411488	snp	T	C	C:20 T:0	CDS	+	595/1455	199/484	missense_variant c.595T>C p.Phe199Leu	DP58_RS01795		HDOD domain-containing protein
NZ_CP008781	411532	snp	C	G	G:20 C:0	CDS	+	639/1455	213/484	synonymous_variant c.639C>G p.Ala213Ala	DP58_RS01795		HDOD domain-containing protein
NZ_CP008781	411584	snp	T	C	C:20 T:0	CDS	+	691/1455	231/484	synonymous_variant c.691T>C p.Leu231Leu	DP58_RS01795		HDOD domain-containing protein
NZ_CP008781	412063	snp	A	G	G:20 A:0	CDS	+	1170/1455	390/484	synonymous_variant c.1170A>G p.Val390Val	DP58_RS01795		HDOD domain-containing protein
NZ_CP008781	412171	snp	G	A	A:20 G:0	CDS	+	1278/1455	426/484	synonymous_variant c.1278G>A p.Ala426Ala	DP58_RS01795		HDOD domain-containing protein
NZ_CP008781	413262	snp	A	G	G:20 A:0	CDS	-	471/789	157/262	synonymous_variant c.471T>C p.Asp157Asp	DP58_RS01800		cytochrome c4
NZ_CP008781	413897	snp	A	G	G:20 A:0	CDS	-	1458/1626	486/541	synonymous_variant c.1458T>C p.Ser486Ser	DP58_RS01805		b(o/a)3-type cytochrome-c oxidase subunit 1
NZ_CP008781	413928	snp	A	G	G:20 A:0	CDS	-	1427/1626	476/541	missense_variant c.1427T>C p.Val476Ala	DP58_RS01805		b(o/a)3-type cytochrome-c oxidase subunit 1
NZ_CP008781	414323	snp	C	G	G:20 C:0	CDS	-	1032/1626	344/541	synonymous_variant c.1032G>C p.Gly344Gly	DP58_RS01805		b(o/a)3-type cytochrome-c oxidase subunit 1
NZ_CP008781	414338	snp	G	A	A:20 G:0	CDS	-	1017/1626	339/541	synonymous_variant c.1017C>T p.Gly339Gly	DP58_RS01805		b(o/a)3-type cytochrome-c oxidase subunit 1
NZ_CP008781	415804	snp	G	A	A:20 G:0	CDS	-	95/558	32/185	missense_variant c.95C>T p.Thr32Met	DP58_RS01810		cytochrome c oxidase subunit II
NZ_CP008781	416022	snp	A	G	G:20 A:0	CDS	-	87/183	29/60	synonymous_variant c.87T>C p.Gly29Gly	DP58_RS01815		hypothetical protein
NZ_CP008781	416036	snp	A	C	C:20 A:0	CDS	-	73/183	25/60	missense_variant c.73T>G p.Ser25Ala	DP58_RS01815		hypothetical protein
NZ_CP008781	416974	snp	T	C	C:20 T:0	CDS	-	435/1293	145/430	synonymous_variant c.435A>G p.Val145Val	DP58_RS01820		cytochrome c
NZ_CP008781	417217	snp	C	G	G:20 C:0	CDS	-	192/1293	64/430	synonymous_variant c.192G>C p.Pro64Pro	DP58_RS01820		cytochrome c
NZ_CP008781	417308	snp	A	G	G:20 A:0	CDS	-	101/1293	34/430	missense_variant c.101T>C p.Val34Ala	DP58_RS01820		cytochrome c
NZ_CP008781	417588	snp	A	G	G:20 A:0	CDS	-	537/717	179/238	synonymous_variant c.537T>C p.Arg179Arg	DP58_RS01825		c-type cytochrome
NZ_CP008781	418407	snp	C	T	T:20 C:0
NZ_CP008781	418924	snp	C	T	T:20 C:0	CDS	-	856/1242	286/413	missense_variant c.856G>A p.Gly286Ser	DP58_RS01835		aspartyl protease family protein
NZ_CP008781	419327	snp	G	A	A:20 G:0	CDS	-	453/1242	151/413	synonymous_variant c.453C>T p.Tyr151Tyr	DP58_RS01835		aspartyl protease family protein
NZ_CP008781	419667	snp	G	A	A:20 G:0	CDS	-	113/1242	38/413	missense_variant c.113C>T p.Thr38Ile	DP58_RS01835		aspartyl protease family protein
NZ_CP008781	419719	snp	G	A	A:20 G:0	CDS	-	61/1242	21/413	missense_variant c.61C>T p.Leu21Phe	DP58_RS01835		aspartyl protease family protein
NZ_CP008781	419842	snp	T	C	C:20 T:0
NZ_CP008781	419878	snp	G	A	A:20 G:0
NZ_CP008781	419928	snp	A	G	G:20 A:0
NZ_CP008781	419958	snp	T	C	C:20 T:0
NZ_CP008781	419990	snp	T	C	C:20 T:0
NZ_CP008781	420078	snp	C	T	T:20 C:0
NZ_CP008781	420086	snp	T	C	C:20 T:0
NZ_CP008781	420393	snp	T	C	C:20 T:0	CDS	-	1467/1728	489/575	synonymous_variant c.1467A>G p.Ala489Ala	DP58_RS01840		sensor histidine kinase
NZ_CP008781	420759	snp	A	G	G:20 A:0	CDS	-	1101/1728	367/575	synonymous_variant c.1101T>C p.Arg367Arg	DP58_RS01840		sensor histidine kinase
NZ_CP008781	420831	snp	T	C	C:20 T:0	CDS	-	1029/1728	343/575	synonymous_variant c.1029A>G p.Glu343Glu	DP58_RS01840		sensor histidine kinase
NZ_CP008781	421617	snp	A	G	G:20 A:0	CDS	-	243/1728	81/575	synonymous_variant c.243T>C p.Thr81Thr	DP58_RS01840		sensor histidine kinase
NZ_CP008781	422146	snp	T	C	C:20 T:0
NZ_CP008781	422267	snp	C	T	T:20 C:0
NZ_CP008781	422438	snp	T	G	G:20 T:0
NZ_CP008781	422451	snp	G	A	A:20 G:0
NZ_CP008781	422713	complex	GG	AT	AT:20 GG:0
NZ_CP008781	423365	snp	C	G	G:20 C:0	CDS	+	618/1026	206/341	synonymous_variant c.618C>G p.Gly206Gly	DP58_RS01845		sulfonate ABC transporter substrate-binding protein
NZ_CP008781	423695	snp	A	G	G:20 A:0	CDS	+	948/1026	316/341	synonymous_variant c.948A>G p.Arg316Arg	DP58_RS01845		sulfonate ABC transporter substrate-binding protein
NZ_CP008781	423815	snp	G	T	T:20 G:0
NZ_CP008781	423833	snp	T	G	G:20 T:0
NZ_CP008781	423938	snp	G	A	A:20 G:0
NZ_CP008781	423962	snp	C	T	T:20 C:0
NZ_CP008781	424163	del	AGCGCGAC	A	A:17 AGCGCGAC:0
NZ_CP008781	424207	snp	C	T	T:20 C:0	CDS	-	622/636	208/211	missense_variant c.622G>A p.Gly208Ser	DP58_RS01850		transposase
NZ_CP008781	424599	snp	G	A	A:20 G:0	CDS	-	230/636	77/211	missense_variant c.230C>T p.Ala77Val	DP58_RS01850		transposase
NZ_CP008781	424760	snp	T	C	C:20 T:0	CDS	-	69/636	23/211	synonymous_variant c.69A>G p.Arg23Arg	DP58_RS01850		transposase
NZ_CP008781	424769	ins	C	CA	CA:20 C:0	CDS	-	59/636	20/211	frameshift_variant c.59_60insT p.Lys20fs	DP58_RS01850		transposase
NZ_CP008781	424869	snp	A	G	G:20 A:0
NZ_CP008781	425814	snp	T	C	C:20 T:0	CDS	-	678/1275	226/424	synonymous_variant c.678A>G p.Ala226Ala	DP58_RS01855	serA	phosphoglycerate dehydrogenase
NZ_CP008781	425940	snp	T	C	C:20 T:0	CDS	-	552/1275	184/424	synonymous_variant c.552A>G p.Glu184Glu	DP58_RS01855	serA	phosphoglycerate dehydrogenase
NZ_CP008781	426090	snp	A	G	G:20 A:0	CDS	-	402/1275	134/424	synonymous_variant c.402T>C p.Ile134Ile	DP58_RS01855	serA	phosphoglycerate dehydrogenase
NZ_CP008781	426178	snp	G	T	T:20 G:0	CDS	-	314/1275	105/424	missense_variant c.314C>A p.Pro105Gln	DP58_RS01855	serA	phosphoglycerate dehydrogenase
NZ_CP008781	426213	snp	C	A	A:20 C:0	CDS	-	279/1275	93/424	synonymous_variant c.279G>T p.Gly93Gly	DP58_RS01855	serA	phosphoglycerate dehydrogenase
NZ_CP008781	426465	snp	T	G	G:20 T:0	CDS	-	27/1275	9/424	synonymous_variant c.27A>C p.Gly9Gly	DP58_RS01855	serA	phosphoglycerate dehydrogenase
NZ_CP008781	426547	snp	G	T	T:20 G:0
NZ_CP008781	426714	del	TC	T	T:19 TC:0
NZ_CP008781	428182	snp	A	C	C:20 A:0	CDS	+	142/1074	48/357	missense_variant c.142A>C p.Ile48Leu	DP58_RS01865		fatty acid desaturase
NZ_CP008781	428433	snp	G	A	A:20 G:0	CDS	+	393/1074	131/357	synonymous_variant c.393G>A p.Val131Val	DP58_RS01865		fatty acid desaturase
NZ_CP008781	429155	ins	G	GGCCGC	GGCCGC:18 G:0
NZ_CP008781	429278	snp	C	G	G:20 C:0	CDS	-	1833/1851	611/616	synonymous_variant c.1833G>C p.Thr611Thr	DP58_RS01875		M24 family metallopeptidase
NZ_CP008781	429331	snp	C	T	T:20 C:0	CDS	-	1780/1851	594/616	missense_variant c.1780G>A p.Ala594Thr	DP58_RS01875		M24 family metallopeptidase
NZ_CP008781	429359	snp	G	A	A:20 G:0	CDS	-	1752/1851	584/616	synonymous_variant c.1752C>T p.Asp584Asp	DP58_RS01875		M24 family metallopeptidase
NZ_CP008781	429554	snp	A	G	G:20 A:0	CDS	-	1557/1851	519/616	synonymous_variant c.1557T>C p.Gly519Gly	DP58_RS01875		M24 family metallopeptidase
NZ_CP008781	429572	snp	A	G	G:20 A:0	CDS	-	1539/1851	513/616	synonymous_variant c.1539T>C p.Ile513Ile	DP58_RS01875		M24 family metallopeptidase
NZ_CP008781	429863	snp	T	G	G:20 T:0	CDS	-	1248/1851	416/616	synonymous_variant c.1248A>C p.Pro416Pro	DP58_RS01875		M24 family metallopeptidase
NZ_CP008781	429871	snp	C	T	T:20 C:0	CDS	-	1240/1851	414/616	missense_variant c.1240G>A p.Val414Ile	DP58_RS01875		M24 family metallopeptidase
NZ_CP008781	429951	snp	G	C	C:20 G:0	CDS	-	1160/1851	387/616	missense_variant c.1160C>G p.Ala387Gly	DP58_RS01875		M24 family metallopeptidase
NZ_CP008781	430136	snp	G	A	A:20 G:0	CDS	-	975/1851	325/616	synonymous_variant c.975C>T p.His325His	DP58_RS01875		M24 family metallopeptidase
NZ_CP008781	430145	snp	G	A	A:20 G:0	CDS	-	966/1851	322/616	synonymous_variant c.966C>T p.Asp322Asp	DP58_RS01875		M24 family metallopeptidase
NZ_CP008781	430436	snp	A	G	G:20 A:0	CDS	-	675/1851	225/616	synonymous_variant c.675T>C p.Cys225Cys	DP58_RS01875		M24 family metallopeptidase
NZ_CP008781	430859	snp	C	A	A:20 C:0	CDS	-	252/1851	84/616	synonymous_variant c.252G>T p.Val84Val	DP58_RS01875		M24 family metallopeptidase
NZ_CP008781	431215	complex	CC	TT	TT:20 CC:0
NZ_CP008781	431301	snp	C	T	T:20 C:0
NZ_CP008781	431321	snp	A	G	G:20 A:0
NZ_CP008781	431625	snp	A	G	G:15 A:0
NZ_CP008781	445921	del	CCGCGCCGCCGACGCACCGCCGA	C	C:16 CCGCGCCGCCGACGCACCGCCGA:0
NZ_CP008781	446021	snp	T	G	G:19 T:0
NZ_CP008781	447184	snp	G	A	A:20 G:0	CDS	+	255/792	85/263	synonymous_variant c.255G>A p.Ala85Ala	DP58_RS01950		enoyl-CoA hydratase
NZ_CP008781	447503	snp	A	G	G:20 A:0	CDS	+	574/792	192/263	missense_variant c.574A>G p.Thr192Ala	DP58_RS01950		enoyl-CoA hydratase
NZ_CP008781	447814	snp	T	G	G:20 T:0	CDS	+	84/714	28/237	synonymous_variant c.84T>G p.Pro28Pro	DP58_RS01955		histidine phosphatase family protein
NZ_CP008781	451693	snp	A	G	G:20 A:0	CDS	-	702/1263	234/420	synonymous_variant c.702T>C p.Gly234Gly	DP58_RS01970		right-handed parallel beta-helix repeat-containing protein
NZ_CP008781	456364	del	AAG	A	A:19 AAG:0
NZ_CP008781	456370	del	AC	A	A:19 AC:0
NZ_CP008781	457218	snp	A	G	G:20 A:0	CDS	-	156/306	52/101	synonymous_variant c.156T>C p.Tyr52Tyr	DP58_RS02005		DUF2818 family protein
NZ_CP008781	460645	snp	C	T	T:20 C:0	CDS	-	1771/2040	591/679	missense_variant c.1771G>A p.Val591Ile	DP58_RS02020	nuoL	NADH-quinone oxidoreductase subunit L
NZ_CP008781	460970	snp	T	C	C:20 T:0	CDS	-	1446/2040	482/679	synonymous_variant c.1446A>G p.Glu482Glu	DP58_RS02020	nuoL	NADH-quinone oxidoreductase subunit L
NZ_CP008781	461144	snp	A	G	G:20 A:0	CDS	-	1272/2040	424/679	synonymous_variant c.1272T>C p.Phe424Phe	DP58_RS02020	nuoL	NADH-quinone oxidoreductase subunit L
NZ_CP008781	461351	snp	G	A	A:20 G:0	CDS	-	1065/2040	355/679	synonymous_variant c.1065C>T p.Phe355Phe	DP58_RS02020	nuoL	NADH-quinone oxidoreductase subunit L
NZ_CP008781	461537	snp	C	G	G:20 C:0	CDS	-	879/2040	293/679	synonymous_variant c.879G>C p.Thr293Thr	DP58_RS02020	nuoL	NADH-quinone oxidoreductase subunit L
NZ_CP008781	469079	snp	A	G	G:20 A:0	CDS	-	219/486	73/161	synonymous_variant c.219T>C p.Pro73Pro	DP58_RS02055	nuoE	NADH-quinone oxidoreductase subunit NuoE
NZ_CP008781	470726	snp	A	C	C:20 A:0
NZ_CP008781	474681	snp	A	C	C:20 A:0	CDS	-	259/1020	87/339	missense_variant c.259T>G p.Cys87Gly	DP58_RS02095		NAD(P)H-quinone oxidoreductase
NZ_CP008781	475766	snp	G	A	A:20 G:0	CDS	-	1431/2142	477/713	synonymous_variant c.1431C>T p.Leu477Leu	DP58_RS02100	pnp	polyribonucleotide nucleotidyltransferase
NZ_CP008781	481783	snp	G	A	A:20 G:0	CDS	+	617/1548	206/515	missense_variant c.617G>A p.Ser206Asn	DP58_RS02130		SulP family inorganic anion transporter
NZ_CP008781	481844	snp	T	C	C:20 T:0	CDS	+	678/1548	226/515	synonymous_variant c.678T>C p.Leu226Leu	DP58_RS02130		SulP family inorganic anion transporter
NZ_CP008781	482930	snp	A	G	G:20 A:0	CDS	-	1467/1548	489/515	synonymous_variant c.1467T>C p.Val489Val	DP58_RS02135		2-isopropylmalate synthase
NZ_CP008781	483446	snp	T	C	C:20 T:0	CDS	-	951/1548	317/515	synonymous_variant c.951A>G p.Ala317Ala	DP58_RS02135		2-isopropylmalate synthase
NZ_CP008781	483860	snp	T	C	C:20 T:0	CDS	-	537/1548	179/515	synonymous_variant c.537A>G p.Leu179Leu	DP58_RS02135		2-isopropylmalate synthase
NZ_CP008781	484307	snp	A	G	G:20 A:0	CDS	-	90/1548	30/515	synonymous_variant c.90T>C p.Arg30Arg	DP58_RS02135		2-isopropylmalate synthase
NZ_CP008781	484626	snp	T	C	C:20 T:0
NZ_CP008781	484652	snp	G	A	A:20 G:0
NZ_CP008781	484663	snp	A	C	C:20 A:0
NZ_CP008781	484681	ins	G	GC	GC:19 G:0
NZ_CP008781	484872	snp	T	C	C:20 T:0	CDS	-	756/873	252/290	synonymous_variant c.756A>G p.Pro252Pro	DP58_RS02140	pssA	CDP-diacylglycerol--serine O-phosphatidyltransferase
NZ_CP008781	484971	snp	C	T	T:20 C:0	CDS	-	657/873	219/290	synonymous_variant c.657G>A p.Ala219Ala	DP58_RS02140	pssA	CDP-diacylglycerol--serine O-phosphatidyltransferase
NZ_CP008781	491715	snp	C	G	G:20 C:0	CDS	+	429/756	143/251	synonymous_variant c.429C>G p.Ala143Ala	DP58_RS02175		DUF3106 domain-containing protein
NZ_CP008781	494953	snp	T	C	C:20 T:0	CDS	+	302/546	101/181	missense_variant c.302T>C p.Val101Ala	DP58_RS02195		diacylglycerol kinase
NZ_CP008781	498094	del	GCGCCCTTCGCCCTT	G	G:14 GCGCCCTTCGCCCTT:0
NZ_CP008781	501999	complex	TCCGC	CCCGT	CCCGT:17 TCCGC:0
NZ_CP008781	502012	snp	A	G	G:18 A:0
NZ_CP008781	502019	snp	G	A	A:18 G:0
NZ_CP008781	502053	snp	C	T	T:18 C:0
NZ_CP008781	502456	snp	T	C	C:20 T:0	CDS	-	1152/1395	384/464	synonymous_variant c.1152A>G p.Pro384Pro	DP58_RS02225		amidase
NZ_CP008781	502536	snp	C	G	G:20 C:0	CDS	-	1072/1395	358/464	missense_variant c.1072G>C p.Glu358Gln	DP58_RS02225		amidase
NZ_CP008781	503176	snp	G	A	A:20 G:0	CDS	-	432/1395	144/464	synonymous_variant c.432C>T p.Arg144Arg	DP58_RS02225		amidase
NZ_CP008781	504362	snp	T	C	C:20 T:0	CDS	-	231/642	77/213	synonymous_variant c.231A>G p.Ala77Ala	DP58_RS02230		DUF924 domain-containing protein
NZ_CP008781	504370	snp	G	A	A:20 G:0	CDS	-	223/642	75/213	missense_variant c.223C>T p.Leu75Phe	DP58_RS02230		DUF924 domain-containing protein
NZ_CP008781	504488	snp	T	C	C:20 T:0	CDS	-	105/642	35/213	synonymous_variant c.105A>G p.Ala35Ala	DP58_RS02230		DUF924 domain-containing protein
NZ_CP008781	504526	snp	G	A	A:20 G:0	CDS	-	67/642	23/213	missense_variant c.67C>T p.Pro23Ser	DP58_RS02230		DUF924 domain-containing protein
NZ_CP008781	504565	snp	C	T	T:20 C:0	CDS	-	28/642	10/213	missense_variant c.28G>A p.Ala10Thr	DP58_RS02230		DUF924 domain-containing protein
NZ_CP008781	504691	snp	G	A	A:20 G:0	CDS	-	630/732	210/243	synonymous_variant c.630C>T p.Gly210Gly	DP58_RS02235		alanyl-tRNA editing protein
NZ_CP008781	504842	snp	T	C	C:20 T:0	CDS	-	479/732	160/243	missense_variant c.479A>G p.Asp160Gly	DP58_RS02235		alanyl-tRNA editing protein
NZ_CP008781	504854	snp	C	G	G:20 C:0	CDS	-	467/732	156/243	missense_variant c.467G>C p.Gly156Ala	DP58_RS02235		alanyl-tRNA editing protein
NZ_CP008781	505056	complex	TCGCT	CCGCC	CCGCC:20 TCGCT:0	CDS	-	265/732	87/243	missense_variant c.261_265delAGCGAinsGGCGG p.Ser89Gly	DP58_RS02235		alanyl-tRNA editing protein
NZ_CP008781	505247	snp	T	G	G:20 T:0	CDS	-	74/732	25/243	missense_variant c.74A>C p.Glu25Ala	DP58_RS02235		alanyl-tRNA editing protein
NZ_CP008781	506256	snp	G	A	A:20 G:0	CDS	-	2328/2643	776/880	synonymous_variant c.2328C>T p.Leu776Leu	DP58_RS02245		FtsX-like permease family protein
NZ_CP008781	510515	del	TGGGCGGG	T	T:17 TGGGCGGG:0
NZ_CP008781	511256	snp	T	G	G:20 T:0	CDS	-	54/699	18/232	synonymous_variant c.54A>C p.Arg18Arg	DP58_RS02265	kdpE	two-component system response regulator KdpE
NZ_CP008781	512116	complex	TC	AG	AG:20 TC:0	CDS	-	2168/2982	723/993	missense_variant c.2167_2168delGAinsCT p.Asp723Leu	DP58_RS02270		DUF4118 domain-containing protein
NZ_CP008781	513519	snp	C	T	T:20 C:0	CDS	-	765/2982	255/993	synonymous_variant c.765G>A p.Val255Val	DP58_RS02270		DUF4118 domain-containing protein
NZ_CP008781	514491	del	CGCGGCGCGCCCCGCCGG	C	C:16 CGCGGCGCGCCCCGCCGG:0
NZ_CP008781	514519	snp	G	A	A:18 G:0
NZ_CP008781	521021	complex	CGTTCAGCC	A	A:9 CGTTCAGCC:0
NZ_CP008781	526638	complex	AAG	CAA	CAA:19 AAG:0
NZ_CP008781	534536	snp	G	A	A:20 G:0	CDS	-	69/1386	23/461	synonymous_variant c.69C>T p.Ala23Ala	DP58_RS02365		pectin acetylesterase-family hydrolase
NZ_CP008781	534600	snp	G	A	A:20 G:0	CDS	-	5/1386	2/461	missense_variant c.5C>T p.Pro2Leu	DP58_RS02365		pectin acetylesterase-family hydrolase
NZ_CP008781	534617	snp	T	C	C:20 T:0
NZ_CP008781	534777	snp	T	G	G:20 T:0	CDS	-	618/717	206/238	missense_variant c.618A>C p.Arg206Ser	DP58_RS02370	plcR	phospholipase C accessory protein PlcR
NZ_CP008781	534822	snp	A	G	G:20 A:0	CDS	-	573/717	191/238	synonymous_variant c.573T>C p.Ala191Ala	DP58_RS02370	plcR	phospholipase C accessory protein PlcR
NZ_CP008781	534834	snp	C	T	T:20 C:0	CDS	-	561/717	187/238	synonymous_variant c.561G>A p.Pro187Pro	DP58_RS02370	plcR	phospholipase C accessory protein PlcR
NZ_CP008781	534954	snp	G	C	C:20 G:0	CDS	-	441/717	147/238	synonymous_variant c.441C>G p.Ala147Ala	DP58_RS02370	plcR	phospholipase C accessory protein PlcR
NZ_CP008781	534972	snp	C	T	T:20 C:0	CDS	-	423/717	141/238	synonymous_variant c.423G>A p.Gln141Gln	DP58_RS02370	plcR	phospholipase C accessory protein PlcR
NZ_CP008781	535206	complex	TGCCT	CGCCG	CGCCG:20 TGCCT:0	CDS	-	189/717	62/238	missense_variant c.185_189delAGGCAinsCGGCG p.Gln62Pro	DP58_RS02370	plcR	phospholipase C accessory protein PlcR
NZ_CP008781	535224	snp	G	A	A:20 G:0	CDS	-	171/717	57/238	synonymous_variant c.171C>T p.Asp57Asp	DP58_RS02370	plcR	phospholipase C accessory protein PlcR
NZ_CP008781	535286	snp	G	A	A:20 G:0	CDS	-	109/717	37/238	missense_variant c.109C>T p.Pro37Ser	DP58_RS02370	plcR	phospholipase C accessory protein PlcR
NZ_CP008781	535368	snp	T	C	C:20 T:0	CDS	-	27/717	9/238	synonymous_variant c.27A>G p.Arg9Arg	DP58_RS02370	plcR	phospholipase C accessory protein PlcR
NZ_CP008781	535570	snp	C	T	T:20 C:0
NZ_CP008781	535588	snp	G	A	A:20 G:0
NZ_CP008781	535854	snp	T	C	C:20 T:0
NZ_CP008781	535906	snp	T	C	C:20 T:0
NZ_CP008781	535970	snp	G	A	A:20 G:0
NZ_CP008781	536006	del	GCGCACACGCTCGCACACGCT	G	G:16 GCGCACACGCTCGCACACGCT:0
NZ_CP008781	537565	snp	G	A	A:20 G:0
NZ_CP008781	538255	snp	C	A	A:20 C:0	CDS	+	234/435	78/144	synonymous_variant c.234C>A p.Arg78Arg	DP58_RS02385		lipocalin-like domain-containing protein
NZ_CP008781	538708	snp	G	A	A:20 G:0	CDS	+	75/894	25/297	synonymous_variant c.75G>A p.Ala25Ala	DP58_RS02390		RNA polymerase sigma-70 factor
NZ_CP008781	538714	snp	A	G	G:20 A:0	CDS	+	81/894	27/297	synonymous_variant c.81A>G p.Arg27Arg	DP58_RS02390		RNA polymerase sigma-70 factor
NZ_CP008781	540843	del	TGACAAGTGACAAGTGACGAGC	T	T:15 TGACAAGTGACAAGTGACGAGC:0
NZ_CP008781	541241	snp	T	C	C:20 T:0	CDS	+	70/981	24/326	missense_variant c.70T>C p.Phe24Leu	DP58_RS02400		hypothetical protein
NZ_CP008781	541401	snp	G	A	A:20 G:0	CDS	+	230/981	77/326	missense_variant c.230G>A p.Arg77Lys	DP58_RS02400		hypothetical protein
NZ_CP008781	541774	snp	G	A	A:20 G:0	CDS	+	603/981	201/326	synonymous_variant c.603G>A p.Val201Val	DP58_RS02400		hypothetical protein
NZ_CP008781	541795	snp	G	C	C:20 G:0	CDS	+	624/981	208/326	missense_variant c.624G>C p.Gln208His	DP58_RS02400		hypothetical protein
NZ_CP008781	542750	complex	CACGC	GAAGCGACGAA	GAAGCGACGAA:17 CACGC:0	CDS	+	602/1263	201/420	missense_variant&conservative_inframe_insertion c.602_606delCACGCinsGAAGCGACGAA p.Pro201_Arg202delinsArgSerAspGlu	DP58_RS02405		MFS transporter
NZ_CP008781	543219	snp	G	A	A:20 G:0	CDS	+	1071/1263	357/420	synonymous_variant c.1071G>A p.Ala357Ala	DP58_RS02405		MFS transporter
NZ_CP008781	543560	snp	G	A	A:12 G:0
NZ_CP008781	543790	snp	C	T	T:20 C:0	CDS	+	130/594	44/197	synonymous_variant c.130C>T p.Leu44Leu	DP58_RS02410		FUSC family protein
NZ_CP008781	544086	snp	T	C	C:20 T:0	CDS	+	426/594	142/197	synonymous_variant c.426T>C p.Ala142Ala	DP58_RS02410		FUSC family protein
NZ_CP008781	544419	snp	T	C	C:20 T:0
NZ_CP008781	544550	snp	C	T	T:20 C:0	CDS	-	366/381	122/126	synonymous_variant c.366G>A p.Leu122Leu	DP58_RS02415		RcnB family protein
NZ_CP008781	544989	snp	T	A	A:20 T:0
NZ_CP008781	545344	complex	GC	AT	AT:19 GC:0
NZ_CP008781	546394	snp	G	A	A:20 G:0
NZ_CP008781	547172	snp	G	A	A:20 G:0	CDS	-	405/1173	135/390	synonymous_variant c.405C>T p.Val135Val	DP58_RS02425		glycosyltransferase family 9 protein
NZ_CP008781	547775	snp	T	G	G:20 T:0	CDS	-	1151/1263	384/420	missense_variant c.1151A>C p.Glu384Ala	DP58_RS02430		glycosyltransferase
NZ_CP008781	548305	snp	G	A	A:20 G:0	CDS	-	621/1263	207/420	synonymous_variant c.621C>T p.Phe207Phe	DP58_RS02430		glycosyltransferase
NZ_CP008781	548521	snp	C	T	T:20 C:0	CDS	-	405/1263	135/420	synonymous_variant c.405G>A p.Ala135Ala	DP58_RS02430		glycosyltransferase
NZ_CP008781	548932	snp	T	C	C:20 T:0	CDS	-	1289/1299	430/432	missense_variant c.1289A>G p.Asp430Gly	DP58_RS02435		O-antigen ligase family protein
NZ_CP008781	549786	snp	G	A	A:20 G:0	CDS	-	435/1299	145/432	synonymous_variant c.435C>T p.Phe145Phe	DP58_RS02435		O-antigen ligase family protein
NZ_CP008781	549792	snp	A	G	G:20 A:0	CDS	-	429/1299	143/432	synonymous_variant c.429T>C p.Asn143Asn	DP58_RS02435		O-antigen ligase family protein
NZ_CP008781	550376	complex	GCGG	CCGA	CCGA:20 GCGG:0	CDS	-	987/1146	328/381	synonymous_variant c.984_987delCCGCinsTCGG p.330	DP58_RS02440		glycosyltransferase family 9 protein
NZ_CP008781	550684	snp	G	C	C:20 G:0	CDS	-	679/1146	227/381	missense_variant c.679C>G p.Pro227Ala	DP58_RS02440		glycosyltransferase family 9 protein
NZ_CP008781	550822	snp	T	C	C:20 T:0	CDS	-	541/1146	181/381	missense_variant c.541A>G p.Thr181Ala	DP58_RS02440		glycosyltransferase family 9 protein
NZ_CP008781	551084	snp	T	C	C:20 T:0	CDS	-	279/1146	93/381	synonymous_variant c.279A>G p.Val93Val	DP58_RS02440		glycosyltransferase family 9 protein
NZ_CP008781	551567	snp	A	G	G:20 A:0
NZ_CP008781	551643	snp	A	C	C:20 A:0
NZ_CP008781	551665	snp	A	C	C:20 A:0	CDS	-	1062/1083	354/360	synonymous_variant c.1062T>G p.Ala354Ala	DP58_RS02445		glycosyltransferase family 4 protein
NZ_CP008781	551757	snp	C	T	T:20 C:0	CDS	-	970/1083	324/360	missense_variant c.970G>A p.Val324Ile	DP58_RS02445		glycosyltransferase family 4 protein
NZ_CP008781	552172	snp	G	A	A:20 G:0	CDS	-	555/1083	185/360	synonymous_variant c.555C>T p.Phe185Phe	DP58_RS02445		glycosyltransferase family 4 protein
NZ_CP008781	552409	snp	G	A	A:20 G:0	CDS	-	318/1083	106/360	synonymous_variant c.318C>T p.Gly106Gly	DP58_RS02445		glycosyltransferase family 4 protein
NZ_CP008781	553187	snp	C	T	T:20 C:0	CDS	-	1384/1791	462/596	missense_variant c.1384G>A p.Glu462Lys	DP58_RS02450	msbA	lipid A export permease/ATP-binding protein MsbA
NZ_CP008781	553470	snp	A	G	G:20 A:0	CDS	-	1101/1791	367/596	synonymous_variant c.1101T>C p.Asp367Asp	DP58_RS02450	msbA	lipid A export permease/ATP-binding protein MsbA
NZ_CP008781	553494	snp	T	A	A:20 T:0	CDS	-	1077/1791	359/596	synonymous_variant c.1077A>T p.Ser359Ser	DP58_RS02450	msbA	lipid A export permease/ATP-binding protein MsbA
NZ_CP008781	557573	snp	T	C	C:20 T:0	CDS	-	562/3525	188/1174	missense_variant c.562A>G p.Thr188Ala	DP58_RS02455	dnaE	DNA polymerase III subunit alpha
NZ_CP008781	557599	snp	C	G	G:20 C:0	CDS	-	536/3525	179/1174	missense_variant c.536G>C p.Gly179Ala	DP58_RS02455	dnaE	DNA polymerase III subunit alpha
NZ_CP008781	558176	snp	G	T	T:20 G:0
NZ_CP008781	558214	snp	A	G	G:20 A:0
NZ_CP008781	558275	del	CCGGCTCCGAT	C	C:17 CCGGCTCCGAT:0
NZ_CP008781	558373	snp	A	G	G:20 A:0
NZ_CP008781	558378	snp	C	T	T:20 C:0
NZ_CP008781	558413	snp	C	G	G:20 C:0
NZ_CP008781	558522	snp	T	C	C:20 T:0
NZ_CP008781	558568	complex	GGCGCGCTG	T	T:17 GGCGCGCTG:0
NZ_CP008781	558861	snp	A	G	G:20 A:0	CDS	+	88/900	30/299	missense_variant c.88A>G p.Thr30Ala	DP58_RS02465		sulfurtransferase
NZ_CP008781	559116	snp	G	T	T:20 G:0	CDS	+	343/900	115/299	missense_variant c.343G>T p.Ala115Ser	DP58_RS02465		sulfurtransferase
NZ_CP008781	559226	snp	G	C	C:20 G:0	CDS	+	453/900	151/299	synonymous_variant c.453G>C p.Thr151Thr	DP58_RS02465		sulfurtransferase
NZ_CP008781	559442	snp	C	T	T:20 C:0	CDS	+	669/900	223/299	synonymous_variant c.669C>T p.Gly223Gly	DP58_RS02465		sulfurtransferase
NZ_CP008781	559682	snp	C	A	A:20 C:0
NZ_CP008781	559815	snp	A	G	G:20 A:0	CDS	+	99/894	33/297	synonymous_variant c.99A>G p.Ala33Ala	DP58_RS02470	gluQRS	tRNA glutamyl-Q(34) synthetase GluQRS
NZ_CP008781	559872	snp	C	A	A:20 C:0	CDS	+	156/894	52/297	synonymous_variant c.156C>A p.Pro52Pro	DP58_RS02470	gluQRS	tRNA glutamyl-Q(34) synthetase GluQRS
NZ_CP008781	560480	snp	C	G	G:20 C:0	CDS	+	764/894	255/297	missense_variant c.764C>G p.Pro255Arg	DP58_RS02470	gluQRS	tRNA glutamyl-Q(34) synthetase GluQRS
NZ_CP008781	560505	snp	C	T	T:19 C:0	CDS	+	789/894	263/297	synonymous_variant c.789C>T p.His263His	DP58_RS02470	gluQRS	tRNA glutamyl-Q(34) synthetase GluQRS
NZ_CP008781	560650	snp	T	G	G:19 T:0
NZ_CP008781	560658	snp	G	A	A:19 G:0
NZ_CP008781	560721	snp	C	T	T:19 C:0
NZ_CP008781	560732	complex	TTCACTGATT	CG	CG:15 TTCACTGATT:0
NZ_CP008781	560749	snp	T	G	G:19 T:0
NZ_CP008781	560757	snp	T	G	G:18 T:1
NZ_CP008781	562743	snp	G	A	A:20 G:0
NZ_CP008781	562929	del	CCCCCTCTCCG	C	C:16 CCCCCTCTCCG:0
NZ_CP008781	563162	snp	A	G	G:20 A:0
NZ_CP008781	565202	snp	G	A	A:20 G:0
NZ_CP008781	565267	del	GGCGCGCGCCGGC	G	G:18 GGCGCGCGCCGGC:0
NZ_CP008781	565309	snp	C	A	A:20 C:0
NZ_CP008781	565398	snp	G	A	A:20 G:0
NZ_CP008781	565410	snp	C	T	T:20 C:0
NZ_CP008781	565432	snp	T	C	C:20 T:0
NZ_CP008781	565442	snp	T	C	C:19 T:0
NZ_CP008781	565517	snp	G	C	C:19 G:0	CDS	-	302/366	101/121	missense_variant c.302C>G p.Pro101Arg	DP58_RS39980		hypothetical protein
NZ_CP008781	565652	ins	G	GCGACGATCT	GCGACGATCT:16 G:0	CDS	-	166/366	56/121	conservative_inframe_insertion c.158_166dupAGATCGTCG p.Glu53_Val55dup	DP58_RS39980		hypothetical protein
NZ_CP008781	565773	snp	T	G	G:20 T:0	CDS	-	46/366	16/121	synonymous_variant c.46A>C p.Arg16Arg	DP58_RS39980		hypothetical protein
NZ_CP008781	566751	snp	T	C	C:20 T:0
NZ_CP008781	566865	snp	A	C	C:20 A:0
NZ_CP008781	567108	snp	A	G	G:19 A:0
NZ_CP008781	567321	ins	G	GGCGACGGGT	GGCGACGGGT:16 G:1	CDS	-	557/720	186/239	disruptive_inframe_insertion c.549_557dupACCCGTCGC p.Ala186_Ile187insProValAla	DP58_RS39985		hypothetical protein
NZ_CP008781	567334	snp	G	A	A:19 G:0	CDS	-	545/720	182/239	missense_variant c.545C>T p.Ala182Val	DP58_RS39985		hypothetical protein
NZ_CP008781	567340	snp	A	G	G:20 A:0	CDS	-	539/720	180/239	missense_variant c.539T>C p.Val180Ala	DP58_RS39985		hypothetical protein
NZ_CP008781	567696	snp	G	A	A:20 G:0	CDS	-	183/720	61/239	synonymous_variant c.183C>T p.Gly61Gly	DP58_RS39985		hypothetical protein
NZ_CP008781	567722	snp	C	T	T:20 C:0	CDS	-	157/720	53/239	missense_variant c.157G>A p.Val53Met	DP58_RS39985		hypothetical protein
NZ_CP008781	568429	snp	A	G	G:20 A:0	CDS	+	280/4047	94/1348	missense_variant c.280A>G p.Thr94Ala	DP58_RS02505		DNA translocase FtsK
NZ_CP008781	568466	snp	C	T	T:19 C:1	CDS	+	317/4047	106/1348	missense_variant c.317C>T p.Ala106Val	DP58_RS02505		DNA translocase FtsK
NZ_CP008781	568543	snp	G	A	A:20 G:0	CDS	+	394/4047	132/1348	missense_variant c.394G>A p.Ala132Thr	DP58_RS02505		DNA translocase FtsK
NZ_CP008781	568601	snp	T	C	C:20 T:0	CDS	+	452/4047	151/1348	missense_variant c.452T>C p.Val151Ala	DP58_RS02505		DNA translocase FtsK
NZ_CP008781	568640	snp	C	T	T:20 C:0	CDS	+	491/4047	164/1348	missense_variant c.491C>T p.Thr164Ile	DP58_RS02505		DNA translocase FtsK
NZ_CP008781	568655	snp	A	G	G:20 A:0	CDS	+	506/4047	169/1348	missense_variant c.506A>G p.Glu169Gly	DP58_RS02505		DNA translocase FtsK
NZ_CP008781	568687	snp	A	G	G:20 A:0	CDS	+	538/4047	180/1348	missense_variant c.538A>G p.Thr180Ala	DP58_RS02505		DNA translocase FtsK
NZ_CP008781	568799	complex	CCAG	TCAA	TCAA:19 CCAG:0	CDS	+	650/4047	217/1348	missense_variant c.650_653delCCAGinsTCAA p.ProSer217LeuAsn	DP58_RS02505		DNA translocase FtsK
NZ_CP008781	568998	snp	G	A	A:20 G:0	CDS	+	849/4047	283/1348	synonymous_variant c.849G>A p.Ser283Ser	DP58_RS02505		DNA translocase FtsK
NZ_CP008781	569067	complex	TGCCA	CGCCG	CGCCG:20 TGCCA:0	CDS	+	918/4047	306/1348	missense_variant c.918_922delTGCCAinsCGCCG p.Thr308Ala	DP58_RS02505		DNA translocase FtsK
NZ_CP008781	569126	snp	T	G	G:20 T:0	CDS	+	977/4047	326/1348	missense_variant c.977T>G p.Ile326Ser	DP58_RS02505		DNA translocase FtsK
NZ_CP008781	569372	snp	C	G	G:20 C:0	CDS	+	1223/4047	408/1348	missense_variant c.1223C>G p.Ala408Gly	DP58_RS02505		DNA translocase FtsK
NZ_CP008781	569434	snp	G	A	A:20 G:0	CDS	+	1285/4047	429/1348	missense_variant c.1285G>A p.Val429Met	DP58_RS02505		DNA translocase FtsK
NZ_CP008781	569445	snp	A	G	G:20 A:0	CDS	+	1296/4047	432/1348	synonymous_variant c.1296A>G p.Ala432Ala	DP58_RS02505		DNA translocase FtsK
NZ_CP008781	569461	complex	AA	GG	GG:19 AA:0	CDS	+	1312/4047	438/1348	missense_variant c.1312_1313delAAinsGG p.Lys438Gly	DP58_RS02505		DNA translocase FtsK
NZ_CP008781	569646	snp	T	C	C:20 T:0	CDS	+	1497/4047	499/1348	synonymous_variant c.1497T>C p.Gly499Gly	DP58_RS02505		DNA translocase FtsK
NZ_CP008781	569844	snp	A	G	G:20 A:0	CDS	+	1695/4047	565/1348	synonymous_variant c.1695A>G p.Ala565Ala	DP58_RS02505		DNA translocase FtsK
NZ_CP008781	569973	snp	T	G	G:20 T:0	CDS	+	1824/4047	608/1348	synonymous_variant c.1824T>G p.Gly608Gly	DP58_RS02505		DNA translocase FtsK
NZ_CP008781	570014	del	CCCG	C	C:20 CCCG:0	CDS	+	1868/4047	623/1348	disruptive_inframe_deletion c.1868_1870delGCC p.Arg623del	DP58_RS02505		DNA translocase FtsK
NZ_CP008781	570127	complex	GCCA	ACCACCGCCGCCC	ACCACCGCCGCCC:17 GCCA:0	CDS	+	1978/4047	660/1348	missense_variant&conservative_inframe_insertion c.1978_1981delGCCAinsACCACCGCCGCCC p.Ala660_Thr661delinsThrThrAlaAlaPro	DP58_RS02505		DNA translocase FtsK
NZ_CP008781	570193	snp	G	A	A:20 G:0	CDS	+	2044/4047	682/1348	missense_variant c.2044G>A p.Ala682Thr	DP58_RS02505		DNA translocase FtsK
NZ_CP008781	570248	snp	G	A	A:20 G:0	CDS	+	2099/4047	700/1348	missense_variant c.2099G>A p.Ser700Asn	DP58_RS02505		DNA translocase FtsK
NZ_CP008781	570300	snp	T	C	C:20 T:0	CDS	+	2151/4047	717/1348	synonymous_variant c.2151T>C p.Ala717Ala	DP58_RS02505		DNA translocase FtsK
NZ_CP008781	570383	snp	C	T	T:20 C:0	CDS	+	2234/4047	745/1348	missense_variant c.2234C>T p.Pro745Leu	DP58_RS02505		DNA translocase FtsK
NZ_CP008781	570539	snp	C	T	T:20 C:0	CDS	+	2390/4047	797/1348	missense_variant c.2390C>T p.Thr797Met	DP58_RS02505		DNA translocase FtsK
NZ_CP008781	570572	snp	G	A	A:20 G:0	CDS	+	2423/4047	808/1348	missense_variant c.2423G>A p.Arg808Gln	DP58_RS02505		DNA translocase FtsK
NZ_CP008781	570822	snp	C	T	T:20 C:0	CDS	+	2673/4047	891/1348	synonymous_variant c.2673C>T p.Arg891Arg	DP58_RS02505		DNA translocase FtsK
NZ_CP008781	571623	snp	T	G	G:20 T:0	CDS	+	3474/4047	1158/1348	synonymous_variant c.3474T>G p.Ala1158Ala	DP58_RS02505		DNA translocase FtsK
NZ_CP008781	571677	snp	C	G	G:20 C:0	CDS	+	3528/4047	1176/1348	synonymous_variant c.3528C>G p.Ser1176Ser	DP58_RS02505		DNA translocase FtsK
NZ_CP008781	571857	snp	G	A	A:20 G:0	CDS	+	3708/4047	1236/1348	synonymous_variant c.3708G>A p.Ala1236Ala	DP58_RS02505		DNA translocase FtsK
NZ_CP008781	572369	snp	A	G	G:20 A:0
NZ_CP008781	572400	complex	TCCT	CCCG	CCCG:19 TCCT:0
NZ_CP008781	572418	snp	C	T	T:20 C:0
NZ_CP008781	572861	snp	T	C	C:20 T:0	CDS	-	814/1176	272/391	missense_variant c.814A>G p.Ile272Val	DP58_RS02510		lactonase family protein
NZ_CP008781	572866	snp	G	A	A:20 G:0	CDS	-	809/1176	270/391	missense_variant c.809C>T p.Ala270Val	DP58_RS02510		lactonase family protein
NZ_CP008781	573545	snp	G	T	T:20 G:0	CDS	-	130/1176	44/391	missense_variant c.130C>A p.Leu44Ile	DP58_RS02510		lactonase family protein
NZ_CP008781	573869	snp	C	T	T:20 C:0	CDS	-	87/225	29/74	synonymous_variant c.87G>A p.Gly29Gly	DP58_RS30905		hypothetical protein
NZ_CP008781	575254	snp	T	C	C:20 T:0	CDS	+	1344/1833	448/610	synonymous_variant c.1344T>C p.Asn448Asn	DP58_RS02515		glycoside hydrolase family 15 protein
NZ_CP008781	575269	snp	G	A	A:20 G:0	CDS	+	1359/1833	453/610	synonymous_variant c.1359G>A p.Ala453Ala	DP58_RS02515		glycoside hydrolase family 15 protein
NZ_CP008781	575422	snp	T	C	C:20 T:0	CDS	+	1512/1833	504/610	synonymous_variant c.1512T>C p.His504His	DP58_RS02515		glycoside hydrolase family 15 protein
NZ_CP008781	575506	snp	C	G	G:20 C:0	CDS	+	1596/1833	532/610	synonymous_variant c.1596C>G p.Leu532Leu	DP58_RS02515		glycoside hydrolase family 15 protein
NZ_CP008781	575573	snp	T	C	C:15 T:0	CDS	+	1663/1833	555/610	synonymous_variant c.1663T>C p.Leu555Leu	DP58_RS02515		glycoside hydrolase family 15 protein
NZ_CP008781	575871	snp	C	T	T:12 C:0
NZ_CP008781	575876	snp	A	C	C:12 A:0
NZ_CP008781	576160	snp	A	G	G:20 A:0	CDS	+	198/1467	66/488	synonymous_variant c.198A>G p.Gln66Gln	DP58_RS02520	phaZ	polyhydroxyalkanoate depolymerase
NZ_CP008781	576290	snp	G	A	A:20 G:0	CDS	+	328/1467	110/488	missense_variant c.328G>A p.Val110Ile	DP58_RS02520	phaZ	polyhydroxyalkanoate depolymerase
NZ_CP008781	576461	snp	A	G	G:20 A:0	CDS	+	499/1467	167/488	missense_variant c.499A>G p.Lys167Glu	DP58_RS02520	phaZ	polyhydroxyalkanoate depolymerase
NZ_CP008781	576529	snp	G	A	A:20 G:0	CDS	+	567/1467	189/488	synonymous_variant c.567G>A p.Val189Val	DP58_RS02520	phaZ	polyhydroxyalkanoate depolymerase
NZ_CP008781	576565	snp	A	G	G:20 A:0	CDS	+	603/1467	201/488	synonymous_variant c.603A>G p.Glu201Glu	DP58_RS02520	phaZ	polyhydroxyalkanoate depolymerase
NZ_CP008781	576934	snp	C	T	T:20 C:0	CDS	+	972/1467	324/488	synonymous_variant c.972C>T p.Arg324Arg	DP58_RS02520	phaZ	polyhydroxyalkanoate depolymerase
NZ_CP008781	577235	snp	T	C	C:20 T:0	CDS	+	1273/1467	425/488	missense_variant c.1273T>C p.Ser425Pro	DP58_RS02520	phaZ	polyhydroxyalkanoate depolymerase
NZ_CP008781	577267	snp	A	C	C:20 A:0	CDS	+	1305/1467	435/488	synonymous_variant c.1305A>C p.Arg435Arg	DP58_RS02520	phaZ	polyhydroxyalkanoate depolymerase
NZ_CP008781	578154	snp	G	A	A:20 G:0	CDS	-	51/633	17/210	synonymous_variant c.51C>T p.Ile17Ile	DP58_RS02525	bspR	T3SS transcriptional regulator BspR
NZ_CP008781	579160	snp	A	G	G:15 A:0	CDS	+	699/873	233/290	synonymous_variant c.699A>G p.Ala233Ala	DP58_RS02530	rsxB	electron transport complex subunit RsxB
NZ_CP008781	579407	snp	A	G	G:20 A:0	CDS	+	69/645	23/214	synonymous_variant c.69A>G p.Glu23Glu	DP58_RS02535	nth	endonuclease III
NZ_CP008781	580192	snp	G	A	A:20 G:0	CDS	-	995/1071	332/356	missense_variant c.995C>T p.Pro332Leu	DP58_RS02540		DMT family transporter
NZ_CP008781	580201	snp	T	C	C:20 T:0	CDS	-	986/1071	329/356	missense_variant c.986A>G p.Asp329Gly	DP58_RS02540		DMT family transporter
NZ_CP008781	580369	snp	G	A	A:20 G:0	CDS	-	818/1071	273/356	missense_variant c.818C>T p.Thr273Met	DP58_RS02540		DMT family transporter
NZ_CP008781	580575	snp	C	T	T:20 C:0	CDS	-	612/1071	204/356	synonymous_variant c.612G>A p.Arg204Arg	DP58_RS02540		DMT family transporter
NZ_CP008781	581181	snp	C	A	A:18 C:0	CDS	-	6/1071	2/356	synonymous_variant c.6G>T p.Pro2Pro	DP58_RS02540		DMT family transporter
NZ_CP008781	581334	snp	A	G	G:13 A:0
NZ_CP008781	581436	del	CA	C	C:13 CA:0
NZ_CP008781	582225	snp	G	A	A:20 G:0
NZ_CP008781	582356	snp	G	A	A:20 G:0
NZ_CP008781	582544	snp	A	G	G:20 A:0
NZ_CP008781	583567	snp	G	A	A:20 G:0
NZ_CP008781	583679	snp	T	C	C:20 T:0	CDS	+	30/843	10/280	synonymous_variant c.30T>C p.Val10Val	DP58_RS02560		MoxR family ATPase
NZ_CP008781	584182	snp	G	A	A:20 G:0	CDS	+	533/843	178/280	missense_variant c.533G>A p.Arg178Gln	DP58_RS02560		MoxR family ATPase
NZ_CP008781	584324	snp	A	G	G:20 A:0	CDS	+	675/843	225/280	synonymous_variant c.675A>G p.Glu225Glu	DP58_RS02560		MoxR family ATPase
NZ_CP008781	584556	ins	G	GGCGATCGTCGCGCGACGCGCCGCGCCGC	GGCGATCGTCGCGCGACGCGCCGCGCCGC:12 G:1
NZ_CP008781	584595	snp	T	C	C:16 T:0
NZ_CP008781	584874	snp	C	T	T:20 C:0	CDS	+	198/1176	66/391	synonymous_variant c.198C>T p.Phe66Phe	DP58_RS02565		VWA domain-containing protein
NZ_CP008781	585528	snp	T	A	A:20 T:0	CDS	+	852/1176	284/391	synonymous_variant c.852T>A p.Arg284Arg	DP58_RS02565		VWA domain-containing protein
NZ_CP008781	585901	snp	T	C	C:20 T:0
NZ_CP008781	586079	snp	G	A	A:20 G:0	CDS	+	144/1218	48/405	synonymous_variant c.144G>A p.Gln48Gln	DP58_RS02570		benzoate/H(+) symporter BenE family transporter
NZ_CP008781	586364	snp	T	G	G:20 T:0	CDS	+	429/1218	143/405	synonymous_variant c.429T>G p.Ala143Ala	DP58_RS02570		benzoate/H(+) symporter BenE family transporter
NZ_CP008781	586370	snp	C	T	T:20 C:0	CDS	+	435/1218	145/405	synonymous_variant c.435C>T p.Leu145Leu	DP58_RS02570		benzoate/H(+) symporter BenE family transporter
NZ_CP008781	586892	snp	C	T	T:20 C:0	CDS	+	957/1218	319/405	synonymous_variant c.957C>T p.Gly319Gly	DP58_RS02570		benzoate/H(+) symporter BenE family transporter
NZ_CP008781	587146	snp	T	C	C:20 T:0	CDS	+	1211/1218	404/405	missense_variant c.1211T>C p.Ile404Thr	DP58_RS02570		benzoate/H(+) symporter BenE family transporter
NZ_CP008781	587162	snp	A	G	G:20 A:0
NZ_CP008781	587209	snp	C	T	T:20 C:0
NZ_CP008781	587383	snp	C	T	T:20 C:0
NZ_CP008781	587389	snp	G	C	C:20 G:0
NZ_CP008781	587491	snp	C	A	A:20 C:0
NZ_CP008781	587745	snp	T	C	C:20 T:0	CDS	+	191/954	64/317	missense_variant c.191T>C p.Val64Ala	DP58_RS02575	tal	transaldolase
NZ_CP008781	588556	snp	G	T	T:20 G:0
NZ_CP008781	588581	ins	G	GA	GA:19 G:0
NZ_CP008781	588616	snp	A	G	G:20 A:0
NZ_CP008781	588622	snp	T	C	C:20 T:0
NZ_CP008781	588641	complex	GTCA	CG	CG:19 GTCA:0
NZ_CP008781	588665	del	TCGCCGCTCGC	T	T:18 TCGCCGCTCGC:0
NZ_CP008781	588803	snp	C	T	T:20 C:0
NZ_CP008781	588844	snp	C	T	T:20 C:0
NZ_CP008781	589005	complex	AACGCCG	GACACCA	GACACCA:19 AACGCCG:0	CDS	+	132/435	44/144	synonymous_variant c.132_138delAACGCCGinsGACACCA p.47	DP58_RS02580		VOC family protein
NZ_CP008781	589090	snp	A	G	G:20 A:0	CDS	+	217/435	73/144	missense_variant c.217A>G p.Thr73Ala	DP58_RS02580		VOC family protein
NZ_CP008781	589136	snp	A	C	C:20 A:0	CDS	+	263/435	88/144	missense_variant c.263A>C p.Asp88Ala	DP58_RS02580		VOC family protein
NZ_CP008781	589173	snp	T	C	C:20 T:0	CDS	+	300/435	100/144	synonymous_variant c.300T>C p.Asp100Asp	DP58_RS02580		VOC family protein
NZ_CP008781	589215	snp	A	G	G:20 A:0	CDS	+	342/435	114/144	synonymous_variant c.342A>G p.Glu114Glu	DP58_RS02580		VOC family protein
NZ_CP008781	589513	snp	G	A	A:20 G:0	CDS	-	1474/1551	492/516	synonymous_variant c.1474C>T p.Leu492Leu	DP58_RS02585		sodium:solute symporter
NZ_CP008781	589559	snp	A	G	G:20 A:0	CDS	-	1428/1551	476/516	synonymous_variant c.1428T>C p.Val476Val	DP58_RS02585		sodium:solute symporter
NZ_CP008781	589703	snp	C	A	A:20 C:0	CDS	-	1284/1551	428/516	synonymous_variant c.1284G>T p.Thr428Thr	DP58_RS02585		sodium:solute symporter
NZ_CP008781	590438	snp	G	A	A:20 G:0	CDS	-	549/1551	183/516	synonymous_variant c.549C>T p.Arg183Arg	DP58_RS02585		sodium:solute symporter
NZ_CP008781	591385	snp	A	G	G:20 A:0
NZ_CP008781	591403	complex	GC	CGT	CGT:19 GC:0
NZ_CP008781	591488	snp	G	T	T:20 G:0	CDS	-	856/930	286/309	missense_variant c.856C>A p.Arg286Ser	DP58_RS02595		hypothetical protein
NZ_CP008781	591573	snp	C	T	T:20 C:0	CDS	-	771/930	257/309	synonymous_variant c.771G>A p.Arg257Arg	DP58_RS02595		hypothetical protein
NZ_CP008781	591861	snp	A	G	G:20 A:0	CDS	-	483/930	161/309	synonymous_variant c.483T>C p.Asp161Asp	DP58_RS02595		hypothetical protein
NZ_CP008781	591877	snp	G	T	T:20 G:0	CDS	-	467/930	156/309	missense_variant c.467C>A p.Ala156Glu	DP58_RS02595		hypothetical protein
NZ_CP008781	591954	snp	G	A	A:20 G:0	CDS	-	390/930	130/309	synonymous_variant c.390C>T p.His130His	DP58_RS02595		hypothetical protein
NZ_CP008781	591969	snp	T	C	C:20 T:0	CDS	-	375/930	125/309	synonymous_variant c.375A>G p.Leu125Leu	DP58_RS02595		hypothetical protein
NZ_CP008781	592219	snp	C	T	T:20 C:0	CDS	-	125/930	42/309	missense_variant c.125G>A p.Gly42Asp	DP58_RS02595		hypothetical protein
NZ_CP008781	592454	snp	C	T	T:20 C:0
NZ_CP008781	592590	snp	C	T	T:20 C:0
NZ_CP008781	592598	snp	A	G	G:20 A:0
NZ_CP008781	592717	snp	G	T	T:20 G:0	CDS	-	367/477	123/158	missense_variant c.367C>A p.Pro123Thr	DP58_RS02600		DNA-deoxyinosine glycosylase
NZ_CP008781	593003	snp	A	G	G:20 A:0	CDS	-	81/477	27/158	synonymous_variant c.81T>C p.Leu27Leu	DP58_RS02600		DNA-deoxyinosine glycosylase
NZ_CP008781	593206	snp	T	G	G:20 T:0	CDS	-	480/603	160/200	synonymous_variant c.480A>C p.Ala160Ala	DP58_RS02605		chorismate lyase
NZ_CP008781	593232	snp	G	A	A:20 G:0	CDS	-	454/603	152/200	missense_variant c.454C>T p.His152Tyr	DP58_RS02605		chorismate lyase
NZ_CP008781	594275	snp	G	T	T:20 G:0	CDS	-	1309/1899	437/632	missense_variant c.1309C>A p.Leu437Ile	DP58_RS02610	htpG	molecular chaperone HtpG
NZ_CP008781	595616	snp	A	G	G:20 A:0
NZ_CP008781	596778	snp	C	T	T:20 C:0	CDS	-	396/1455	132/484	synonymous_variant c.396G>A p.Leu132Leu	DP58_RS02615		PLP-dependent aminotransferase family protein
NZ_CP008781	596961	snp	G	A	A:20 G:0	CDS	-	213/1455	71/484	synonymous_variant c.213C>T p.Gly71Gly	DP58_RS02615		PLP-dependent aminotransferase family protein
NZ_CP008781	597237	snp	C	T	T:20 C:0
NZ_CP008781	597440	snp	C	T	T:20 C:0	CDS	+	117/684	39/227	synonymous_variant c.117C>T p.His39His	DP58_RS02620		VOC family protein
NZ_CP008781	597668	snp	A	G	G:20 A:0	CDS	+	345/684	115/227	synonymous_variant c.345A>G p.Gln115Gln	DP58_RS02620		VOC family protein
NZ_CP008781	598037	ins	G	GTCTCACC	GTCTCACC:19 G:0
NZ_CP008781	598288	snp	C	G	G:20 C:0	CDS	+	188/909	63/302	missense_variant c.188C>G p.Thr63Ser	DP58_RS02625		DMT family transporter
NZ_CP008781	598727	snp	T	C	C:20 T:0	CDS	+	627/909	209/302	synonymous_variant c.627T>C p.Gly209Gly	DP58_RS02625		DMT family transporter
NZ_CP008781	598769	snp	G	C	C:20 G:0	CDS	+	669/909	223/302	synonymous_variant c.669G>C p.Thr223Thr	DP58_RS02625		DMT family transporter
NZ_CP008781	598991	snp	T	A	A:20 T:0	CDS	+	891/909	297/302	missense_variant c.891T>A p.His297Gln	DP58_RS02625		DMT family transporter
NZ_CP008781	599098	snp	G	A	A:20 G:0	CDS	+	29/1182	10/393	missense_variant c.29G>A p.Arg10His	DP58_RS02630		PLP-dependent aminotransferase family protein
NZ_CP008781	600375	snp	A	G	G:20 A:0	CDS	+	60/459	20/152	synonymous_variant c.60A>G p.Ala20Ala	DP58_RS02635		RidA family protein
NZ_CP008781	601832	snp	T	A	A:20 T:0
NZ_CP008781	601888	snp	T	C	C:20 T:0
NZ_CP008781	602251	snp	A	G	G:20 A:0	CDS	+	354/2361	118/786	synonymous_variant c.354A>G p.Gln118Gln	DP58_RS02645		EAL domain-containing protein
NZ_CP008781	602290	snp	C	T	T:20 C:0	CDS	+	393/2361	131/786	synonymous_variant c.393C>T p.Asn131Asn	DP58_RS02645		EAL domain-containing protein
NZ_CP008781	602419	snp	G	C	C:20 G:0	CDS	+	522/2361	174/786	synonymous_variant c.522G>C p.Thr174Thr	DP58_RS02645		EAL domain-containing protein
NZ_CP008781	602758	snp	T	G	G:20 T:0	CDS	+	861/2361	287/786	synonymous_variant c.861T>G p.Ala287Ala	DP58_RS02645		EAL domain-containing protein
NZ_CP008781	602929	snp	T	C	C:20 T:0	CDS	+	1032/2361	344/786	synonymous_variant c.1032T>C p.Leu344Leu	DP58_RS02645		EAL domain-containing protein
NZ_CP008781	602947	snp	G	A	A:20 G:0	CDS	+	1050/2361	350/786	synonymous_variant c.1050G>A p.Thr350Thr	DP58_RS02645		EAL domain-containing protein
NZ_CP008781	603016	snp	T	C	C:20 T:0	CDS	+	1119/2361	373/786	synonymous_variant c.1119T>C p.Asp373Asp	DP58_RS02645		EAL domain-containing protein
NZ_CP008781	603225	snp	C	G	G:20 C:0	CDS	+	1328/2361	443/786	missense_variant c.1328C>G p.Ala443Gly	DP58_RS02645		EAL domain-containing protein
NZ_CP008781	603943	snp	G	C	C:20 G:0	CDS	+	2046/2361	682/786	synonymous_variant c.2046G>C p.Thr682Thr	DP58_RS02645		EAL domain-containing protein
NZ_CP008781	604090	snp	T	C	C:20 T:0	CDS	+	2193/2361	731/786	synonymous_variant c.2193T>C p.Leu731Leu	DP58_RS02645		EAL domain-containing protein
NZ_CP008781	604752	snp	G	T	T:20 G:0	CDS	+	363/1209	121/402	synonymous_variant c.363G>T p.Ser121Ser	DP58_RS02650		chromate transporter
NZ_CP008781	604989	snp	A	G	G:20 A:0	CDS	+	600/1209	200/402	synonymous_variant c.600A>G p.Leu200Leu	DP58_RS02650		chromate transporter
NZ_CP008781	605369	snp	T	G	G:20 T:0	CDS	+	980/1209	327/402	missense_variant c.980T>G p.Leu327Arg	DP58_RS02650		chromate transporter
NZ_CP008781	605682	snp	A	G	G:19 A:0
NZ_CP008781	605786	del	ACCGCTTTGCCGCTTTGCCGCTTTG	A	A:10 ACCGCTTTGCCGCTTTGCCGCTTTG:0	CDS	+	154/207	52/68	conservative_inframe_deletion c.154_177delTTTGCCGCTTTGCCGCTTTGCCGC p.Phe52_Arg59del	DP58_RS38690		hypothetical protein
NZ_CP008781	605945	snp	G	A	A:19 G:0
NZ_CP008781	605966	snp	A	C	C:19 A:0
NZ_CP008781	606046	snp	G	A	A:20 G:0	CDS	-	966/1026	322/341	synonymous_variant c.966C>T p.Ile322Ile	DP58_RS02655		histone deacetylase family protein
NZ_CP008781	606112	snp	T	C	C:20 T:0	CDS	-	900/1026	300/341	synonymous_variant c.900A>G p.Arg300Arg	DP58_RS02655		histone deacetylase family protein
NZ_CP008781	606168	snp	T	C	C:20 T:0	CDS	-	844/1026	282/341	missense_variant c.844A>G p.Ile282Val	DP58_RS02655		histone deacetylase family protein
NZ_CP008781	606211	snp	C	T	T:20 C:0	CDS	-	801/1026	267/341	synonymous_variant c.801G>A p.Arg267Arg	DP58_RS02655		histone deacetylase family protein
NZ_CP008781	606467	snp	C	T	T:20 C:0	CDS	-	545/1026	182/341	missense_variant c.545G>A p.Arg182His	DP58_RS02655		histone deacetylase family protein
NZ_CP008781	606682	snp	G	A	A:20 G:0	CDS	-	330/1026	110/341	synonymous_variant c.330C>T p.His110His	DP58_RS02655		histone deacetylase family protein
NZ_CP008781	606819	snp	G	A	A:20 G:0	CDS	-	193/1026	65/341	missense_variant c.193C>T p.His65Tyr	DP58_RS02655		histone deacetylase family protein
NZ_CP008781	607091	snp	A	G	G:20 A:0
NZ_CP008781	607098	snp	A	G	G:19 A:0
NZ_CP008781	607124	complex	CGG	TGA	TGA:18 CGG:0
NZ_CP008781	607131	snp	C	T	T:17 C:0
NZ_CP008781	607227	complex	AGAC	GGAA	GGAA:18 AGAC:0
NZ_CP008781	607805	snp	G	A	A:20 G:0	CDS	-	801/1263	267/420	synonymous_variant c.801C>T p.Gly267Gly	DP58_RS02660		Zn-dependent hydrolase
NZ_CP008781	608501	snp	G	C	C:20 G:0	CDS	-	105/1263	35/420	synonymous_variant c.105C>G p.Gly35Gly	DP58_RS02660		Zn-dependent hydrolase
NZ_CP008781	608622	snp	C	T	T:20 C:0	CDS	-	1299/1314	433/437	synonymous_variant c.1299G>A p.Ala433Ala	DP58_RS02665		MHS family MFS transporter
NZ_CP008781	609032	snp	G	A	A:20 G:0	CDS	-	889/1314	297/437	synonymous_variant c.889C>T p.Leu297Leu	DP58_RS02665		MHS family MFS transporter
NZ_CP008781	609983	snp	G	A	A:20 G:0
NZ_CP008781	610493	snp	T	C	C:20 T:0	CDS	+	358/963	120/320	missense_variant c.358T>C p.Phe120Leu	DP58_RS02670		LysR family transcriptional regulator
NZ_CP008781	610558	snp	C	G	G:20 C:0	CDS	+	423/963	141/320	synonymous_variant c.423C>G p.Ser141Ser	DP58_RS02670		LysR family transcriptional regulator
NZ_CP008781	610597	snp	G	A	A:20 G:0	CDS	+	462/963	154/320	synonymous_variant c.462G>A p.Thr154Thr	DP58_RS02670		LysR family transcriptional regulator
NZ_CP008781	610646	snp	T	C	C:20 T:0	CDS	+	511/963	171/320	missense_variant c.511T>C p.Ser171Pro	DP58_RS02670		LysR family transcriptional regulator
NZ_CP008781	611049	snp	G	A	A:19 G:0	CDS	+	914/963	305/320	missense_variant c.914G>A p.Arg305His	DP58_RS02670		LysR family transcriptional regulator
NZ_CP008781	611077	snp	A	G	G:19 A:0	CDS	+	942/963	314/320	synonymous_variant c.942A>G p.Glu314Glu	DP58_RS02670		LysR family transcriptional regulator
NZ_CP008781	611685	snp	C	T	T:20 C:0	CDS	-	78/456	26/151	synonymous_variant c.78G>A p.Val26Val	DP58_RS02675		multidrug/biocide efflux PACE transporter
NZ_CP008781	611711	snp	A	G	G:20 A:0	CDS	-	52/456	18/151	missense_variant c.52T>C p.Phe18Leu	DP58_RS02675		multidrug/biocide efflux PACE transporter
NZ_CP008781	611849	snp	C	T	T:20 C:0
NZ_CP008781	611882	snp	A	G	G:20 A:0	CDS	+	15/885	5/294	synonymous_variant c.15A>G p.Pro5Pro	DP58_RS02680		LysR family transcriptional regulator
NZ_CP008781	611933	snp	G	C	C:20 G:0	CDS	+	66/885	22/294	synonymous_variant c.66G>C p.Ala22Ala	DP58_RS02680		LysR family transcriptional regulator
NZ_CP008781	612170	snp	T	C	C:20 T:0	CDS	+	303/885	101/294	synonymous_variant c.303T>C p.Asp101Asp	DP58_RS02680		LysR family transcriptional regulator
NZ_CP008781	612269	snp	A	G	G:20 A:0	CDS	+	402/885	134/294	synonymous_variant c.402A>G p.Val134Val	DP58_RS02680		LysR family transcriptional regulator
NZ_CP008781	612312	snp	A	G	G:20 A:0	CDS	+	445/885	149/294	missense_variant c.445A>G p.Thr149Ala	DP58_RS02680		LysR family transcriptional regulator
NZ_CP008781	612452	snp	A	G	G:20 A:0	CDS	+	585/885	195/294	synonymous_variant c.585A>G p.Thr195Thr	DP58_RS02680		LysR family transcriptional regulator
NZ_CP008781	612763	snp	G	A	A:15 G:0
NZ_CP008781	612772	complex	GGA	AGGCTTGAGAGGCTTGAGAGGCTTGAGAGG	AGGCTTGAGAGGCTTGAGAGGCTTGAGAGG:11 GGA:0
NZ_CP008781	612781	complex	GGA	AGG	AGG:14 GGA:0
NZ_CP008781	612829	del	ACGGCGCG	A	A:13 ACGGCGCG:0
NZ_CP008781	613156	snp	C	T	T:20 C:0	CDS	-	217/459	73/152	missense_variant c.217G>A p.Val73Met	DP58_RS02685		CopD family protein
NZ_CP008781	613166	snp	C	A	A:20 C:0	CDS	-	207/459	69/152	synonymous_variant c.207G>T p.Gly69Gly	DP58_RS02685		CopD family protein
NZ_CP008781	613346	snp	T	C	C:20 T:0	CDS	-	27/459	9/152	synonymous_variant c.27A>G p.Leu9Leu	DP58_RS02685		CopD family protein
NZ_CP008781	613384	snp	A	T	T:20 A:0
NZ_CP008781	613439	snp	C	T	T:20 C:0
NZ_CP008781	613446	snp	A	G	G:20 A:0
NZ_CP008781	613458	snp	A	C	C:20 A:0
NZ_CP008781	613525	complex	GTG	ATA	ATA:19 GTG:0
NZ_CP008781	613575	snp	A	G	G:20 A:0
NZ_CP008781	613825	snp	A	G	G:20 A:0
NZ_CP008781	613915	ins	G	GT	GT:19 G:0
NZ_CP008781	616615	snp	G	A	A:20 G:0	CDS	-	1810/1983	604/660	synonymous_variant c.1810C>T p.Leu604Leu	DP58_RS02695	parE	DNA topoisomerase IV subunit B
NZ_CP008781	617537	snp	G	A	A:20 G:0	CDS	-	888/1983	296/660	synonymous_variant c.888C>T p.His296His	DP58_RS02695	parE	DNA topoisomerase IV subunit B
NZ_CP008781	617849	snp	C	T	T:20 C:0	CDS	-	576/1983	192/660	synonymous_variant c.576G>A p.Glu192Glu	DP58_RS02695	parE	DNA topoisomerase IV subunit B
NZ_CP008781	619191	snp	T	C	C:20 T:0	CDS	-	1386/1947	462/648	synonymous_variant c.1386A>G p.Pro462Pro	DP58_RS02700		ATP-binding cassette domain-containing protein
NZ_CP008781	641733	snp	C	T	T:11 C:0
NZ_CP008781	641863	snp	T	C	C:20 T:0
NZ_CP008781	642729	snp	A	G	G:20 A:0
NZ_CP008781	642748	snp	G	A	A:20 G:0
NZ_CP008781	645071	snp	G	A	A:20 G:0	CDS	-	32/540	11/179	missense_variant c.32C>T p.Ala11Val	DP58_RS02780	eco	serine protease inhibitor ecotin
NZ_CP008781	645427	snp	G	A	A:20 G:0	CDS	+	153/381	51/126	synonymous_variant c.153G>A p.Val51Val	DP58_RS02785		hypothetical protein
NZ_CP008781	645443	snp	A	G	G:20 A:0	CDS	+	169/381	57/126	missense_variant c.169A>G p.Asn57Asp	DP58_RS02785		hypothetical protein
NZ_CP008781	645471	snp	A	G	G:20 A:0	CDS	+	197/381	66/126	missense_variant c.197A>G p.His66Arg	DP58_RS02785		hypothetical protein
NZ_CP008781	645525	snp	A	G	G:20 A:0	CDS	+	251/381	84/126	missense_variant c.251A>G p.Asp84Gly	DP58_RS02785		hypothetical protein
NZ_CP008781	645996	snp	A	G	G:20 A:0
NZ_CP008781	646029	snp	T	C	C:20 T:0
NZ_CP008781	646063	snp	C	T	T:20 C:0
NZ_CP008781	646102	del	TGC	T	T:19 TGC:0
NZ_CP008781	646135	snp	T	C	C:20 T:0
NZ_CP008781	646405	snp	T	C	C:20 T:0	CDS	-	127/270	43/89	missense_variant c.127A>G p.Met43Val	DP58_RS02790		hypothetical protein
NZ_CP008781	647039	snp	A	G	G:20 A:0	CDS	+	351/381	117/126	synonymous_variant c.351A>G p.Val117Val	DP58_RS02795		DUF5594 family protein
NZ_CP008781	647151	snp	A	G	G:20 A:0
NZ_CP008781	647167	snp	A	G	G:20 A:0
NZ_CP008781	647188	snp	A	G	G:20 A:0
NZ_CP008781	647404	snp	C	T	T:20 C:0
NZ_CP008781	648198	snp	G	C	C:20 G:0
[truncated: 13,857 more rows]

## Sheet: BP-GD18BP06
CHROM	POS	TYPE	REF	ALT	EVIDENCE	FTYPE	STRAND	NT_POS	AA_POS	EFFECT	LOCUS_TAG	GENE	PRODUCT
[truncated: 20,182 more rows]

## Sheet: BP-GD19BP01
CHROM	POS	TYPE	REF	ALT	EVIDENCE	FTYPE	STRAND	NT_POS	AA_POS	EFFECT	LOCUS_TAG	GENE	PRODUCT
[truncated: 21,170 more rows]

[truncated: 4 more sheets: BP-GD19BP02, BP-GD19BP03, BP-GD19BP04, BP-GD19BP05]
