# Supplementary material for: Genomic diversity of resistant and virulent factors of Burkholderia pseudomallei clinical strains recovered from Guangdong using whole genome sequencing
Source: Front Microbiol. 2022 Oct 28;13:980525. doi: 10.3389/fmicb.2022.980525 (PMC9649843; doi:10.3389/fmicb.2022.980525)
Supplement: SUPPLEMENTARY TABLE S3 — Virulence factors identified in B. pseudomallei strains from this study. [file Table_3.XLSX]

## Sheet: Sheet1
Isolates	Virulence factors
	BimA	BoaA	BoaB	Type IV pili											LPS O-antigen (P. aeruginosa)(Pseudomonas)	Flp type IV pili(Aeromonas)	Capsule I																									Capsular polysaccharide(Vibrio)	Flagella
	Related genes
	bimA	boaA	boaB	pilB	pilC	pilD	pilT	pilN	pilO	pilQ	pilR	pilS	pilV	pilA	flpF	flpF	manC	wcbA	wcbB	wcbC	wcbD	wzm	wzt2	wcbE	wcbF	wcbG	wcbH	wcbI	wcbJ	wcbK	wcbL	gmhA	wcbM	wcbN	wcbO	wcbP	wcbQ	wcbR	wcbS	wcbT	wzt2	wbjD/wecB	cheY1	fliR	fliQ	fliP	fliO	fliN	fliM
BP-GD18BP02	1	2	1	1	1	1	1	1	1	1	1	1	1	1	0	0	2	1	1	1	1	1	1	1	1	1	1	1	1	1	1	1	1	1	1	1	1	6	1	2	1	4	0	1	1	1	1	1	1
BP-GD18BP04	1	1	0	1	1	1	1	1	1	1	1	1	1	1	0	0	2	1	1	1	1	1	1	1	1	1	1	1	1	1	1	1	1	1	1	1	1	5	1	1	1	1	1	1	1	1	1	1	1
BP-GD18BP06	1	1	1	1	1	1	1	1	1	1	1	1	1	1	0	0	2	1	1	1	1	1	1	1	1	1	1	1	1	1	1	1	1	1	1	1	1	5	1	1	1	1	0	1	1	1	1	1	1
BP-GD19BP01	1	1	1	1	1	1	1	1	1	1	1	1	1	1	0	0	2	1	1	1	1	1	1	1	1	1	1	1	1	1	1	1	1	1	1	1	1	5	1	1	1	1	0	1	1	1	1	1	1
BP-GD19BP02	1	2	0	1	1	1	1	1	1	1	1	1	1	1	0	0	2	1	1	1	1	1	1	1	1	1	1	1	1	1	1	1	1	1	1	1	1	6	1	1	1	1	1	1	1	1	1	1	1
BP-GD19BP03	1	1	1	1	1	1	1	1	1	1	1	1	1	1	1	1	2	1	1	1	1	1	0	1	1	1	1	1	1	1	1	1	1	1	1	1	1	7	1	1	0	1	1	1	1	1	1	1	1
BP-GD19BP04	1	2	0	1	1	1	1	1	1	1	1	1	1	1	0	0	2	1	1	1	1	1	0	1	1	1	1	1	1	1	1	1	1	1	1	1	1	7	1	1	0	1	0	1	1	1	1	1	1
BP-GD19BP05	1	2	2	1	1	1	1	1	1	1	1	1	1	1	0	0	1	1	1	1	1	1	0	1	1	1	1	1	1	1	1	1	1	1	1	1	1	6	1	1	0	1	1	1	1	1	1	1	1
[truncated: 116 more columns]
